# Supplementary material for: Crystal structure of N-(1-acetyl-3-chloro-1H-indazol-6-yl)-4-meth­oxy­benzene­sulfonamide
Source: Acta Crystallogr E Crystallogr Commun. 2015 Nov 4;71(Pt 12):o914–5. doi: 10.1107/S2056989015020605 (PMC4719877; doi:10.1107/S2056989015020605)
Supplement: Supplementary file 1 [file e-71-0o914-sup1.cif]

##############################################################################
#                                                                            #
# This CIF contains the data in a paper accepted for publication in          #
# Acta Crystallographica Section E. It conforms to the requirements of       #
# Notes for Authors for Acta Crystallographica Section E, and has been       #
# peer reviewed under the auspices of the IUCr Commission on Journals.       #
#                                                                            #
# Full details of the Crystallographic Information File format               #
# are given in the paper "The Crystallographic Information File (CIF):       #
# a New Standard Archive File for Crystallography" by S. R. Hall, F. H.      #
# Allen and I. D. Brown [Acta Cryst. (1991), A47, 655-685].                  #
#                                                                            #
# The current version of the core CIF dictionary is obtainable from          #
# ftp://ftp.iucr.org/pub/cif_core.dic.                                       #
#                                                                            #
# Software is freely available for graphical display of the structure(s)     #
# in this CIF. For information consult the CIF software page                 #
# http://www.iucr.org/resources/cif/software.                                #
#                                                                            #
# This file may be used for bona fide research purposes within the           #
# scientific community so long as proper attribution is given to the journal # 
# article from which it was obtained.                                        #
#                                                                            #
##############################################################################
data_I
_database_code_depnum_ccdc_archive 'CCDC 1434410'
_audit_creation_method     'SHELXL-2014/7'
_journal_date_recd_electronic     2015-10-25
_journal_date_accepted     2015-10-30
_journal_name_full     'Acta Crystallographica, Section E'
_journal_year     2015
_journal_volume     71
_journal_issue     12
_journal_page_first     o914
_journal_page_last     o915
_journal_paper_category     HO
_journal_paper_doi     10.1107/S2056989015020605
_journal_coeditor_code     TK5402
_publ_contact_author_name     'Yassine Hakmaoui'
_publ_contact_author_address
;
Laboratoire de Chimie Organique et Analytique
Universit\'e Sultan Moulay Slimane,
Facult\'e des Sciences et Techniques, B\'eni-Mellal, BP 523, Morocco
;
_publ_contact_author_email     'yhakmaoui1@gmail.com'
_publ_contact_author_fax     '212 537 77 54 40'
_publ_contact_author_phone     '212 537 77 54 40'
_publ_section_title
;\
Crystal structure of
<i>N</i>-(1-acetyl-3-chloro-1<i>H</i>-indazol-6-yl)-4-methoxy\
benzenesulfonamide
;
loop_
    _publ_author_name
    _publ_author_address
    'Hakmaoui, Yassine'
;
Laboratoire de Chimie Organique et Analytique
Universit\'e Sultan Moulay Slimane,
Facult\'e des Sciences et Techniques, B\'eni-Mellal, BP 523, Morocco
;
    'Rakib, El Mostapha'
;
Laboratoire de Chimie Organique et Analytique
Universit\'e Sultan Moulay Slimane,
Facult\'e des Sciences et Techniques, B\'eni-Mellal, BP 523, Morocco
;
    'Gamouh, Ahmed'
;
Laboratoire de Chimie Organique et Analytique
Universit\'e Sultan Moulay Slimane,
Facult\'e des Sciences et Techniques, B\'eni-Mellal, BP 523, Morocco
;
    'Saadi, Mohamed'
;
Laboratoire de Chimie du Solide Appliqu\'ee,
Facult\'e des Sciences, Universit\'e Mohammed V
Avenue Ibn Battouta, BP 1014, Rabat, Morocco
;
    'El Ammari, Lahcen'
;
Laboratoire de Chimie du Solide Appliqu\'ee,
Facult\'e des Sciences, Universit\'e Mohammed V
Avenue Ibn Battouta, BP 1014, Rabat, Morocco
;
_chemical_name_systematic
;\
<i>N</i>-(1-Acetyl-3-chloro-1<i>H</i>-indazol-6-yl)-4-\
methoxybenzenesulfonamide
;
_chemical_name_common     ?
_chemical_formula_moiety     'C16 H14 Cl N3 O4 S'
_chemical_formula_sum     'C16 H14 Cl N3 O4 S'
_chemical_formula_iupac     'C16 H14 Cl N3 O4 S'
_chemical_formula_weight     379.81
_chemical_melting_point     388
_shelx_space_group_comment
;
The symmetry employed for this shelxl refinement is uniquely defined
by the following loop, which should always be used as a source of
symmetry information in preference to the above space-group names.
They are only intended as comments.
;
_space_group_crystal_system     monoclinic
_space_group_name_H-M_alt     'P 21/c'
_space_group_name_Hall     '-P 2ybc'
loop_
    _space_group_symop_operation_xyz
    'x, y, z'
    '-x, y+1/2, -z+1/2'
    '-x, -y, -z'
    'x, -y-1/2, z-1/2'
_cell_length_a     13.9664(6)
_cell_length_b     6.4300(3)
_cell_length_c     19.6155(9)
_cell_angle_alpha     90
_cell_angle_beta     107.2270(10)
_cell_angle_gamma     90
_cell_volume     1682.52(13)
_cell_formula_units_Z     4
_cell_measurement_reflns_used     4461
_cell_measurement_theta_min     3.005
_cell_measurement_theta_max     29.000
_cell_measurement_temperature     296(2)
_exptl_crystal_description     block
_exptl_crystal_colour     colourless
_exptl_crystal_size_max     0.31
_exptl_crystal_size_mid     0.27
_exptl_crystal_size_min     0.21
_exptl_crystal_density_diffrn     1.499
_exptl_crystal_F_000     784
_exptl_absorpt_coefficient_mu     0.378
_exptl_absorpt_correction_type     multi-scan
_exptl_absorpt_process_details
;
(SADABS; Bruker, 2009)
;
_exptl_absorpt_correction_T_min     0.6536
_exptl_absorpt_correction_T_max     0.7471
_diffrn_ambient_temperature     296(2)
_diffrn_radiation_type     MoK\a
_diffrn_radiation_wavelength     0.71073
_diffrn_radiation_source     'fine-focus sealed tube'
_diffrn_radiation_monochromator     graphite
_diffrn_measurement_device_type     'Bruker X8 APEX'
_diffrn_measurement_method     '\f and \w scans'
_diffrn_reflns_number     33806
_diffrn_reflns_av_R_equivalents     0.0322
_diffrn_reflns_theta_min     3.005
_diffrn_reflns_theta_max     29.000
_diffrn_reflns_theta_full     25.242
_diffrn_measured_fraction_theta_max     0.999
_diffrn_measured_fraction_theta_full     0.999
_diffrn_reflns_limit_h_min     -15
_diffrn_reflns_limit_h_max     19
_diffrn_reflns_limit_k_min     -8
_diffrn_reflns_limit_k_max     8
_diffrn_reflns_limit_l_min     -26
_diffrn_reflns_limit_l_max     26
_reflns_number_total     4461
_reflns_number_gt     3423
_reflns_threshold_expression     'I > 2\s(I)'
_refine_ls_structure_factor_coef     Fsqd
_refine_ls_matrix_type     full
_refine_ls_R_factor_all     0.0576
_refine_ls_R_factor_gt     0.0420
_refine_ls_wR_factor_gt     0.1203
_refine_ls_wR_factor_ref     0.1300
_refine_ls_goodness_of_fit_ref     1.088
_refine_ls_restrained_S_all     1.088
_refine_ls_number_reflns     4461
_refine_ls_number_parameters     227
_refine_ls_number_restraints     0
_refine_ls_hydrogen_treatment     constr
_refine_ls_weighting_scheme     calc
_refine_ls_weighting_details
              'w=1/[\s^2^(Fo^2^)+(0.0695P)^2^+0.2697P] where P=(Fo^2^+2Fc^2^)/3'
_atom_sites_solution_hydrogens     geom
_atom_sites_solution_primary     ?
_atom_sites_solution_secondary     ?
_refine_ls_shift/su_max     0.001
_refine_ls_shift/su_mean     0.000
_refine_diff_density_max     0.336
_refine_diff_density_min     -0.353
_refine_ls_extinction_method     none
_refine_ls_extinction_coef     .
loop_
    _atom_type_symbol
    _atom_type_description
    _atom_type_scat_dispersion_real
    _atom_type_scat_dispersion_imag
    _atom_type_scat_source
    'C' 'C' 0.0033 0.0016
                         'International Tables Vol C Tables 4.2.6.8 and 6.1.1.4'
    'H' 'H' 0.0000 0.0000
                         'International Tables Vol C Tables 4.2.6.8 and 6.1.1.4'
    'N' 'N' 0.0061 0.0033
                         'International Tables Vol C Tables 4.2.6.8 and 6.1.1.4'
    'O' 'O' 0.0106 0.0060
                         'International Tables Vol C Tables 4.2.6.8 and 6.1.1.4'
    'S' 'S' 0.1246 0.1234
                         'International Tables Vol C Tables 4.2.6.8 and 6.1.1.4'
    'Cl' 'Cl' 0.1484 0.1585
                         'International Tables Vol C Tables 4.2.6.8 and 6.1.1.4'
_computing_data_collection
;
APEX2 (Bruker, 2009)
;
_computing_cell_refinement
;
SAINT (Bruker, 2009)
;
_computing_data_reduction
;
SAINT (Bruker, 2009)
;
_computing_structure_solution
;
SHELXS97 (Sheldrick, 2008)
;
_computing_structure_refinement
;
SHELXL2014 (Sheldrick, 2015)
;
_computing_molecular_graphics
;
ORTEPIII (Burnett & Johnson, 1996) and
ORTEP-3 for Windows (Farrugia, 2012)
;
_computing_publication_material
;
publCIF (Westrip, 2010)
;
loop_
    _atom_site_type_symbol
    _atom_site_label
    _atom_site_fract_x
    _atom_site_fract_y
    _atom_site_fract_z
    _atom_site_U_iso_or_equiv
    _atom_site_adp_type
    _atom_site_calc_flag
    _atom_site_occupancy
    _atom_site_disorder_assembly
    _atom_site_disorder_group
    C C1 0.91669(11) 0.2704(2) 0.37321(8) 0.0452(3) Uani d 1 . .
    C C2 0.89374(16) 0.1193(3) 0.41556(10) 0.0617(5) Uani d 1 . .
    H H2 0.9006 -0.0205 0.4058 0.074 Uiso calc 1 . .
    C C3 0.86020(16) 0.1769(3) 0.47309(10) 0.0602(5) Uani d 1 . .
    H H3 0.8448 0.0755 0.5020 0.072 Uiso calc 1 . .
    C C4 0.85003(11) 0.3830(2) 0.48700(8) 0.0408(3) Uani d 1 . .
    C C5 0.87624(15) 0.5333(3) 0.44499(10) 0.0550(4) Uani d 1 . .
    H H5 0.8712 0.6734 0.4551 0.066 Uiso calc 1 . .
    C C6 0.90957(15) 0.4760(3) 0.38864(10) 0.0557(4) Uani d 1 . .
    H H6 0.9274 0.5773 0.3608 0.067 Uiso calc 1 . .
    C C7 0.61586(12) 0.4460(3) 0.47134(9) 0.0473(4) Uani d 1 . .
    C C8 0.53586(11) 0.3118(3) 0.44493(8) 0.0441(3) Uani d 1 . .
    H H8 0.5300 0.1886 0.4682 0.053 Uiso calc 1 . .
    C C9 0.46477(11) 0.3708(2) 0.38180(8) 0.0446(3) Uani d 1 . .
    C C10 0.47468(13) 0.5525(3) 0.34520(9) 0.0516(4) Uani d 1 . .
    C C11 0.55490(14) 0.6856(3) 0.37318(12) 0.0617(5) Uani d 1 . .
    H H11 0.5613 0.8077 0.3495 0.074 Uiso calc 1 . .
    C C12 0.62455(14) 0.6340(3) 0.43640(11) 0.0601(4) Uani d 1 . .
    H H12 0.6779 0.7234 0.4564 0.072 Uiso calc 1 . .
    C C13 0.39023(14) 0.5496(3) 0.28361(10) 0.0573(4) Uani d 1 . .
    C C14 0.32896(13) 0.0995(3) 0.35643(9) 0.0507(4) Uani d 1 . .
    C C15 0.22920(16) 0.0485(3) 0.30602(11) 0.0669(5) Uani d 1 . .
    H H15A 0.2340 0.0443 0.2582 0.100 Uiso calc 1 . .
    H H15B 0.1816 0.1529 0.3092 0.100 Uiso calc 1 . .
    H H15C 0.2076 -0.0846 0.3181 0.100 Uiso calc 1 . .
    C C16 0.95084(18) 0.0198(3) 0.29354(11) 0.0681(5) Uani d 1 . .
    H H16A 0.9737 0.0148 0.2520 0.102 Uiso calc 1 . .
    H H16B 0.9962 -0.0572 0.3315 0.102 Uiso calc 1 . .
    H H16C 0.8851 -0.0402 0.2826 0.102 Uiso calc 1 . .
    N N1 0.68799(10) 0.3907(3) 0.53612(7) 0.0528(3) Uani d 1 . .
    H H1 0.6685 0.3165 0.5660 0.063 Uiso calc 1 . .
    N N2 0.37631(11) 0.2767(2) 0.34114(7) 0.0500(3) Uani d 1 . .
    N N3 0.33132(12) 0.3908(3) 0.27965(8) 0.0582(4) Uani d 1 . .
    O O1 0.37051(10) -0.0002(2) 0.40987(7) 0.0588(3) Uani d 1 . .
    O O2 0.85332(9) 0.3360(2) 0.61953(6) 0.0641(4) Uani d 1 . .
    O O3 0.81333(11) 0.6802(2) 0.56320(8) 0.0681(4) Uani d 1 . .
    O O4 0.94732(10) 0.2289(2) 0.31491(7) 0.0593(3) Uani d 1 . .
    S S1 0.80653(3) 0.45883(7) 0.55819(2) 0.04892(14) Uani d 1 . .
    Cl Cl1 0.36508(5) 0.72884(10) 0.21588(3) 0.0859(2) Uani d 1 . .
loop_
    _atom_site_aniso_label
    _atom_site_aniso_U_11
    _atom_site_aniso_U_22
    _atom_site_aniso_U_33
    _atom_site_aniso_U_12
    _atom_site_aniso_U_13
    _atom_site_aniso_U_23
    C1 0.0407(8) 0.0515(8) 0.0423(8) -0.0026(6) 0.0104(6) 0.0070(6)
    C2 0.0916(14) 0.0368(8) 0.0669(11) 0.0011(8) 0.0390(10) 0.0044(7)
    C3 0.0858(14) 0.0418(8) 0.0645(11) -0.0039(8) 0.0400(10) 0.0088(7)
    C4 0.0355(7) 0.0432(7) 0.0427(7) -0.0029(6) 0.0101(6) 0.0004(6)
    C5 0.0692(11) 0.0384(8) 0.0621(10) -0.0086(7) 0.0265(9) 0.0016(7)
    C6 0.0703(11) 0.0455(8) 0.0564(10) -0.0113(8) 0.0268(9) 0.0078(7)
    C7 0.0397(8) 0.0540(9) 0.0529(9) 0.0037(6) 0.0209(7) -0.0007(7)
    C8 0.0424(8) 0.0491(8) 0.0444(8) 0.0034(6) 0.0183(6) 0.0020(6)
    C9 0.0413(8) 0.0500(8) 0.0473(8) 0.0052(6) 0.0203(6) 0.0007(6)
    C10 0.0481(9) 0.0563(9) 0.0561(9) 0.0108(7) 0.0242(8) 0.0105(7)
    C11 0.0542(10) 0.0554(10) 0.0804(13) 0.0032(8) 0.0271(9) 0.0182(9)
    C12 0.0471(9) 0.0587(10) 0.0758(12) -0.0038(8) 0.0202(9) 0.0073(9)
    C13 0.0558(10) 0.0662(11) 0.0544(9) 0.0142(8) 0.0231(8) 0.0173(8)
    C14 0.0497(9) 0.0546(9) 0.0463(8) 0.0004(7) 0.0118(7) -0.0034(7)
    C15 0.0639(12) 0.0710(12) 0.0545(10) -0.0106(9) 0.0002(9) -0.0021(9)
    C16 0.0777(13) 0.0725(12) 0.0595(11) 0.0117(10) 0.0288(10) -0.0048(9)
    N1 0.0420(7) 0.0696(9) 0.0487(7) -0.0057(6) 0.0165(6) 0.0042(6)
    N2 0.0498(7) 0.0563(8) 0.0420(7) 0.0026(6) 0.0107(6) 0.0055(6)
    N3 0.0568(9) 0.0696(10) 0.0468(8) 0.0097(7) 0.0132(7) 0.0115(7)
    O1 0.0532(7) 0.0599(7) 0.0572(7) -0.0037(6) 0.0068(6) 0.0094(6)
    O2 0.0522(7) 0.0939(10) 0.0416(6) -0.0115(7) 0.0070(5) 0.0031(6)
    O3 0.0687(8) 0.0608(8) 0.0779(9) -0.0131(6) 0.0264(7) -0.0248(7)
    O4 0.0719(8) 0.0625(7) 0.0502(7) -0.0038(6) 0.0286(6) 0.0018(5)
    S1 0.0440(2) 0.0576(3) 0.0458(2) -0.00842(17) 0.01419(17) -0.00832(17)
    Cl1 0.0821(4) 0.0971(4) 0.0790(4) 0.0150(3) 0.0247(3) 0.0444(3)
_geom_special_details
;
All e.s.d.'s (except the e.s.d. in the dihedral angle between two l.s. planes)
are estimated using the full covariance matrix. The cell e.s.d.'s are taken
into account individually in the estimation of e.s.d.'s in distances, angles
and torsion angles; correlations between e.s.d.'s in cell parameters are only
used when they are defined by crystal symmetry. An approximate (isotropic)
treatment of cell e.s.d.'s is used for estimating e.s.d.'s involving l.s.
planes.
;
loop_
    _geom_bond_atom_site_label_1
    _geom_bond_atom_site_label_2
    _geom_bond_site_symmetry_2
    _geom_bond_distance
    _geom_bond_publ_flag
    C1 O4 . 1.361(2) ?
    C1 C6 . 1.366(2) ?
    C1 C2 . 1.376(2) ?
    C2 C3 . 1.394(3) ?
    C2 H2 . 0.9300 ?
    C3 C4 . 1.369(2) ?
    C3 H3 . 0.9300 ?
    C4 C5 . 1.388(2) ?
    C4 S1 . 1.7490(16) ?
    C5 C6 . 1.371(3) ?
    C5 H5 . 0.9300 ?
    C6 H6 . 0.9300 ?
    C7 C8 . 1.385(2) ?
    C7 C12 . 1.413(2) ?
    C7 N1 . 1.413(2) ?
    C8 C9 . 1.391(2) ?
    C8 H8 . 0.9300 ?
    C9 N2 . 1.395(2) ?
    C9 C10 . 1.399(2) ?
    C10 C11 . 1.388(3) ?
    C10 C13 . 1.417(3) ?
    C11 C12 . 1.371(3) ?
    C11 H11 . 0.9300 ?
    C12 H12 . 0.9300 ?
    C13 N3 . 1.299(3) ?
    C13 Cl1 . 1.7146(18) ?
    C14 O1 . 1.219(2) ?
    C14 N2 . 1.394(2) ?
    C14 C15 . 1.487(2) ?
    C15 H15A . 0.9600 ?
    C15 H15B . 0.9600 ?
    C15 H15C . 0.9600 ?
    C16 O4 . 1.414(2) ?
    C16 H16A . 0.9600 ?
    C16 H16B . 0.9600 ?
    C16 H16C . 0.9600 ?
    N1 S1 . 1.6419(14) ?
    N1 H1 . 0.8600 ?
    N2 N3 . 1.3924(19) ?
    O2 S1 . 1.4257(14) ?
    O3 S1 . 1.4279(14) ?
loop_
    _geom_angle_atom_site_label_1
    _geom_angle_atom_site_label_2
    _geom_angle_atom_site_label_3
    _geom_angle_site_symmetry_1
    _geom_angle_site_symmetry_3
    _geom_angle
    _geom_angle_publ_flag
    O4 C1 C6 . . 115.95(14) ?
    O4 C1 C2 . . 123.80(16) ?
    C6 C1 C2 . . 120.25(16) ?
    C1 C2 C3 . . 119.71(16) ?
    C1 C2 H2 . . 120.1 ?
    C3 C2 H2 . . 120.1 ?
    C4 C3 C2 . . 119.87(15) ?
    C4 C3 H3 . . 120.1 ?
    C2 C3 H3 . . 120.1 ?
    C3 C4 C5 . . 119.64(15) ?
    C3 C4 S1 . . 120.68(12) ?
    C5 C4 S1 . . 119.68(13) ?
    C6 C5 C4 . . 120.27(16) ?
    C6 C5 H5 . . 119.9 ?
    C4 C5 H5 . . 119.9 ?
    C1 C6 C5 . . 120.20(15) ?
    C1 C6 H6 . . 119.9 ?
    C5 C6 H6 . . 119.9 ?
    C8 C7 C12 . . 121.82(16) ?
    C8 C7 N1 . . 117.46(15) ?
    C12 C7 N1 . . 120.70(16) ?
    C7 C8 C9 . . 116.57(15) ?
    C7 C8 H8 . . 121.7 ?
    C9 C8 H8 . . 121.7 ?
    C8 C9 N2 . . 131.97(15) ?
    C8 C9 C10 . . 122.10(16) ?
    N2 C9 C10 . . 105.92(14) ?
    C11 C10 C9 . . 120.21(16) ?
    C11 C10 C13 . . 135.73(17) ?
    C9 C10 C13 . . 104.05(16) ?
    C12 C11 C10 . . 118.81(17) ?
    C12 C11 H11 . . 120.6 ?
    C10 C11 H11 . . 120.6 ?
    C11 C12 C7 . . 120.40(17) ?
    C11 C12 H12 . . 119.8 ?
    C7 C12 H12 . . 119.8 ?
    N3 C13 C10 . . 114.44(15) ?
    N3 C13 Cl1 . . 120.08(15) ?
    C10 C13 Cl1 . . 125.44(15) ?
    O1 C14 N2 . . 118.65(15) ?
    O1 C14 C15 . . 124.73(17) ?
    N2 C14 C15 . . 116.61(15) ?
    C14 C15 H15A . . 109.5 ?
    C14 C15 H15B . . 109.5 ?
    H15A C15 H15B . . 109.5 ?
    C14 C15 H15C . . 109.5 ?
    H15A C15 H15C . . 109.5 ?
    H15B C15 H15C . . 109.5 ?
    O4 C16 H16A . . 109.5 ?
    O4 C16 H16B . . 109.5 ?
    H16A C16 H16B . . 109.5 ?
    O4 C16 H16C . . 109.5 ?
    H16A C16 H16C . . 109.5 ?
    H16B C16 H16C . . 109.5 ?
    C7 N1 S1 . . 124.38(12) ?
    C7 N1 H1 . . 117.8 ?
    S1 N1 H1 . . 117.8 ?
    N3 N2 C14 . . 119.73(14) ?
    N3 N2 C9 . . 111.28(14) ?
    C14 N2 C9 . . 128.90(13) ?
    C13 N3 N2 . . 104.30(15) ?
    C1 O4 C16 . . 118.88(14) ?
    O2 S1 O3 . . 119.31(9) ?
    O2 S1 N1 . . 104.43(8) ?
    O3 S1 N1 . . 108.98(9) ?
    O2 S1 C4 . . 109.79(8) ?
    O3 S1 C4 . . 107.52(8) ?
    N1 S1 C4 . . 106.07(7) ?
loop_
    _geom_hbond_atom_site_label_D
    _geom_hbond_atom_site_label_H
    _geom_hbond_atom_site_label_A
    _geom_hbond_site_symmetry_A
    _geom_hbond_distance_DH
    _geom_hbond_distance_HA
    _geom_hbond_distance_DA
    _geom_hbond_angle_DHA
    N1 H1 O1 3_656 0.86 2.19 2.934(2) 144
    C15 H15C O2 3_656 0.96 2.33 3.251(3) 159
_shelx_hkl_file
;
   2   0   0    7.10    0.50
   2   0   0    7.70    0.50
  -2   0   0    8.30    0.50
  -2   0   0    7.40    0.50
  -3   0   0   70.09    1.90
  -3   0   0   69.79    1.90
   3   0   0   69.69    1.90
   3   0   0   68.39    1.90
   4   0   0 5172.08  137.79
  -5   0   0  245.48    6.60
  -5   0   0  248.28    6.60
  -5   0   0  258.07    6.60
   5   0   0  246.48    6.60
   5   0   0  235.88    6.60
   5   0   0  240.28    6.70
   6   0   0  664.23   18.30
  -6   0   0  711.03   18.20
   6   0   0  681.83   18.20
  -6   0   0  690.63   18.20
   6   0   0  679.13   18.40
  -7   0   0  968.50   25.80
   7   0   0  961.60   26.00
   7   0   0  984.30   25.80
   7   0   0  946.71   25.90
  -7   0   0  997.50   25.80
   8   0   0   -0.30    0.10
   8   0   0   -0.10    0.30
   8   0   0   -0.10    0.20
  -8   0   0   -0.10    0.10
  -9   0   0   22.60    0.80
   9   0   0   21.60    0.90
   9   0   0   21.70    0.80
   9   0   0   22.90    1.10
 -10   0   0    7.40    0.40
  10   0   0    7.70    0.40
  10   0   0    6.40    0.80
  10   0   0    7.90    0.70
  11   0   0  105.49    3.00
  11   0   0  104.69    3.70
  11   0   0  112.09    3.40
 -11   0   0  104.29    3.00
  12   0   0  171.78    5.60
  12   0   0  167.58    5.10
  13   0   0   33.10    1.90
  13   0   0   31.00    1.50
  14   0   0   16.10    1.60
  14   0   0   17.60    1.20
  15   0   0   11.30    1.40
  16   0   0   15.30    1.70
  17   0   0    9.20    1.50
  18   0   0   11.40    1.70
  19   0   0    0.20    1.00
  20   0   0    0.50    1.10
  20   0   0    1.50    1.10
   0  -1   0    0.00    0.10
   0  -1   0    0.20    0.10
   0  -1   0    0.10    0.20
   0  -1   0   -0.20    0.10
   0  -1   0   -0.10    0.10
   0  -1   0   -0.20    0.10
   0  -1   0    0.00    0.10
   0   1   0    0.00    0.10
   0   1   0    0.00    0.10
   0   1   0   -0.20    0.10
   0   1   0    0.00    0.10
   0   1   0   -0.10    0.20
   0   1   0   -0.10    0.10
   0   1   0   -0.20    0.10
   1  -1   0  648.24   17.60
  -1  -1   0  665.23   17.80
   1  -1   0  657.33   17.60
  -1  -1   0  684.53   17.70
  -1  -1   0  694.53   17.70
  -1  -1   0  643.74   17.50
   1  -1   0  662.93   17.50
   1  -1   0  646.94   17.50
   1  -1   0  688.93   17.60
  -1  -1   0  657.63   17.50
   1   1   0  632.44   17.70
  -1   1   0  657.63   17.50
   1   1   0  679.73   17.70
  -1   1   0  689.63   17.50
  -1   1   0  650.83   17.60
   1   1   0  679.83   17.90
   1   1   0  625.84   17.60
  -1   1   0  680.83   17.60
   1   1   0  659.63   17.70
  -1   1   0  634.44   17.50
  -1   1   0  639.74   17.80
   1   1   0  659.13   17.60
   1   1   0  611.74   17.80
  -1   1   0  645.84   17.60
   2  -1   0  886.81   25.10
   2  -1   0  948.51   25.00
  -2  -1   0  970.70   25.20
   2  -1   0  959.00   24.90
   2  -1   0  933.21   25.00
   2  -1   0  937.91   25.00
   2  -1   0  942.11   25.10
  -2  -1   0  915.21   25.20
  -2  -1   0  939.71   25.40
  -2   1   0  984.30   24.90
   2   1   0  948.21   25.10
  -2   1   0  935.01   25.10
  -2   1   0  966.80   25.00
   2   1   0  907.31   25.20
   2   1   0  889.41   25.40
   2   1   0  890.91   25.00
  -2   1   0  928.61   25.30
  -2   1   0  974.10   25.10
  -2   1   0  948.81   25.40
  -2   1   0  973.60   25.00
   2   1   0  906.11   25.10
  -3  -1   0  901.81   23.80
  -3  -1   0  928.21   23.70
   3  -1   0  890.01   23.80
   3  -1   0  864.21   23.70
   3  -1   0  933.01   23.70
   3  -1   0  853.81   23.80
   3  -1   0  875.21   23.70
   3   1   0  894.61   23.70
  -3   1   0  912.21   23.80
   3   1   0  865.61   23.70
   3   1   0  863.91   24.00
  -3   1   0  889.71   23.80
  -3   1   0  914.51   23.90
  -3   1   0  875.91   23.70
   4  -1   0  295.47    8.00
   4  -1   0  297.87    8.20
   4  -1   0  297.37    8.10
  -4  -1   0  305.97    7.90
   4  -1   0  289.07    8.10
  -4   1   0  293.37    8.10
   4   1   0  307.37    7.90
   4   1   0  286.47    7.90
  -4   1   0  298.97    8.20
  -4   1   0  297.27    8.10
  -4   1   0  307.97    8.00
   5  -1   0   70.79    2.30
   5  -1   0   75.29    2.20
  -5  -1   0   75.19    2.00
   5  -1   0   73.19    2.10
   5  -1   0   73.59    2.40
   5   1   0   73.09    2.00
  -5   1   0   74.89    2.20
  -5   1   0   77.09    2.20
   6  -1   0    0.60    0.20
   6  -1   0    0.40    0.20
   6  -1   0    0.30    0.20
   6  -1   0    0.20    0.30
  -6   1   0    0.50    0.20
  -6   1   0    0.40    0.20
   6   1   0    1.00    0.10
   7  -1   0    3.60    0.30
   7  -1   0    2.90    0.40
   7  -1   0    2.40    0.50
  -7   1   0    3.70    0.40
  -7   1   0    2.60    0.30
   7   1   0    2.80    0.20
   8  -1   0   13.10    0.70
   8  -1   0   13.90    0.70
   8  -1   0   11.30    0.90
   8   1   0   13.70    0.50
  -8   1   0   13.60    0.70
  -8   1   0   12.80    0.70
   9  -1   0   42.20    1.50
   9  -1   0   43.00    1.90
   9  -1   0   42.20    1.50
  -9   1   0   42.30    1.40
   9   1   0   41.90    1.70
   9   1   0   41.00    1.20
  10  -1   0   24.50    1.00
  10  -1   0   25.40    1.10
  10  -1   0   26.90    1.50
  10   1   0   26.50    1.30
 -10   1   0   26.50    1.00
  11  -1   0    0.10    0.40
  11  -1   0    0.40    0.50
  11  -1   0    0.20    0.30
 -11   1   0    0.20    0.30
  11   1   0    0.00    0.50
  12  -1   0   13.90    0.80
  12  -1   0   14.60    0.90
  12  -1   0   13.40    1.30
  12   1   0   13.80    1.20
 -12   1   0   13.60    0.70
  13  -1   0    5.70    0.70
  13  -1   0    5.80    1.00
  13   1   0    5.40    0.90
  14  -1   0    0.50    0.70
  14   1   0    0.00    0.60
  14   1   0    0.50    0.60
  15  -1   0    6.70    1.20
  15   1   0    9.90    1.20
  15   1   0    6.60    1.10
  16  -1   0   -0.40    0.80
  16   1   0   -0.20    0.80
  16   1   0   -0.40    0.70
  17  -1   0    1.90    1.00
  17   1   0    1.20    1.00
  18  -1   0    0.10    1.00
  18   1   0   -1.50    0.70
  19  -1   0    5.00    1.30
  19   1   0    5.10    1.40
  20  -1   0    1.90    1.20
  20  -1   0   -0.80    1.10
  20   1   0    1.00    1.00
  20   1   0    1.30    1.10
   0  -2   0   57.89    1.60
   0  -2   0   55.39    1.80
   0  -2   0   53.79    1.80
   0  -2   0   59.09    1.70
   0   2   0   52.59    1.80
   0   2   0   56.29    1.80
   0   2   0   53.69    1.70
   0   2   0   52.59    1.80
   1  -2   0  132.09    3.70
  -1  -2   0  130.39    3.50
  -1  -2   0  125.49    3.60
  -1  -2   0  131.59    3.60
   1  -2   0  132.09    3.60
   1  -2   0  126.79    3.70
  -1   2   0  127.49    3.80
  -1   2   0  124.69    3.60
   1   2   0  130.09    3.60
   1   2   0  124.79    3.70
   1   2   0  126.99    3.70
   1   2   0  126.39    3.60
  -1   2   0  126.79    3.70
   1   2   0  131.79    3.50
   2  -2   0  206.08    5.90
  -2  -2   0  212.08    5.90
  -2  -2   0  214.48    5.70
   2  -2   0  205.98    5.90
  -2  -2   0  208.48    5.80
   2   2   0  199.78    5.90
   2   2   0  207.68    5.70
  -2   2   0  214.68    6.00
   2   2   0  203.88    5.80
  -2   2   0  213.78    5.90
  -2   2   0  219.28    5.90
   2   2   0  212.88    5.80
   2   2   0  214.18    5.70
   3  -2   0  100.09    3.00
  -3  -2   0  100.79    2.80
   3  -2   0   95.19    2.90
  -3   2   0   94.29    2.90
  -3   2   0  101.79    2.80
   3   2   0   98.59    3.00
   3   2   0  103.49    2.80
   3   2   0   96.59    2.90
   3   2   0  101.69    2.90
  -3   2   0   94.19    3.00
  -3   2   0   91.79    3.00
   3   2   0   97.79    2.80
   4  -2   0   77.39    2.50
   4  -2   0   73.19    2.40
  -4  -2   0   80.19    2.20
  -4  -2   0   77.09    2.20
   4   2   0   75.99    2.20
  -4   2   0   79.69    2.20
   4   2   0   75.49    2.40
   4   2   0   73.79    2.30
  -4   2   0   77.49    2.50
   4   2   0   75.19    2.30
  -4   2   0   74.49    2.40
   4   2   0   79.79    2.20
  -4   2   0   77.39    2.40
   5  -2   0   39.30    1.20
  -5  -2   0   42.00    1.20
   5  -2   0   38.10    1.60
   5  -2   0   39.40    1.50
  -5  -2   0   39.30    1.20
  -5   2   0   41.30    1.50
   5   2   0   40.10    1.30
  -5   2   0   41.10    1.20
   5   2   0   40.20    1.30
  -5   2   0   37.80    1.50
   5   2   0   38.60    1.50
   5   2   0   40.30    1.20
  -5   2   0   40.40    1.50
   6  -2   0   -0.20    0.30
   6  -2   0    0.00    0.30
   6  -2   0    0.20    0.10
  -6  -2   0    0.40    0.10
  -6   2   0    0.20    0.40
  -6   2   0    0.60    0.30
  -6   2   0    0.40    0.30
   6   2   0    0.20    0.30
   6   2   0    0.00    0.20
  -6   2   0    0.30    0.10
   7  -2   0   14.80    0.80
   7  -2   0   14.80    0.60
   7  -2   0   14.40    1.00
  -7  -2   0   15.20    0.50
  -7   2   0   13.60    0.90
   7   2   0   15.80    0.90
  -7   2   0   14.70    0.80
   7   2   0   15.10    0.60
   8  -2   0    6.30    0.40
   8  -2   0    5.90    0.60
   8  -2   0    5.90    0.70
  -8   2   0    5.40    0.60
  -8   2   0    5.90    0.60
   8   2   0    5.70    0.30
   8   2   0    5.60    0.70
   9  -2   0    5.60    0.40
   9  -2   0    5.40    0.80
   9  -2   0    6.80    0.60
   9   2   0    5.90    0.80
  -9   2   0    6.50    0.70
  -9   2   0    6.60    0.60
   9   2   0    6.10    0.30
  10  -2   0  145.39    4.40
  10  -2   0  146.29    4.10
  10  -2   0  146.59    4.80
 -10   2   0  144.09    4.30
 -10   2   0  139.39    4.30
  10   2   0  145.59    4.60
  11  -2   0    4.30    0.90
  11  -2   0    4.20    0.60
  11  -2   0    4.30    0.40
 -11   2   0    4.70    0.60
  11   2   0    4.10    0.80
  11   2   0    4.80    0.90
 -11   2   0    4.10    0.80
  12  -2   0    0.80    0.70
  12  -2   0    0.20    0.40
 -12   2   0   -0.10    0.40
  12   2   0    0.70    0.60
  12   2   0    0.50    0.60
  13  -2   0   10.80    1.30
  13  -2   0   14.00    0.90
  13   2   0   12.40    1.20
 -13   2   0   11.50    0.90
  13   2   0   13.00    1.20
  14  -2   0   13.20    1.50
  14   2   0   14.70    1.40
  14   2   0   15.40    1.30
  15  -2   0    7.60    1.30
  15   2   0    6.70    1.10
  15   2   0    7.50    1.10
  16  -2   0    1.50    0.90
  16   2   0    1.80    0.90
  16   2   0    0.80    0.90
  17  -2   0   -0.70    0.90
  17   2   0    0.20    0.90
  17   2   0   -0.90    0.80
  18  -2   0   -0.60    1.00
  18  -2   0   -0.90    0.80
  18   2   0   -0.40    0.90
  19  -2   0    1.00    1.10
  19  -2   0    0.50    1.10
  19   2   0   -0.30    0.90
  20  -2   0    1.80    1.20
  20  -2   0    1.10    1.10
  20   2   0    0.60    1.00
  20   2   0    1.80    1.10
   0  -3   0    0.00    0.20
   0  -3   0   -0.20    0.30
   0  -3   0   -0.40    0.30
   0   3   0   -0.60    0.40
   0   3   0   -0.40    0.20
   0   3   0    0.00    0.30
   0   3   0    0.10    0.30
   1  -3   0    5.80    0.60
   1  -3   0    7.10    0.60
   1  -3   0    8.50    0.50
  -1  -3   0    7.00    0.60
  -1  -3   0    6.00    0.60
  -1  -3   0    6.90    0.40
   1   3   0    6.20    0.60
   1   3   0    7.90    0.70
  -1   3   0    5.60    0.60
  -1   3   0    5.80    0.70
   1   3   0    7.10    0.70
   1   3   0    6.10    0.50
  -1   3   0    6.00    0.70
  -1   3   0    6.00    0.50
   2  -3   0  112.09    3.40
  -2  -3   0  112.99    3.30
  -2  -3   0  107.89    3.40
  -2  -3   0  123.29    3.30
   2  -3   0  114.39    3.40
   2  -3   0  109.39    3.50
   2   3   0  101.79    3.40
  -2   3   0  112.79    3.50
   2   3   0  113.69    3.10
   2   3   0  111.39    3.30
  -2   3   0  117.39    3.50
   2   3   0  114.59    3.20
   2   3   0  111.59    3.50
  -2   3   0  110.19    3.50
   3  -3   0   46.30    1.70
  -3  -3   0   46.30    1.50
  -3  -3   0   44.50    1.40
   3  -3   0   41.50    1.60
   3  -3   0   44.10    1.60
  -3   3   0   44.20    1.60
   3   3   0   44.40    1.60
   3   3   0   42.80    1.50
  -3   3   0   48.10    1.80
   3   3   0   45.20    1.40
  -3   3   0   45.40    1.80
   3   3   0   45.10    1.40
   3   3   0   43.00    1.70
  -4  -3   0  432.36   11.50
   4  -3   0  413.76   11.70
   4  -3   0  409.96   11.80
   4   3   0  423.56   11.50
  -4   3   0  412.36   11.80
  -4   3   0  432.36   11.80
   4   3   0  416.26   11.70
  -4   3   0  421.46   11.70
   4   3   0  423.36   11.60
   4   3   0  416.06   11.40
   4   3   0  448.66   11.50
   5  -3   0    4.10    0.60
   5  -3   0    3.80    0.60
  -5  -3   0    5.30    0.40
  -5   3   0    5.20    0.60
   5   3   0    5.00    0.40
   5   3   0    4.50    0.60
   5   3   0    4.40    0.40
   5   3   0    5.40    0.50
  -5   3   0    5.20    0.70
  -5   3   0    5.60    0.70
  -5   3   0    5.20    0.40
  -6  -3   0    0.30    0.20
   6  -3   0    0.30    0.40
   6  -3   0   -0.40    0.30
  -6   3   0    0.00    0.20
   6   3   0   -0.10    0.30
   6   3   0    0.10    0.30
  -6   3   0    0.20    0.40
  -6   3   0    0.60    0.40
  -6   3   0   -0.50    0.30
   6   3   0    0.40    0.40
   7  -3   0    4.00    0.60
  -7  -3   0    4.70    0.40
   7  -3   0    3.80    0.70
   7   3   0    4.60    0.50
  -7   3   0    3.90    0.60
  -7   3   0    4.30    0.60
   7   3   0    5.00    0.50
   7   3   0    4.40    0.70
  -7   3   0    5.30    0.80
  -7   3   0    4.60    0.30
   8  -3   0   71.89    2.50
   8  -3   0   69.39    2.70
   8   3   0   72.69    2.60
  -8   3   0   72.69    2.60
  -8   3   0   67.29    2.40
   8   3   0   69.79    2.30
   8   3   0   69.79    2.20
  -8   3   0   69.29    2.70
   9  -3   0   87.69    3.30
   9  -3   0   88.69    3.00
   9   3   0   91.09    2.90
   9   3   0   92.29    2.70
   9   3   0   92.19    3.20
  -9   3   0   87.99    3.00
  -9   3   0   86.79    3.10
  10  -3   0    8.10    0.80
  10  -3   0    8.30    1.10
 -10   3   0    6.60    0.70
  10   3   0    9.50    1.00
  10   3   0    8.20    0.80
  10   3   0    6.50    0.50
 -10   3   0    7.80    0.80
  11  -3   0   40.40    1.70
  11  -3   0   39.30    2.10
  11   3   0   37.30    1.70
  11   3   0   41.00    1.90
 -11   3   0   41.70    1.80
  11   3   0   37.00    1.20
 -11   3   0   39.30    1.70
  12  -3   0    1.20    0.70
  12  -3   0    0.70    0.50
  12   3   0    1.30    0.70
  12   3   0    0.80    0.70
  12   3   0    1.70    0.60
 -12   3   0    1.50    0.50
  13  -3   0    2.90    0.70
  13  -3   0    2.30    0.80
  13   3   0    2.50    0.90
  13   3   0    3.10    0.90
  13   3   0    3.80    0.80
 -13   3   0    4.00    0.70
  14  -3   0   -0.40    0.80
  14  -3   0    0.90    0.50
  14   3   0    0.50    0.70
  14   3   0    1.00    0.60
 -14   3   0    1.00    0.60
  14   3   0   -0.40    0.80
  15  -3   0    6.40    1.30
  15   3   0    6.70    1.20
  15   3   0    7.20    1.00
  15   3   0    7.50    1.20
  16  -3   0    1.20    1.00
  16   3   0    2.00    1.00
  17  -3   0    3.10    1.20
  17  -3   0    3.70    1.30
  17   3   0    4.10    1.30
  18  -3   0    0.00    1.00
  18  -3   0   -0.30    1.00
  18   3   0    2.40    1.10
  18   3   0    0.00    1.10
  19  -3   0   -0.70    1.10
  19  -3   0    3.10    1.40
  19   3   0    1.70    1.10
   0  -4   0  121.49    3.40
   0  -4   0  119.29    3.80
   0  -4   0  120.09    3.70
   0   4   0  120.39    3.90
   0   4   0  113.19    3.80
   0   4   0  116.29    3.50
   0   4   0  121.19    3.70
   1  -4   0   16.60    1.00
   1  -4   0   14.70    1.00
  -1  -4   0   16.10    0.90
  -1  -4   0   16.10    1.00
   1  -4   0   14.20    0.80
  -1  -4   0   15.50    0.60
  -1   4   0   15.70    1.00
   1   4   0   15.00    1.10
   1   4   0   14.60    0.80
   1   4   0   12.60    1.00
  -1   4   0   15.50    1.10
  -1   4   0   16.90    1.20
   1   4   0   15.20    0.90
  -2  -4   0   26.30    1.30
  -2  -4   0   25.10    1.20
   2  -4   0   28.10    1.20
   2  -4   0   25.80    1.30
   2  -4   0   26.90    1.40
  -2   4   0   23.90    1.20
  -2   4   0   24.80    1.40
  -2   4   0   27.20    1.40
   2   4   0   24.50    1.30
   2   4   0   25.50    1.00
   2   4   0   25.20    1.30
   2   4   0   26.20    1.20
   3  -4   0   52.79    2.00
  -3  -4   0   51.89    1.90
   3  -4   0   55.29    2.10
   3  -4   0   53.29    2.10
  -3  -4   0   53.79    2.10
   3   4   0   55.09    1.90
   3   4   0   52.29    2.10
  -3   4   0   52.29    2.20
  -3   4   0   54.79    2.10
  -3   4   0   52.39    2.20
   3   4   0   54.59    2.10
   3   4   0   54.39    1.50
   3   4   0   57.09    1.80
   4  -4   0   20.70    1.20
   4  -4   0   18.20    1.10
   4  -4   0   19.40    1.30
  -4  -4   0   19.20    1.00
   4   4   0   20.00    1.30
   4   4   0   18.90    1.10
  -4   4   0   18.80    1.30
  -4   4   0   20.10    1.20
  -4   4   0   19.90    1.30
   4   4   0   19.40    0.70
   4   4   0   19.90    0.90
   4   4   0   19.80    1.00
   5  -4   0  125.39    4.10
   5  -4   0  123.79    4.00
   5  -4   0  116.79    4.10
  -5  -4   0  123.99    3.70
   5   4   0  129.39    3.60
   5   4   0  123.69    3.70
  -5   4   0  126.59    4.10
   5   4   0  127.49    3.60
   5   4   0  122.19    4.00
  -5   4   0  124.99    4.20
  -5   4   0  119.89    3.90
   5   4   0  125.09    3.90
   6  -4   0   84.69    3.00
   6  -4   0   75.19    3.00
  -6  -4   0   81.49    2.60
   6  -4   0   89.79    3.10
  -6   4   0   82.39    2.90
  -6   4   0   81.19    3.10
   6   4   0   82.59    3.00
   6   4   0   83.89    2.70
   6   4   0   82.29    2.80
   6   4   0   89.29    2.60
  -6   4   0   88.59    3.10
   7  -4   0  220.08    6.60
  -7  -4   0  212.18    6.00
   7  -4   0  216.28    6.70
   7  -4   0  215.28    6.40
   7   4   0  214.18    6.20
   7   4   0  209.78    6.50
   7   4   0  222.48    6.10
  -7   4   0  205.78    6.60
  -7   4   0  211.58    6.40
  -7   4   0  207.38    6.50
  -8  -4   0   10.50    0.60
   8  -4   0    8.10    0.90
   8  -4   0    7.80    1.00
   8   4   0    8.90    1.00
  -8   4   0    9.10    1.00
   8   4   0    9.40    0.80
  -8   4   0   10.30    1.20
  -8   4   0   11.10    1.00
   8   4   0    9.40    0.80
   9  -4   0   20.40    1.50
   9  -4   0   21.30    1.30
  -9   4   0   21.00    1.40
   9   4   0   23.20    1.50
  -9   4   0   19.20    1.40
   9   4   0   21.10    1.10
  -9   4   0   23.70    1.50
   9   4   0   19.90    1.10
  10  -4   0    5.40    1.00
  10  -4   0    6.10    0.90
 -10   4   0    3.50    0.70
  10   4   0    5.60    0.60
  10   4   0    7.00    0.80
 -10   4   0    7.80    1.00
  10   4   0    6.20    0.90
  11  -4   0   35.60    1.80
  11  -4   0   34.30    2.00
 -11   4   0   32.60    1.80
  11   4   0   34.30    1.60
 -11   4   0   35.10    1.70
  11   4   0   37.00    1.90
  11   4   0   32.00    1.30
  12  -4   0   18.90    1.70
  12  -4   0   21.20    1.40
  12  -4   0   24.90    2.00
  12   4   0   21.10    1.00
  12   4   0   20.50    1.60
 -12   4   0   20.10    1.40
  13  -4   0    3.90    0.80
  13  -4   0    2.50    1.00
  13  -4   0    5.00    1.10
  13   4   0    6.30    1.10
  13   4   0    6.00    1.20
 -13   4   0    7.40    1.00
  14  -4   0    2.60    0.80
  14  -4   0    4.20    1.20
  14  -4   0    2.60    1.00
  14   4   0    2.30    1.00
 -14   4   0    2.40    0.80
  14   4   0    3.30    1.10
  15  -4   0    0.40    1.00
  15  -4   0    0.30    0.90
  15   4   0    1.50    1.00
  16  -4   0    2.80    1.20
  16  -4   0    3.30    1.20
  16   4   0    4.50    1.30
  17  -4   0    1.30    1.20
  17  -4   0    0.10    1.10
  17   4   0   -1.00    1.00
  18  -4   0    0.60    1.20
  18  -4   0    0.60    1.20
  18   4   0   -0.50    1.10
   0  -5   0    0.20    0.60
   0  -5   0    0.10    0.50
   0  -5   0    0.00    0.20
   0   5   0    0.10    0.60
   0   5   0   -0.10    0.60
   0   5   0   -0.20    0.60
  -1  -5   0   72.19    2.00
   1  -5   0   73.29    2.80
  -1  -5   0   69.69    2.60
   1  -5   0   71.39    2.70
   1  -5   0   74.19    2.30
  -1  -5   0   73.49    2.70
   1   5   0   71.49    2.30
  -1   5   0   68.69    2.80
   1   5   0   71.39    2.80
  -1   5   0   68.29    2.80
  -1   5   0   69.49    2.70
   1   5   0   72.99    2.80
   1   5   0   68.69    2.60
   2  -5   0   27.40    1.50
   2  -5   0   27.00    1.50
   2  -5   0   27.80    1.30
  -2  -5   0   28.10    1.50
  -2  -5   0   24.60    1.30
  -2   5   0   28.50    1.50
   2   5   0   26.60    1.10
   2   5   0   28.50    1.60
   2   5   0   25.50    1.40
  -2   5   0   27.50    1.60
  -2   5   0   28.20    1.70
   2   5   0   26.20    1.60
   3  -5   0   29.40    1.60
  -3  -5   0   27.50    1.40
   3  -5   0   29.10    1.60
  -3  -5   0   29.20    1.60
   3  -5   0   29.10    1.40
  -3   5   0   28.50    1.70
  -3   5   0   30.60    1.50
  -3   5   0   29.90    1.70
   3   5   0   28.00    1.60
   3   5   0   28.90    1.60
   3   5   0   27.10    1.10
   3   5   0   28.80    1.40
   4  -5   0   14.50    1.10
  -4  -5   0   14.60    1.00
   4  -5   0   16.10    1.30
   4  -5   0   14.10    1.20
  -4   5   0   16.80    1.40
   4   5   0   18.90    1.40
   4   5   0   15.70    1.20
   4   5   0   15.20    1.00
  -4   5   0   14.80    1.40
  -4   5   0   14.70    1.30
   4   5   0   15.10    0.80
   5  -5   0    7.40    0.80
   5  -5   0    6.20    0.90
  -5  -5   0    7.80    0.80
   5  -5   0    7.40    1.00
   5   5   0    9.10    0.90
   5   5   0    8.50    1.10
  -5   5   0    7.40    1.10
  -5   5   0   10.20    1.20
   5   5   0    9.10    1.00
  -5   5   0    8.60    1.00
   5   5   0    8.70    0.70
   6  -5   0  141.09    4.80
   6  -5   0  145.19    4.80
  -6  -5   0  141.89    4.40
   6  -5   0  145.89    4.70
  -6   5   0  143.59    4.70
   6   5   0  142.89    4.80
  -6   5   0  142.79    4.90
   6   5   0  138.69    4.40
  -6   5   0  143.99    4.90
   6   5   0  145.99    4.20
   6   5   0  146.29    4.60
   7  -5   0   29.10    1.70
   7  -5   0   26.40    1.80
  -7  -5   0   33.20    1.40
   7  -5   0   32.70    1.90
   7   5   0   33.60    1.60
  -7   5   0   31.80    1.90
   7   5   0   30.40    1.40
  -7   5   0   29.90    1.90
  -7   5   0   31.60    1.70
   7   5   0   29.50    1.70
   8  -5   0    9.60    1.20
   8  -5   0    8.60    1.10
  -8  -5   0   10.30    0.80
   8  -5   0   10.80    1.20
  -8   5   0   10.20    1.30
  -8   5   0   11.30    1.40
   8   5   0   12.30    1.30
  -8   5   0   10.50    1.10
   8   5   0   10.70    1.00
   9  -5   0   20.90    1.80
   9  -5   0   18.40    1.70
   9  -5   0   21.60    1.50
   9   5   0   22.90    1.60
  -9   5   0   20.50    1.60
  -9   5   0   18.60    1.50
   9   5   0   21.60    1.30
  -9   5   0   22.40    1.70
  10  -5   0   77.39    3.10
  10  -5   0   76.19    3.40
  10  -5   0   74.79    3.30
 -10   5   0   82.99    3.20
  10   5   0   75.59    3.10
  10   5   0   74.39    2.70
 -10   5   0   72.79    2.90
 -10   5   0   73.39    3.30
  11  -5   0   13.50    1.60
  11  -5   0   12.90    1.50
  11  -5   0   13.00    1.30
 -11   5   0   17.70    1.50
  11   5   0   14.70    1.00
  11   5   0   16.10    1.60
 -11   5   0   13.40    1.60
  12  -5   0    7.60    1.10
  12  -5   0    8.40    1.40
  12  -5   0    6.50    1.20
  12   5   0    6.60    1.20
 -12   5   0    6.50    1.10
  12   5   0    8.10    0.80
  13  -5   0   -0.10    0.90
  13  -5   0    0.50    0.90
  13  -5   0    0.00    0.70
  13   5   0    0.10    0.90
  13   5   0    1.70    1.00
 -13   5   0    2.00    0.90
  14  -5   0    0.50    1.00
  14  -5   0    2.20    1.00
  14  -5   0    1.10    0.80
  14   5   0    2.30    1.20
 -14   5   0    2.30    0.90
  15  -5   0    6.50    1.20
  15  -5   0    6.10    1.40
  15  -5   0    5.20    1.40
  15   5   0    5.60    1.50
 -15   5   0    5.10    1.10
  16  -5   0    1.00    1.10
  16  -5   0    2.20    1.30
  16   5   0    2.30    1.20
  17  -5   0    1.50    1.30
  17  -5   0    3.10    1.50
  17   5   0    2.20    1.20
   0  -6   0   -0.30    0.60
   0  -6   0   -0.10    0.60
   0   6   0    0.20    0.70
   0   6   0    0.10    0.70
   0   6   0    0.20    0.60
  -1  -6   0    2.30    0.70
   1  -6   0    3.20    0.80
  -1  -6   0    1.40    0.70
   1  -6   0    1.30    0.70
  -1   6   0    2.10    0.90
  -1   6   0    1.80    0.80
   1   6   0    2.30    0.90
   1   6   0    2.40    0.80
   1   6   0    2.70    0.70
  -1   6   0    2.80    0.80
  -2  -6   0    0.30    0.60
   2  -6   0    0.20    0.40
   2  -6   0   -0.20    0.50
  -2  -6   0    0.50    0.50
   2  -6   0    0.10    0.70
  -2   6   0    1.00    0.80
  -2   6   0    0.10    0.80
   2   6   0    0.10    0.80
   2   6   0    0.10    0.60
   2   6   0   -0.10    0.70
  -2   6   0    0.10    0.60
  -3  -6   0   36.40    1.80
   3  -6   0   35.70    2.00
  -3  -6   0   36.00    1.90
   3  -6   0   37.10    1.60
   3  -6   0   35.20    1.90
   3   6   0   37.40    2.00
   3   6   0   32.60    2.00
  -3   6   0   33.30    1.80
  -3   6   0   34.30    2.10
   3   6   0   36.10    1.80
  -3   6   0   36.50    2.10
   4  -6   0   -0.10    0.70
  -4  -6   0   -0.10    0.50
   4  -6   0    0.00    0.50
   4  -6   0    0.60    0.70
  -4   6   0   -0.10    0.80
   4   6   0   -0.10    0.70
   4   6   0   -1.30    0.70
  -4   6   0   -0.60    0.70
   4   6   0    1.20    0.60
  -4   6   0   -0.70    0.60
   5  -6   0    0.00    0.60
  -5  -6   0   -0.60    0.40
   5  -6   0   -0.10    0.50
   5  -6   0   -0.20    0.60
   5   6   0   -0.60    0.60
  -5   6   0   -0.20    0.80
   5   6   0   -0.50    0.60
  -5   6   0    1.00    0.70
   5   6   0    0.30    0.80
  -5   6   0    1.00    0.80
   6  -6   0    0.00    0.50
   6  -6   0    0.20    0.80
   6  -6   0   -0.10    0.70
  -6  -6   0   -0.50    0.40
   6   6   0    0.20    0.80
  -6   6   0   -0.10    0.70
   6   6   0   -0.10    0.50
  -6   6   0    0.20    0.80
  -6   6   0   -0.10    0.70
   6   6   0    0.00    0.60
   7  -6   0    5.10    0.90
   7  -6   0    7.40    1.10
  -7  -6   0    5.60    0.70
   7  -6   0    5.30    1.10
  -7   6   0    5.80    1.10
  -7   6   0    5.80    1.20
  -7   6   0    6.10    1.10
   7   6   0    7.30    0.80
   7   6   0    8.70    1.30
   7   6   0    7.50    1.00
   8  -6   0    0.70    0.70
   8  -6   0    0.40    0.80
  -8  -6   0   -0.20    0.40
   8  -6   0    0.50    0.70
   8   6   0    1.60    0.90
   8   6   0    0.30    0.60
  -8   6   0   -0.40    0.70
  -8   6   0    0.40    0.80
  -8   6   0    0.80    0.70
   9  -6   0    0.60    0.70
   9  -6   0    1.00    0.90
   9  -6   0    1.90    0.80
  -9   6   0    2.30    0.90
  -9   6   0    2.10    0.80
  -9   6   0    1.90    1.00
   9   6   0    2.00    0.90
   9   6   0    2.40    0.70
  10  -6   0    2.40    1.00
  10  -6   0    1.70    0.80
  10  -6   0    1.80    0.90
  10   6   0    1.10    0.60
 -10   6   0    1.40    1.00
 -10   6   0    0.30    0.80
 -10   6   0    2.10    0.90
  10   6   0    0.90    1.00
  11  -6   0    0.30    0.90
  11  -6   0    0.90    0.80
  11  -6   0    1.50    1.00
  11   6   0    0.90    0.60
  11   6   0    1.80    1.00
 -11   6   0    1.50    0.90
 -11   6   0    2.30    1.00
  12  -6   0    3.40    1.10
  12  -6   0    4.60    1.10
  12  -6   0    2.20    1.10
 -12   6   0    0.80    0.80
  12   6   0    2.70    0.70
  12   6   0    2.80    1.10
  13  -6   0    0.20    1.00
  13  -6   0   -0.90    0.90
  13  -6   0   -0.30    0.80
 -13   6   0   -0.80    0.70
  13   6   0    0.20    1.00
  14  -6   0    0.20    1.10
  14  -6   0   -0.70    1.10
  14  -6   0   -0.60    0.80
 -14   6   0    0.70    0.90
  14   6   0    0.30    1.10
  15  -6   0    0.20    1.10
  15  -6   0    1.30    1.00
  15  -6   0   -0.80    1.10
 -15   6   0   -1.40    0.80
  15   6   0    1.00    1.30
  16  -6   0   -1.70    1.10
  16  -6   0    0.10    1.20
  16   6   0    0.10    1.20
   0  -7   0   -0.20    0.70
   0  -7   0   -0.50    0.60
   0   7   0   -0.20    0.80
   0   7   0   -0.30    0.80
   0   7   0    1.80    0.90
   1  -7   0    1.80    0.80
  -1  -7   0    2.50    0.80
  -1  -7   0    2.40    0.80
   1  -7   0    2.70    0.90
  -1   7   0    3.60    1.00
  -1   7   0    1.10    0.90
   1   7   0    4.30    1.10
  -1   7   0    2.00    0.80
   1   7   0    3.70    1.10
   1   7   0    1.90    0.80
   2  -7   0    3.80    1.00
  -2  -7   0    3.40    0.90
   2  -7   0    3.80    1.00
  -2  -7   0    2.90    0.80
  -2   7   0    3.70    1.10
   2   7   0    2.00    0.90
   2   7   0    4.80    1.10
  -2   7   0    4.00    1.00
   2   7   0    4.30    1.20
  -2   7   0    4.40    1.20
   3  -7   0    0.50    0.80
  -3  -7   0    0.40    0.70
   3  -7   0    0.30    0.80
  -3  -7   0    0.10    0.60
  -3   7   0    1.40    0.90
   3   7   0    0.40    0.90
  -3   7   0    0.50    0.90
   3   7   0    0.10    0.80
  -3   7   0    0.60    0.80
   3   7   0    1.00    0.70
  -4  -7   0    6.40    0.90
   4  -7   0    5.40    1.00
   4  -7   0    4.00    1.00
  -4   7   0    5.70    1.20
  -4   7   0    5.80    1.10
   4   7   0    4.70    1.00
  -4   7   0    5.90    1.20
   4   7   0    5.70    1.30
   4   7   0    4.20    1.10
   5  -7   0    0.60    0.90
   5  -7   0   -1.60    0.60
  -5  -7   0   -0.60    0.50
   5   7   0   -1.30    0.80
  -5   7   0    0.00    0.80
   5   7   0   -0.40    0.70
   5   7   0    0.20    0.80
  -5   7   0    0.10    0.70
  -5   7   0   -0.80    0.80
  -6  -7   0    4.00    0.80
   6  -7   0    3.30    1.20
   6  -7   0    5.50    1.10
  -6   7   0    3.50    1.00
   6   7   0    4.10    0.80
   6   7   0    5.10    1.10
  -6   7   0    3.70    1.20
   6   7   0    3.80    1.10
  -6   7   0    5.20    1.30
   7  -7   0    8.60    1.20
  -7  -7   0    7.90    1.00
   7  -7   0    7.90    1.40
  -7   7   0    7.60    1.20
   7   7   0    7.00    1.20
   7   7   0    9.30    1.40
  -7   7   0    8.90    1.50
  -7   7   0    8.00    1.40
   8  -7   0    1.70    1.00
   8  -7   0    3.00    0.90
   8  -7   0    1.50    0.80
   8   7   0    2.60    0.90
  -8   7   0    2.20    0.90
   8   7   0    3.20    1.20
  -8   7   0    3.20    1.10
  -8   7   0    1.40    1.00
   9  -7   0    0.30    0.70
   9  -7   0   -0.10    1.00
   9  -7   0    0.20    0.70
  -9   7   0   -1.00    0.70
  -9   7   0    0.20    1.00
   9   7   0   -1.20    1.00
  -9   7   0    0.60    0.90
   9   7   0   -0.10    0.70
  10  -7   0    2.70    1.00
  10  -7   0    1.00    0.90
  10  -7   0    1.70    1.00
  10   7   0    1.80    0.80
 -10   7   0    3.80    1.10
 -10   7   0    2.30    1.20
 -10   7   0    3.20    1.10
  10   7   0    3.20    1.20
  11  -7   0    3.80    1.10
  11  -7   0    5.10    1.20
  11  -7   0    2.40    1.20
  11   7   0    2.80    0.80
 -11   7   0    3.80    1.20
  11   7   0    3.50    1.30
 -11   7   0    4.20    1.30
  12  -7   0   -1.40    0.90
  12  -7   0    1.50    1.00
  12  -7   0   -1.10    0.90
 -12   7   0    0.20    1.00
  12   7   0    0.20    1.20
  13  -7   0    0.40    1.00
  13  -7   0   -0.10    1.10
  13  -7   0   -1.40    1.10
 -13   7   0   -0.40    0.90
  13   7   0    0.30    1.10
  14  -7   0    0.30    1.20
  14  -7   0    3.20    1.50
  14  -7   0    1.30    1.00
  14   7   0    1.40    1.30
 -14   7   0    1.80    1.00
   0  -8   0   -0.60    0.80
   0  -8   0    0.20    0.80
   0   8   0   -1.20    0.90
   0   8   0    0.10    0.90
   0   8   0    0.10    1.10
  -1  -8   0    0.30    0.80
   1  -8   0   -1.00    0.70
  -1  -8   0    0.40    0.80
   1  -8   0    1.80    1.00
   1   8   0    1.00    1.00
  -1   8   0    0.70    1.00
  -1   8   0    0.20    0.80
   1   8   0    0.80    0.90
   1   8   0    1.40    1.10
  -1   8   0   -0.40    1.10
   2  -8   0    0.70    0.90
  -2  -8   0   -0.60    0.80
   2  -8   0    1.20    0.80
  -2  -8   0   -0.10    0.80
   2   8   0   -0.50    1.00
   2   8   0   -0.40    0.70
  -2   8   0   -0.40    1.20
  -2   8   0   -0.20    1.00
  -2   8   0   -0.40    0.90
   2   8   0   -0.90    1.00
   3  -8   0    7.80    1.40
   3  -8   0    9.80    1.40
  -3  -8   0    8.90    1.30
   3   8   0    9.30    1.30
  -3   8   0   10.80    1.70
   3   8   0   12.30    1.70
  -3   8   0    9.10    1.40
  -3   8   0   11.50    1.70
   3   8   0   10.90    1.60
  -4  -8   0    3.90    1.00
   4  -8   0    4.90    1.30
   4  -8   0    2.80    1.10
   4   8   0    5.80    1.30
   4   8   0    3.00    1.20
  -4   8   0    4.10    1.10
   4   8   0    5.30    1.10
  -4   8   0    1.20    1.10
  -4   8   0    4.70    1.30
  -5  -8   0    7.00    1.10
   5  -8   0    6.30    1.20
   5  -8   0    5.80    1.40
   5   8   0    6.70    1.40
  -5   8   0    3.40    1.30
  -5   8   0    6.40    1.60
  -5   8   0    5.60    1.20
   5   8   0    6.80    1.40
   5   8   0    6.80    1.20
   6  -8   0    0.60    1.00
  -6  -8   0    1.30    0.80
   6  -8   0    1.20    1.00
  -6   8   0    1.40    1.10
  -6   8   0    0.90    1.20
  -6   8   0    0.50    0.90
   6   8   0    1.30    0.90
   6   8   0    2.90    1.30
   6   8   0    1.40    1.00
   7  -8   0   -0.90    1.00
   7  -8   0   -0.20    0.90
  -7   8   0    1.20    1.20
  -7   8   0    0.50    1.00
  -7   8   0   -0.20    1.00
   7   8   0    0.00    1.00
   7   8   0    0.20    0.90
   8  -8   0    0.70    1.00
   8  -8   0    0.70    1.10
  -8   8   0    1.50    1.00
  -8   8   0   -0.40    1.10
   8   8   0    0.40    1.10
  -8   8   0   -0.20    1.10
   8   8   0    1.40    1.00
   9  -8   0    2.40    1.30
   9  -8   0    0.50    1.00
  -9   8   0    1.10    1.10
   9   8   0   -1.00    1.00
   9   8   0    0.70    0.90
  -9   8   0    0.30    1.10
  -9   8   0    1.30    1.20
  10  -8   0    1.50    1.00
  10  -8   0   -0.80    1.00
 -10   8   0    0.00    1.10
  10   8   0    0.10    0.80
  10   8   0    0.20    1.10
 -10   8   0   -1.60    0.90
  11  -8   0    0.60    1.00
  11  -8   0   -1.20    1.20
 -11   8   0    0.00    1.10
  11   8   0   -1.30    1.10
 -11   8   0   -1.00    1.00
  11   8   0    1.30    0.90
  12  -8   0    0.90    1.00
   0  -9   0    0.70    1.00
   0  -9   0   -0.20    0.90
   0   9   0   -0.60    0.90
   0   9   0   -0.50    1.20
   0   9   0    0.80    1.20
  -1  -9   0    2.30    1.10
  -1  -9   0   -0.50    0.90
   1  -9   0    1.90    1.10
   1  -9   0    2.10    1.10
  -1   9   0    1.10    1.00
   1   9   0    0.80    1.10
  -1   9   0    0.50    1.10
   1   9   0    2.20    1.10
   1   9   0   -0.80    1.20
  -1   9   0   -0.80    1.20
   2  -9   0    1.70    1.20
   2  -9   0    0.40    1.00
  -2  -9   0    1.30    1.00
   2   9   0    0.80    1.20
   2   9   0    1.20    1.40
   2   9   0    3.00    1.20
  -2   9   0    2.70    1.30
  -2   9   0   -0.50    1.30
  -2   9   0    1.80    1.10
   3  -9   0   -0.50    1.00
   3  -9   0    1.00    1.10
  -3  -9   0    0.30    0.90
  -3   9   0    1.60    1.30
   3   9   0    0.10    1.10
  -3   9   0   -1.50    1.20
  -3   9   0    1.20    1.00
   3   9   0   -2.60    1.10
   3   9   0   -1.30    0.90
   4  -9   0    0.50    1.10
  -4  -9   0    0.10    0.90
   4  -9   0   -1.00    1.00
  -4   9   0   -0.90    1.20
  -4   9   0   -0.90    1.10
   4   9   0    0.80    1.30
  -4   9   0    0.60    1.10
   4   9   0    0.60    1.10
   4   9   0   -0.30    1.00
   5  -9   0    0.50    1.20
   5  -9   0    1.10    1.10
  -5  -9   0   -1.90    0.70
  -5   9   0    0.80    1.30
   5   9   0   -2.10    0.90
   5   9   0    0.70    1.20
   5   9   0    1.60    1.30
  -5   9   0    1.20    1.10
  -5   9   0   -0.10    1.30
   6  -9   0    2.50    1.30
   6  -9   0    1.00    1.10
   6   9   0    1.40    1.30
  -6   9   0    3.00    1.20
   6   9   0    2.70    1.30
  -6   9   0    1.80    1.50
  -6   9   0    2.30    1.50
   7  -9   0   -0.70    1.00
   7  -9   0   -0.20    1.20
  -7   9   0    0.40    1.20
  -7   9   0    0.90    1.10
   7   9   0   -0.60    1.00
   7   9   0    3.00    1.40
  -7   9   0    0.90    1.30
   8  -9   0   -1.10    1.10
   8  -9   0    0.50    1.10
  -8   9   0   -1.40    1.00
   8   9   0   -0.10    1.00
  -8   9   0   -0.60    1.30
  -8   9   0    0.00    1.20
   8   9   0    2.90    1.40
  20   0  -1    1.30    1.10
  20   0  -1    0.00    0.90
  19   0  -1    0.10    0.90
  19   0  -1   -0.40    0.90
  18   0  -1    0.30    0.90
  17   0  -1    0.90    0.90
  16   0  -1    0.80    0.80
  15   0  -1    0.30    0.70
  14   0  -1   -0.20    0.50
  14   0  -1    0.80    0.70
  13   0  -1    0.40    0.50
  13   0  -1   -0.30    0.60
  12   0  -1   -0.10    0.40
  12   0  -1    0.30    0.50
  11   0  -1   -0.30    0.50
  11   0  -1   -0.50    0.40
  11   0  -1   -0.40    0.20
  10   0  -1   -0.30    0.30
  10   0  -1    0.10    0.20
  10   0  -1    0.00    0.40
   9   0  -1   -0.30    0.40
   9   0  -1    0.00    0.20
   9   0  -1   -0.10    0.30
  -9   0   1   -0.20    0.10
   8   0  -1    0.00    0.40
  -8   0   1    0.10    0.10
   8   0  -1   -0.10    0.10
   8   0  -1   -0.40    0.30
  -7   0   1   -0.30    0.10
   7   0  -1   -0.10    0.20
  -6   0   1    0.00    0.10
  -6   0   1   -0.20    0.10
  -6   0   1   -0.30    0.10
   6   0  -1   -0.10    0.10
  -5   0   1   -0.20    0.10
  -5   0   1   -0.10    0.10
   5   0  -1   -0.20    0.10
   5   0  -1   -0.20    0.10
  -5   0   1   -0.40    0.10
   5   0  -1   -0.40    0.10
   4   0  -1   -0.20    0.10
  -4   0   1    0.10    0.10
  -4   0   1   -0.20    0.10
   4   0  -1   -0.50    0.10
  -4   0   1    0.00    0.10
  -4   0   1    0.00    0.10
   4   0  -1    0.20    0.10
  -3   0   1    0.00    0.10
   3   0  -1    0.00    0.10
   3   0  -1   -0.10    0.10
   3   0  -1    0.00    0.10
  -3   0   1    0.10    0.10
  -3   0   1    0.00    0.10
  -3   0   1    0.20    0.10
   2   0  -1   -0.70    0.10
  -2   0   1   -0.80    0.10
   2   0  -1   -0.80    0.10
   2   0  -1   -0.80    0.10
   2   0  -1   -0.60    0.10
   1   0  -1    0.00    0.10
   1   0  -1    0.00    0.10
   1   0  -1    0.00    0.10
  -1   0   1    0.00    0.10
  -1   0   1    0.00    0.10
  -1   0   1   -0.10    0.10
   1   0  -1    0.00    0.10
  -1   0   1    0.00    0.10
   0   0  -1    0.00    0.10
   0   0  -1    0.00    0.10
   0   0  -1    0.00    0.10
   0   0   1    0.00    0.10
   0   0   1    0.00    0.10
   0   0   1    0.00    0.10
   0   0   1    0.00    0.10
   0   0  -1    0.00    0.10
   1   0   1   -3.40    0.10
   1   0   1   -3.40    0.10
  -1   0  -1   -3.40    0.10
  -1   0  -1   -3.40    0.10
  -1   0  -1   -3.50    0.10
   1   0   1   -3.40    0.10
   1   0   1   -3.40    0.10
   2   0   1   -1.80    0.20
  -2   0  -1   -1.60    0.20
  -3   0  -1   -0.40    0.10
   3   0   1   -0.20    0.10
   3   0   1   -0.60    0.20
  -4   0  -1   -0.10    0.10
  -4   0  -1   -0.10    0.20
   4   0   1    0.00    0.20
   4   0   1   -0.40    0.20
  -5   0  -1   -0.10    0.10
   5   0   1   -0.30    0.20
   5   0   1    0.00    0.20
  -5   0  -1   -0.10    0.10
  -6   0  -1    0.10    0.20
  -6   0  -1    0.10    0.10
   6   0   1    0.30    0.20
   6   0   1    0.00    0.30
   7   0   1   -0.30    0.20
   7   0   1   -0.10    0.20
   7   0   1   -0.30    0.30
  -7   0  -1   -0.10    0.10
  -7   0  -1   -0.20    0.10
   8   0   1    0.20    0.20
  -8   0  -1   -0.10    0.20
  -8   0  -1    0.30    0.10
   8   0   1    0.10    0.20
   8   0   1    0.20    0.30
  -9   0  -1   -0.30    0.20
   9   0   1    0.00    0.20
   9   0   1   -0.20    0.20
   9   0   1   -0.10    0.30
  10   0   1    0.00    0.20
  10   0   1   -0.10    0.20
  10   0   1    0.00    0.40
 -10   0  -1   -0.30    0.20
  11   0   1    0.10    0.50
  11   0   1    0.30    0.30
  11   0   1   -0.20    0.20
  11   0   1    0.70    0.50
 -11   0  -1    0.10    0.20
  12   0   1    0.40    0.60
  12   0   1   -0.60    0.50
  13   0   1    0.00    0.50
  13   0   1   -0.60    0.50
  14   0   1    0.50    0.70
  14   0   1    0.30    0.60
  15   0   1   -0.30    0.70
  15   0   1   -0.60    0.70
  16   0   1    1.30    0.80
  17   0   1    0.80    1.00
  18   0   1   -0.10    0.90
  19   0   1    1.10    1.10
  20   0   1    0.90    1.10
  20  -1  -1    1.90    1.20
  20  -1  -1    1.90    1.20
  20   1  -1    1.50    1.10
  20   1  -1    1.90    1.10
  19  -1  -1    0.90    1.20
  19  -1  -1    1.30    1.00
  19   1  -1    2.40    1.10
  19   1  -1    0.20    0.90
  18  -1  -1    7.70    1.50
  18  -1  -1    4.30    1.20
  18   1  -1    4.50    1.20
  17  -1  -1    3.20    1.10
  17   1  -1    4.50    1.10
  16  -1  -1    3.80    1.00
  16   1  -1    3.30    1.00
  16   1  -1    2.40    0.80
  15  -1  -1   22.80    1.80
  15   1  -1   24.50    1.90
  15   1  -1   26.30    1.60
  14  -1  -1    0.70    0.70
  14   1  -1    0.80    0.70
  14   1  -1   -0.10    0.60
  13  -1  -1    0.50    0.60
  13  -1  -1    1.00    0.40
  13   1  -1    0.10    0.60
  13   1  -1    1.20    0.60
  12  -1  -1   14.90    0.80
  12  -1  -1   16.40    0.80
  12  -1  -1   13.10    1.20
  12   1  -1   14.90    1.10
 -12   1   1   14.00    0.70
  11  -1  -1    3.00    0.40
  11  -1  -1    1.40    0.40
  11  -1  -1    1.60    0.70
  11   1  -1    2.10    0.60
 -11   1   1    2.50    0.40
  10  -1  -1  133.99    3.90
  10  -1  -1  137.39    4.40
  10  -1  -1  133.89    3.90
 -10   1   1  127.09    3.80
 -10   1   1  133.59    3.80
   9  -1  -1    7.40    0.50
   9  -1  -1    7.20    0.50
   9  -1  -1    6.40    0.80
  -9   1   1    7.50    0.50
   8  -1  -1  182.88    5.10
   8  -1  -1  178.08    5.50
   8  -1  -1  181.58    5.10
  -8   1   1  188.08    5.10
  -8   1   1  180.98    5.10
   7  -1  -1  219.78    6.00
   7  -1  -1  216.38    6.40
   7  -1  -1  225.38    6.10
  -7   1   1  222.48    6.10
  -7   1   1  221.88    6.10
   6  -1  -1  121.39    3.80
   6  -1  -1  124.59    3.50
   6  -1  -1  122.39    3.40
  -6   1   1  124.59    3.60
  -6   1   1  123.79    3.50
   5  -1  -1   79.09    2.30
   5  -1  -1   79.09    2.60
   5  -1  -1   88.09    2.50
   5  -1  -1   81.09    2.40
  -5   1   1   82.69    2.40
  -5   1   1   79.59    2.40
   4  -1  -1    8.60    0.50
   4  -1  -1    8.80    0.60
   4  -1  -1    8.60    0.30
  -4  -1   1    8.70    0.30
   4  -1  -1    8.70    0.50
  -4   1   1    8.30    0.50
   4   1  -1    8.50    0.30
   3  -1  -1 2200.38   56.89
   3  -1  -1 2061.19   56.59
  -3  -1   1 2157.98   56.29
   3  -1  -1 2016.60   56.99
   3  -1  -1 2037.50   56.69
  -3  -1   1 2106.79   56.29
  -3   1   1 2186.98   56.99
  -3   1   1 2124.59   56.89
  -3   1   1 2211.68   56.59
   3   1  -1 2095.89   56.29
  -3   1   1 2095.09   57.29
   2  -1  -1  110.39    3.30
  -2  -1   1  121.69    3.20
   2  -1  -1  117.19    3.30
   2  -1  -1  119.19    3.30
   2  -1  -1  121.49    3.30
  -2  -1   1  119.89    3.20
   2  -1  -1  117.29    3.30
  -2  -1   1  117.79    3.20
   2  -1  -1  113.69    3.30
  -2   1   1  112.29    3.30
  -2   1   1  116.79    3.30
   2   1  -1  108.99    3.30
   2   1  -1  113.49    3.20
  -2   1   1  114.89    3.30
   2   1  -1  110.69    3.20
  -2   1   1  118.49    3.30
   2   1  -1  114.99    3.20
  -2   1   1  119.39    3.30
   1  -1  -1  167.88    4.80
   1  -1  -1  183.68    4.80
   1  -1  -1  180.68    4.80
  -1  -1   1  174.18    4.80
   1  -1  -1  173.98    4.80
  -1  -1   1  178.98    4.80
   1  -1  -1  173.58    4.80
  -1  -1   1  178.08    4.80
  -1  -1   1  179.58    4.80
   1  -1  -1  183.18    4.80
  -1  -1   1  174.48    4.80
  -1   1   1  176.38    4.80
   1   1  -1  173.08    4.80
  -1   1   1  176.78    4.80
   1   1  -1  182.38    4.80
  -1   1   1  169.88    4.80
  -1   1   1  173.08    4.80
   1   1  -1  173.38    4.80
  -1   1   1  176.78    4.80
   1   1  -1  172.88    4.80
   1   1  -1  165.48    4.80
  -1   1   1  171.98    4.80
   0  -1   1 3446.86   87.69
   0  -1  -1 3274.37   87.69
   0  -1  -1 3129.59   87.59
   0  -1   1 3252.87   87.89
   0  -1  -1 3466.45   87.69
   0  -1  -1 3323.67   87.89
   0  -1   1 3586.14   87.79
   0  -1   1 3225.48   87.69
   0  -1   1 3335.37   87.59
   0  -1  -1 3336.27   87.69
   0   1  -1 3269.57   87.49
   0   1  -1 3122.79   87.49
   0   1  -1 3125.29   87.99
   0   1  -1 3185.68   87.59
   0   1   1 3085.69   87.79
   0   1   1 3325.87   87.69
   0   1  -1 3409.06   87.89
   0   1   1 3358.66   87.79
   0   1   1 3115.59   87.79
   0   1   1 3350.06   87.69
   1  -1   1   42.40    1.30
   1  -1   1   41.30    1.30
  -1  -1  -1   44.90    1.30
   1  -1   1   42.10    1.30
   1  -1   1   43.70    1.40
  -1  -1  -1   42.70    1.40
  -1  -1  -1   42.60    1.30
  -1  -1  -1   41.10    1.30
  -1  -1  -1   43.90    1.30
   1  -1   1   43.60    1.30
  -1  -1  -1   42.90    1.30
   1  -1   1   42.20    1.30
  -1   1  -1   41.90    1.30
   1   1   1   39.00    1.30
   1   1   1   42.20    1.30
  -1   1  -1   41.20    1.30
   1   1   1   41.20    1.20
  -1   1  -1   43.00    1.30
  -1   1  -1   41.90    1.30
   1   1   1   43.10    1.30
  -1   1  -1   44.30    1.30
   1   1   1   41.30    1.30
   1   1   1   38.90    1.30
   1   1   1   41.60    1.30
   2  -1   1   47.00    1.50
   2  -1   1   48.80    1.50
  -2  -1  -1   50.49    1.40
   2  -1   1   48.30    1.40
  -2  -1  -1   47.90    1.40
  -2  -1  -1   49.20    1.40
  -2  -1  -1   47.50    1.50
   2  -1   1   51.29    1.50
   2  -1   1   46.20    1.50
   2   1   1   46.00    1.50
   2   1   1   47.70    1.40
   2   1   1   45.70    1.40
   2   1   1   48.60    1.50
  -2   1  -1   48.90    1.40
  -2   1  -1   48.80    1.60
  -2   1  -1   50.49    1.60
  -3  -1  -1  438.56   11.00
   3  -1   1  401.66   11.00
   3  -1   1  389.86   11.10
  -3  -1  -1  435.96   11.00
   3  -1   1  394.56   11.20
   3  -1   1  407.56   11.10
   3   1   1  410.46   11.00
  -3   1  -1  411.76   11.10
   3   1   1  399.06   11.10
  -3   1  -1  421.36   11.00
   3   1   1  412.76   11.00
  -3   1  -1  408.56   11.10
  -4  -1  -1   60.19    1.60
   4  -1   1   56.59    1.70
   4  -1   1   54.79    1.80
   4  -1   1   54.69    1.90
  -4  -1  -1   59.29    1.60
   4  -1   1   55.89    1.80
  -4   1  -1   59.39    1.70
   4   1   1   61.49    1.60
  -4   1  -1   57.19    1.80
   4   1   1   57.19    1.70
  -4   1  -1   55.99    1.80
   5  -1   1   33.40    1.10
   5  -1   1   34.90    1.30
   5  -1   1   33.60    1.40
   5  -1   1   34.60    1.20
   5   1   1   35.40    1.10
  -5   1  -1   34.90    1.20
  -5   1  -1   37.10    1.10
   5   1   1   35.40    1.00
  -5   1  -1   35.10    1.20
   6  -1   1  138.99    4.00
   6  -1   1  137.19    4.20
   6  -1   1  137.79    4.10
   6  -1   1  138.99    4.00
  -6   1  -1  142.79    4.00
   6   1   1  143.29    3.80
  -6   1  -1  141.89    4.00
   6   1   1  140.59    3.90
  -7  -1  -1  193.18    5.10
   7  -1   1  197.28    5.40
   7  -1   1  186.38    5.70
   7  -1   1  185.48    5.30
   7  -1   1  189.98    5.40
   7   1   1  197.18    5.10
   7   1   1  183.78    5.50
  -7   1  -1  196.38    5.40
  -7   1  -1  189.18    5.30
   7   1   1  189.78    5.20
  -8  -1  -1   62.09    1.60
   8  -1   1   61.59    2.30
   8  -1   1   59.99    2.00
   8  -1   1   59.39    2.00
   8  -1   1   59.99    1.90
  -8   1  -1   61.69    1.90
   8   1   1   60.29    2.20
  -8   1  -1   58.29    1.90
   8   1   1   60.89    1.80
   9  -1   1   12.80    0.70
   9  -1   1   11.10    0.70
   9  -1   1   11.70    0.70
   9  -1   1   10.90    1.00
  -9   1  -1   10.40    0.60
   9   1   1   10.90    0.50
  -9   1  -1   11.20    0.60
   9   1   1   11.10    0.80
  10  -1   1   23.00    1.10
  10  -1   1   23.20    1.40
  10  -1   1   22.10    1.00
  10   1   1   23.40    1.30
  10   1   1   22.40    0.80
 -10   1  -1   21.70    1.00
  11  -1   1   49.30    1.80
  11  -1   1   51.79    1.90
  11  -1   1   52.89    2.40
 -11   1  -1   51.99    1.70
  11   1   1   52.89    2.10
  11   1   1   50.89    1.60
  12  -1   1   17.00    0.90
  12  -1   1   17.00    1.50
  12  -1   1   18.70    1.00
  12   1   1   17.20    1.20
 -12   1  -1   16.70    0.80
  13  -1   1    2.40    0.60
  13  -1   1    1.40    0.80
  13   1   1    2.00    0.70
  14  -1   1   52.89    2.70
  14   1   1   49.50    2.50
  14   1   1   50.49    2.30
  15  -1   1    8.60    1.30
  15   1   1    8.10    1.20
  15   1   1    8.10    1.20
  16  -1   1    7.30    1.30
  16   1   1    7.10    1.10
  16   1   1    7.10    1.30
  17  -1   1    2.70    1.00
  17   1   1    2.70    1.10
  18  -1   1    2.00    1.20
  18   1   1    5.80    1.30
  19  -1   1    2.80    1.20
  19   1   1   -0.40    0.90
  20  -1   1    0.00    1.00
  20  -1   1    2.80    1.30
  20   1   1    2.30    1.20
  20  -2  -1    1.00    1.20
  20  -2  -1   -1.00    0.90
  20   2  -1    0.20    1.00
  20   2  -1    2.00    1.10
  19  -2  -1    1.90    1.20
  19  -2  -1    1.10    1.10
  19   2  -1    2.90    1.10
  19   2  -1    2.40    1.10
  18  -2  -1    1.30    1.00
  18  -2  -1    0.50    1.10
  18   2  -1    0.40    0.90
  17  -2  -1    1.70    1.00
  17  -2  -1    0.30    1.00
  17   2  -1    0.90    0.90
  17   2  -1    0.00    0.70
  16  -2  -1    7.60    1.30
  16   2  -1    7.60    1.20
  16   2  -1    7.90    1.20
  16   2  -1    8.20    1.20
  15  -2  -1   -0.30    0.70
  15   2  -1   -0.40    0.70
  15   2  -1    0.70    0.70
  14  -2  -1   -0.50    0.70
  14   2  -1    0.30    0.70
  13  -2  -1    2.70    0.80
  13  -2  -1    2.30    0.50
 -13   2   1    2.00    0.50
  13   2  -1    1.60    0.70
  12  -2  -1   30.10    1.80
  12  -2  -1   27.90    1.30
  12   2  -1   28.70    1.60
 -12   2   1   28.10    1.30
  11  -2  -1    7.30    0.70
  11  -2  -1    7.70    1.00
  11  -2  -1    9.10    0.50
 -11   2   1    8.30    0.70
 -11   2   1    7.70    0.70
  10  -2  -1   -0.20    0.40
  10  -2  -1    0.50    0.20
  10  -2  -1   -0.70    0.50
 -10   2   1   -0.20    0.40
 -10   2   1   -0.20    0.30
   9  -2  -1   39.00    1.50
   9  -2  -1   41.40    1.90
   9  -2  -1   41.80    1.20
  -9   2   1   39.40    1.50
  -9   2   1   40.90    1.60
   8  -2  -1   30.40    1.50
   8  -2  -1   28.80    1.20
   8  -2  -1   31.90    0.90
  -8   2   1   32.20    1.30
  -8   2   1   31.10    1.30
   8   2  -1   30.90    0.90
   8   2  -1   29.40    0.90
   8   2  -1   29.00    1.40
   7  -2  -1   71.59    2.40
   7  -2  -1   78.29    2.10
   7  -2  -1   73.19    2.60
  -7   2   1   73.29    2.50
  -7   2   1   74.99    2.40
   7   2  -1   77.49    2.60
   7   2  -1   73.99    2.10
  -6  -2   1    0.80    0.10
  -6  -2   1    1.10    0.20
   6  -2  -1    2.40    0.40
   6  -2  -1    0.70    0.40
  -6   2   1    1.30    0.30
   6   2  -1    0.90    0.30
   6   2  -1    0.50    0.20
  -6   2   1    1.30    0.40
  -6   2   1    0.90    0.30
   6   2  -1    0.80    0.40
  -5  -2   1    0.40    0.20
  -5  -2   1    0.30    0.10
   5  -2  -1    0.30    0.30
   5  -2  -1    0.20    0.30
   5   2  -1    0.20    0.10
   5   2  -1    0.20    0.30
  -5   2   1    0.40    0.30
  -5   2   1    0.20    0.10
  -5   2   1    0.30    0.30
  -5   2   1    0.00    0.30
   5   2  -1    0.40    0.20
   5   2  -1    0.20    0.20
   4  -2  -1   36.40    1.40
   4  -2  -1   37.40    1.40
  -4  -2   1   37.90    1.20
  -4  -2   1   39.10    1.20
   4   2  -1   38.10    1.30
  -4   2   1   36.20    1.30
  -4   2   1   39.50    1.10
  -4   2   1   38.00    1.40
   4   2  -1   38.00    1.20
   4   2  -1   37.60    1.40
  -4   2   1   36.60    1.50
   4   2  -1   36.40    1.20
   3  -2  -1  189.88    5.30
   3  -2  -1  179.08    5.30
  -3  -2   1  192.88    5.10
   3  -2  -1  188.08    5.20
  -3  -2   1  185.08    5.10
  -3   2   1  181.58    5.30
  -3   2   1  187.78    5.20
  -3   2   1  186.78    5.30
   3   2  -1  180.28    5.20
  -3   2   1  195.88    5.00
   3   2  -1  177.38    5.30
   3   2  -1  184.88    5.10
   3   2  -1  177.58    5.10
   2  -2  -1   17.50    0.80
  -2  -2   1   17.70    0.70
  -2  -2   1   18.70    0.70
  -2  -2   1   17.90    0.80
   2  -2  -1   18.20    0.80
   2  -2  -1   17.10    0.80
  -2   2   1   17.00    0.90
   2   2  -1   17.70    0.80
   2   2  -1   16.50    0.80
  -2   2   1   18.20    0.80
  -2   2   1   17.70    0.90
   2   2  -1   18.80    0.80
   2   2  -1   18.40    0.50
   2   2  -1   16.50    0.70
   2   2  -1   18.80    0.70
  -1  -2   1  142.59    4.10
  -1  -2   1  146.59    4.10
  -1  -2   1  146.89    4.00
   1  -2  -1  143.59    4.10
   1  -2  -1  144.89    4.10
   1  -2  -1  150.18    4.00
   1  -2  -1  145.99    4.00
   1   2  -1  138.29    4.00
  -1   2   1  144.79    4.20
   1   2  -1  143.69    4.20
   1   2  -1  139.09    4.10
  -1   2   1  137.89    4.10
   1   2  -1  142.69    4.00
   1   2  -1  140.59    4.10
  -1   2   1  139.49    4.10
   0  -2   1  516.15   13.90
   0  -2  -1  514.85   14.00
   0  -2   1  528.65   13.80
   0  -2  -1  526.75   13.90
   0  -2   1  519.35   14.00
   0  -2  -1  556.74   13.80
   0  -2  -1  507.75   13.90
   0   2  -1  501.45   14.00
   0   2   1  508.25   13.80
   0   2   1  535.75   13.90
   0   2   1  508.65   13.90
   0   2   1  512.65   14.00
   0   2  -1  519.55   14.00
   0   2  -1  509.35   13.90
   0   2  -1  505.55   13.90
   0   2   1  509.35   14.00
  -1  -2  -1   15.90    0.70
  -1  -2  -1   21.60    0.90
  -1  -2  -1   17.50    0.70
   1  -2   1   17.20    0.80
  -1  -2  -1   17.80    0.60
   1  -2   1   17.90    0.80
  -1   2  -1   16.10    0.80
  -1   2  -1   17.30    0.80
   1   2   1   16.60    0.80
   1   2   1   16.90    0.80
   1   2   1   18.70    0.70
   1   2   1   17.20    0.60
  -1   2  -1   16.90    0.80
  -1   2  -1   15.90    0.70
   2  -2   1    4.30    0.40
  -2  -2  -1    5.20    0.50
  -2  -2  -1    5.20    0.40
   2  -2   1    5.90    0.50
  -2   2  -1    5.90    0.60
   2   2   1    5.40    0.50
  -2   2  -1    4.50    0.40
   2   2   1    5.30    0.40
  -2   2  -1    5.50    0.50
   2   2   1    4.00    0.40
  -2   2  -1    5.50    0.50
   2   2   1    5.60    0.30
  -2   2  -1    5.50    0.40
   2   2   1    5.10    0.40
  -3  -2  -1   80.59    2.40
   3  -2   1   84.49    2.60
   3  -2   1   87.19    2.60
   3  -2   1   83.49    2.60
   3   2   1   82.19    2.40
   3   2   1   82.79    2.50
  -3   2  -1   83.19    2.60
   3   2   1   78.79    2.50
  -3   2  -1   84.79    2.70
   3   2   1   84.99    2.40
  -3   2  -1   90.09    2.40
  -3   2  -1   80.79    2.60
   3   2   1   89.99    2.50
   4  -2   1   50.99    1.80
   4  -2   1   50.69    1.80
   4  -2   1   51.69    1.60
  -4  -2  -1   52.09    1.60
   4  -2   1   52.89    1.80
   4   2   1   50.99    1.70
  -4   2  -1   52.59    1.60
   4   2   1   50.99    1.60
   4   2   1   54.29    1.60
  -4   2  -1   51.69    1.80
  -4   2  -1   53.19    1.80
   4   2   1   49.60    1.60
  -4   2  -1   50.49    1.80
  -5  -2  -1   58.39    1.70
   5  -2   1   53.89    2.00
   5  -2   1   57.19    2.10
  -5  -2  -1   59.29    1.70
   5  -2   1   57.39    2.00
   5  -2   1   59.89    1.80
   5   2   1   58.09    1.80
   5   2   1   55.09    1.90
  -5   2  -1   60.49    2.00
  -5   2  -1   61.49    1.80
   5   2   1   58.99    1.70
  -5   2  -1   61.49    2.00
  -5   2  -1   56.79    2.10
   6  -2   1    8.00    0.80
   6  -2   1    7.10    0.60
  -6  -2  -1    9.60    0.40
   6  -2   1    8.30    0.50
   6  -2   1    9.00    0.70
   6   2   1    9.10    0.70
  -6   2  -1    7.50    0.70
   6   2   1    8.00    0.50
   6   2   1    8.80    0.40
  -6   2  -1    9.10    0.50
  -6   2  -1    9.50    0.60
  -6   2  -1    8.10    0.70
   7  -2   1   78.89    2.30
   7  -2   1   74.69    2.50
   7  -2   1   77.99    2.70
  -7  -2  -1   78.49    2.20
   7   2   1   77.09    2.60
  -7   2  -1   75.99    2.50
  -7   2  -1   75.99    2.50
   7   2   1   77.49    2.30
   7   2   1   78.19    2.20
   8  -2   1    0.60    0.40
  -8  -2  -1    0.80    0.10
   8  -2   1    0.80    0.30
   8  -2   1    0.50    0.40
  -8   2  -1    0.00    0.30
   8   2   1    0.70    0.40
   8   2   1    0.80    0.20
  -8   2  -1    0.80    0.40
   9  -2   1   10.90    0.80
   9  -2   1   11.60    1.10
   9  -2   1   14.10    0.70
  -9   2  -1   12.50    0.80
  -9   2  -1   12.40    0.80
   9   2   1   10.90    0.90
   9   2   1   12.60    0.60
   9   2   1   14.00    1.20
  10  -2   1    1.50    0.40
  10  -2   1    1.50    0.60
  10  -2   1    2.00    0.40
 -10   2  -1    1.50    0.50
 -10   2  -1    1.90    0.50
  10   2   1    1.80    0.60
  10   2   1    1.20    0.60
  10   2   1    2.10    0.20
  11  -2   1    0.70    0.40
  11  -2   1    0.80    0.60
  11  -2   1    1.30    0.40
  11   2   1    0.20    0.60
 -11   2  -1    1.00    0.40
  11   2   1    1.30    0.60
  12  -2   1    5.50    0.70
  12  -2   1    4.40    0.90
  12   2   1    6.60    1.00
  12   2   1    4.90    0.80
 -12   2  -1    5.50    0.60
  13  -2   1    7.30    1.10
  13  -2   1    8.70    0.80
  13   2   1    7.20    1.00
 -13   2  -1    8.60    0.80
  13   2   1    7.60    1.10
  14  -2   1    2.00    0.90
  14   2   1    1.30    0.70
  14   2   1    2.50    0.80
  15  -2   1    0.50    0.80
  15   2   1    1.40    0.80
  15   2   1    0.00    0.70
  16  -2   1    1.20    0.90
  16   2   1    2.00    1.00
  17  -2   1    2.30    1.10
  17   2   1    1.30    1.00
  17   2   1    0.70    0.90
  18  -2   1   -0.20    1.00
  18   2   1   -0.80    0.90
  19  -2   1   -1.10    0.90
  19  -2   1    0.30    1.00
  19   2   1    1.00    1.00
  19  -3  -1    0.40    1.10
  19  -3  -1    0.40    1.10
  19   3  -1    0.20    1.00
  18  -3  -1    0.10    0.90
  18  -3  -1    0.30    1.00
  18   3  -1   -0.20    1.00
  18   3  -1    0.60    0.90
  18   3  -1   -1.40    0.80
  17  -3  -1   -1.70    0.90
  17  -3  -1    1.20    1.00
  17   3  -1   -0.80    0.80
  16  -3  -1   -0.40    0.90
  16  -3  -1    0.30    0.90
  16   3  -1    2.10    0.90
  16   3  -1   -0.80    0.70
  16   3  -1    1.40    1.00
  15  -3  -1   10.00    1.40
  15  -3  -1    9.50    1.40
  15   3  -1   10.00    1.30
  15   3  -1   12.00    1.40
  15   3  -1    7.60    1.10
  14  -3  -1    0.60    0.90
  14  -3  -1    1.70    0.60
  14   3  -1    1.00    0.80
  14   3  -1    1.00    0.60
  14   3  -1    1.80    0.90
 -14   3   1    2.00    0.60
  13  -3  -1   40.20    1.90
  13  -3  -1   41.90    2.30
 -13   3   1   41.50    1.80
  13   3  -1   41.90    2.20
  13   3  -1   40.50    2.10
  13   3  -1   45.70    2.00
  12  -3  -1   -0.30    0.60
  12  -3  -1   -0.20    0.40
  12   3  -1    0.50    0.50
 -12   3   1   -0.20    0.40
  12   3  -1   -0.30    0.60
  11  -3  -1    4.80    0.70
  11  -3  -1    5.60    0.90
  11   3  -1    6.10    0.90
 -11   3   1    7.00    0.80
  11   3  -1    5.80    0.80
 -11   3   1    3.20    0.60
  10  -3  -1   62.89    2.30
  10  -3  -1   59.79    2.60
  10   3  -1   63.89    2.50
  10   3  -1   61.89    2.00
 -10   3   1   67.79    2.40
  10   3  -1   58.69    1.90
 -10   3   1   61.59    2.30
  10   3  -1   62.29    2.30
   9  -3  -1   58.49    2.20
   9  -3  -1   61.59    2.50
   9   3  -1   58.79    1.80
   9   3  -1   56.99    2.30
   9   3  -1   57.49    2.10
   9   3  -1   56.19    1.80
  -9   3   1   55.69    2.10
  -9   3   1   59.49    2.30
   8  -3  -1    4.60    0.70
   8  -3  -1    3.40    0.60
  -8  -3   1    4.90    0.30
  -8   3   1    4.40    0.80
  -8   3   1    3.80    0.60
   8   3  -1    4.40    0.60
   8   3  -1    4.50    0.40
   8   3  -1    5.00    0.40
   8   3  -1    4.20    0.70
  -8   3   1    4.50    0.70
   7  -3  -1   61.89    2.30
   7  -3  -1   59.79    2.20
  -7  -3   1   58.89    1.80
  -7   3   1   60.29    2.20
  -7   3   1   59.99    2.30
   7   3  -1   58.49    2.00
  -7   3   1   57.39    2.10
   7   3  -1   55.39    1.90
   7   3  -1   59.79    2.20
   7   3  -1   61.89    1.90
  -6  -3   1    9.30    0.50
   6  -3  -1    7.90    0.80
   6  -3  -1    9.50    0.80
  -6   3   1    8.30    0.90
   6   3  -1   10.70    0.60
   6   3  -1    9.80    0.90
  -6   3   1    8.80    0.80
   6   3  -1    8.90    0.60
  -6   3   1    9.50    0.40
  -6   3   1   11.60    0.90
   6   3  -1    9.80    0.70
   6   3  -1    9.30    0.50
   5  -3  -1  175.48    5.20
  -5  -3   1  177.38    5.00
   5  -3  -1  179.68    5.40
   5  -3  -1  171.88    5.30
   5   3  -1  186.48    5.00
   5   3  -1  175.18    5.30
  -5   3   1  167.68    5.30
  -5   3   1  182.48    4.80
   5   3  -1  172.68    5.00
  -5   3   1  173.18    5.20
   5   3  -1  177.38    5.00
  -5   3   1  182.78    5.40
   5   3  -1  169.28    5.10
   5   3  -1  179.68    5.10
   4  -3  -1   24.60    1.20
   4  -3  -1   24.60    1.20
  -4  -3   1   23.40    0.90
   4  -3  -1   22.30    1.10
   4   3  -1   25.90    1.00
  -4   3   1   22.40    1.20
   4   3  -1   22.80    1.20
  -4   3   1   25.10    0.90
   4   3  -1   23.50    1.00
   4   3  -1   22.80    0.90
   4   3  -1   21.70    1.00
   4   3  -1   26.60    0.90
  -4   3   1   23.20    1.20
  -4   3   1   22.50    1.10
  -3  -3   1    3.90    0.40
   3  -3  -1    3.60    0.50
   3  -3  -1    3.70    0.50
  -3  -3   1    3.00    0.50
   3  -3  -1    2.90    0.40
  -3   3   1    3.30    0.50
   3   3  -1    3.40    0.40
   3   3  -1    3.70    0.40
   3   3  -1    3.10    0.50
  -3   3   1    3.10    0.60
  -3   3   1    3.00    0.50
   3   3  -1    3.50    0.50
   2  -3  -1   17.30    0.90
  -2  -3   1   17.20    0.80
  -2  -3   1   16.80    0.90
   2  -3  -1   17.60    0.90
   2   3  -1   16.90    0.80
   2   3  -1   16.30    0.80
  -2   3   1   17.00    0.90
   2   3  -1   16.80    0.90
  -2   3   1   17.60    1.00
   2   3  -1   15.20    0.90
  -2   3   1   17.70    1.00
   1  -3  -1  806.82   20.90
  -1  -3   1  783.92   21.00
   1  -3  -1  769.62   21.10
  -1  -3   1  789.82   20.80
  -1  -3   1  794.42   21.00
   1  -3  -1  802.82   21.10
   1   3  -1  791.82   20.90
  -1   3   1  809.02   21.20
  -1   3   1  765.82   21.00
   1   3  -1  774.82   21.20
   1   3  -1  764.22   21.00
  -1   3   1  752.02   21.10
   1   3  -1  744.43   21.10
   0  -3   1   78.39    2.60
   0  -3   1   84.99    2.60
   0  -3   1   81.79    2.30
   0  -3  -1   80.29    2.60
   0  -3  -1   82.79    2.60
   0  -3  -1   81.09    2.40
   0   3   1   79.19    2.60
   0   3  -1   79.99    2.50
   0   3   1   79.79    2.40
   0   3   1   83.49    2.40
   0   3   1   78.39    2.70
   0   3  -1   80.19    2.70
   0   3   1   83.89    2.70
   0   3  -1   81.49    2.70
   0   3  -1   82.79    2.60
  -1  -3  -1    7.40    0.40
   1  -3   1    6.20    0.60
  -1  -3  -1    7.30    0.40
   1  -3   1    6.70    0.50
  -1  -3  -1    7.40    0.60
  -1  -3  -1    8.50    0.70
  -1   3  -1    6.50    0.60
   1   3   1    8.10    0.40
   1   3   1    6.90    0.70
   1   3   1    7.90    0.60
  -1   3  -1    6.20    0.70
  -1   3  -1    7.80    0.70
  -1   3  -1    8.00    0.80
   1   3   1    8.10    0.40
   1   3   1    6.60    0.60
   2  -3   1    9.60    0.70
  -2  -3  -1   10.30    0.60
   2  -3   1    8.20    0.70
  -2  -3  -1   10.20    0.50
  -2  -3  -1    8.90    0.70
  -2  -3  -1   10.10    0.50
   2   3   1    8.80    0.70
   2   3   1    8.90    0.50
  -2   3  -1    7.60    0.60
  -2   3  -1    8.30    0.70
   2   3   1   10.40    0.60
   2   3   1    8.90    0.70
   2   3   1    9.10    0.50
  -2   3  -1    9.60    0.80
  -2   3  -1   10.00    0.90
   3  -3   1   42.00    1.60
  -3  -3  -1   40.60    1.40
   3  -3   1   40.80    1.60
  -3   3  -1   43.40    1.60
  -3   3  -1   42.90    1.70
   3   3   1   40.70    1.40
   3   3   1   41.70    1.30
   3   3   1   42.90    1.40
   3   3   1   38.40    1.60
   3   3   1   38.60    1.50
  -3   3  -1   41.60    1.70
   4  -3   1   19.20    1.00
  -4  -3  -1   18.60    0.80
   4  -3   1   19.20    1.10
   4   3   1   20.70    0.80
   4   3   1   18.40    0.90
  -4   3  -1   20.40    1.10
  -4   3  -1   19.60    1.00
   4   3   1   18.80    0.90
   4   3   1   19.30    1.00
  -4   3  -1   19.30    1.10
   5  -3   1   91.59    3.00
  -5  -3  -1   90.19    2.70
   5   3   1   93.59    2.70
   5   3   1   88.99    2.80
  -5   3  -1   86.69    3.10
  -5   3  -1   98.89    3.10
  -5   3  -1   90.19    2.90
   5   3   1   91.69    3.00
   6  -3   1   16.60    1.00
  -6  -3  -1   17.30    0.80
   6  -3   1   16.50    1.10
  -6   3  -1   17.40    1.10
   6   3   1   18.10    0.80
   6   3   1   16.90    0.80
  -6   3  -1   19.10    1.00
  -6   3  -1   19.10    1.10
   6   3   1   17.20    1.00
  -7  -3  -1    0.20    0.20
   7  -3   1   -0.30    0.40
   7  -3   1   -0.10    0.50
   7   3   1    0.10    0.30
   7   3   1    0.80    0.50
  -7   3  -1    0.20    0.40
  -7   3  -1    0.30    0.50
   7   3   1    0.30    0.30
  -7   3  -1    0.40    0.40
   8  -3   1   -0.30    0.40
   8  -3   1   -0.30    0.40
   8   3   1    0.00    0.30
   8   3   1    0.20    0.50
  -8   3  -1   -0.10    0.30
  -8   3  -1    0.10    0.40
  -8   3  -1    0.00    0.50
  -8   3  -1    0.20    0.40
   8   3   1    0.40    0.30
   9  -3   1    2.10    0.70
   9  -3   1    2.60    0.60
   9   3   1    2.20    0.50
  -9   3  -1    1.20    0.50
   9   3   1    2.30    0.70
  -9   3  -1    2.40    0.60
   9   3   1    2.20    0.40
  10  -3   1   37.10    2.00
  10  -3   1   40.10    1.70
  10   3   1   39.90    1.40
 -10   3  -1   40.00    1.80
  10   3   1   37.90    1.80
  10   3   1   42.10    1.70
 -10   3  -1   40.00    1.70
  11  -3   1    0.50    0.50
  11  -3   1    1.10    0.70
  11   3   1    1.30    0.50
 -11   3  -1    1.80    0.90
  11   3   1    0.50    0.60
 -11   3  -1    1.70    0.50
  11   3   1    1.50    0.70
  11   3   1    1.00    0.20
  12  -3   1   -0.60    0.60
  12  -3   1    1.00    0.50
  12   3   1   -0.30    0.70
 -12   3  -1   -0.60    0.40
  12   3   1   -0.20    0.60
  12   3   1    0.90    0.50
  13  -3   1   29.40    2.10
  13  -3   1   26.90    1.50
 -13   3  -1   29.40    1.50
  13   3   1   29.00    1.80
  13   3   1   24.90    1.60
  13   3   1   26.30    1.50
  14  -3   1    1.20    0.60
  14  -3   1    4.60    1.00
  14   3   1    2.40    0.80
 -14   3  -1    3.80    0.70
  14   3   1    3.10    0.70
  14   3   1    2.70    1.00
  15  -3   1    1.70    0.90
  15   3   1    0.50    0.90
  16  -3   1    2.00    1.00
  16   3   1    3.70    1.20
  17  -3   1    1.20    1.10
  17   3   1   -0.20    0.90
  18  -3   1   -0.80    1.00
  18  -3   1    0.10    1.10
  18   3   1   -1.60    0.80
  18   3   1    0.10    1.10
  19  -3   1    0.90    1.10
  19  -3   1    1.30    1.10
  19   3   1    0.10    1.00
  18  -4  -1    1.20    1.20
  18  -4  -1    0.70    1.20
  18   4  -1    0.10    1.10
  17  -4  -1    5.60    1.40
  17  -4  -1    2.60    1.30
  17   4  -1    3.00    1.20
  16  -4  -1    1.10    1.00
  16  -4  -1    1.40    1.20
  16   4  -1    2.70    1.10
  15  -4  -1    1.30    1.00
  15  -4  -1    1.00    1.00
 -15   4   1    2.80    1.20
  15   4  -1    2.60    1.10
  15   4  -1    1.40    1.00
  14  -4  -1   13.00    1.60
  14  -4  -1   12.60    1.30
  14  -4  -1   12.40    1.60
  14   4  -1   13.20    1.50
  14   4  -1   10.50    1.50
 -14   4   1   13.50    1.30
  13  -4  -1   -0.10    0.70
  13  -4  -1    1.40    0.80
  13  -4  -1    0.80    0.70
 -13   4   1    0.00    0.60
  13   4  -1    0.70    0.80
  12  -4  -1    2.50    0.90
  12  -4  -1    3.20    1.00
  12  -4  -1    2.70    0.70
  12   4  -1    4.10    0.50
  12   4  -1    4.30    1.00
 -12   4   1    4.30    0.80
  12   4  -1    3.70    0.80
  11  -4  -1    6.50    1.10
  11  -4  -1    8.80    1.00
  11  -4  -1    7.70    1.10
  11   4  -1    9.70    1.20
  11   4  -1   10.10    1.00
 -11   4   1    7.10    1.00
  11   4  -1    7.90    0.60
 -11   4   1   10.40    1.10
  10  -4  -1    1.30    0.70
  10  -4  -1    1.10    0.70
  10  -4  -1    1.80    0.60
  10   4  -1    1.10    0.40
 -10   4   1    1.90    0.70
  10   4  -1    1.40    0.80
  10   4  -1    1.00    0.60
 -10   4   1    0.60    0.60
   9  -4  -1   41.10    1.90
  -9  -4   1   40.90    1.40
   9  -4  -1   41.10    2.20
   9  -4  -1   39.80    2.10
   9   4  -1   40.30    1.60
  -9   4   1   37.00    2.00
  -9   4   1   40.70    1.90
   9   4  -1   40.60    1.70
   9   4  -1   40.70    2.00
  -9   4   1   40.00    1.80
   8  -4  -1    4.10    0.80
   8  -4  -1    3.80    0.80
  -8  -4   1    5.10    0.50
   8  -4  -1    3.40    0.70
  -8   4   1    3.20    0.80
  -8   4   1    3.20    0.70
   8   4  -1    4.50    0.60
   8   4  -1    5.20    0.70
   8   4  -1    4.30    0.90
  -8   4   1    5.00    0.80
   7  -4  -1    9.20    1.00
  -7  -4   1    9.50    0.60
   7  -4  -1    8.10    0.90
   7  -4  -1    9.10    1.00
   7   4  -1    9.10    0.80
  -7   4   1    9.00    1.00
   7   4  -1   11.10    1.10
  -7   4   1   10.50    1.00
   7   4  -1    7.50    0.70
   7   4  -1    8.50    0.70
  -7   4   1    9.00    0.60
  -7   4   1    8.90    1.10
   6  -4  -1  100.79    3.40
   6  -4  -1  107.99    3.60
  -6  -4   1   97.09    3.10
   6  -4  -1   91.59    3.50
   6   4  -1  103.99    3.10
  -6   4   1  102.89    3.50
   6   4  -1   99.59    3.10
   6   4  -1  100.39    3.20
  -6   4   1   97.39    3.40
   6   4  -1   97.89    3.40
   6   4  -1  105.19    3.40
   6   4  -1  100.59    3.10
  -6   4   1   95.59    3.50
   5  -4  -1    0.50    0.50
   5  -4  -1    1.10    0.60
   5  -4  -1    0.60    0.50
  -5  -4   1    1.30    0.40
  -5   4   1    1.20    0.50
   5   4  -1    1.00    0.20
  -5   4   1   -0.10    0.50
   5   4  -1    1.00    0.40
  -5   4   1    0.60    0.50
   5   4  -1    0.80    0.40
   5   4  -1    0.50    0.60
   5   4  -1    1.00    0.50
  -4  -4   1   17.90    0.90
   4  -4  -1   16.70    1.10
   4  -4  -1   18.60    1.20
   4  -4  -1   18.10    1.10
   4   4  -1   14.60    1.00
  -4   4   1   16.10    1.10
  -4   4   1   17.60    1.20
  -4   4   1   15.80    1.20
   4   4  -1   18.60    0.90
   4   4  -1   16.90    0.90
   4   4  -1   19.30    1.20
   3  -4  -1   47.10    1.80
  -3  -4   1   45.70    1.70
  -3  -4   1   44.90    1.80
   3  -4  -1   45.70    1.90
   3   4  -1   46.20    1.70
   3   4  -1   47.90    1.90
  -3   4   1   47.20    1.90
   3   4  -1   46.50    1.60
   3   4  -1   45.50    1.90
  -3   4   1   47.50    2.00
  -3   4   1   47.30    2.00
   2  -4  -1    7.90    0.70
  -2  -4   1    8.70    0.70
  -2  -4   1    8.00    0.70
   2  -4  -1    7.50    0.80
   2  -4  -1    7.20    0.70
   2   4  -1    8.60    0.90
  -2   4   1    8.10    0.90
   2   4  -1    8.60    0.60
   2   4  -1    7.20    0.80
  -2   4   1    8.00    0.80
  -2   4   1    8.70    0.90
   2   4  -1    8.50    0.70
  -1  -4   1  244.48    7.00
   1  -4  -1  246.28    7.00
  -1  -4   1  246.58    7.00
   1  -4  -1  236.68    7.10
  -1  -4   1  242.08    6.50
   1  -4  -1  248.68    6.80
  -1   4   1  239.08    7.00
   1   4  -1  238.58    7.00
   1   4  -1  241.58    6.80
  -1   4   1  246.18    7.20
  -1   4   1  242.98    7.10
   1   4  -1  244.98    7.10
   1   4  -1  232.88    7.10
   0  -4   1   29.40    1.40
   0  -4  -1   28.90    1.40
   0  -4  -1   28.70    1.30
   0  -4   1   27.10    1.00
   0  -4  -1   28.00    1.10
   0  -4   1   28.20    1.30
   0   4  -1   27.20    1.40
   0   4   1   26.80    1.40
   0   4   1   30.00    1.50
   0   4  -1   27.80    1.40
   0   4  -1   26.00    1.30
   0   4  -1   27.60    1.20
   0   4   1   28.60    1.30
  -1  -4  -1  366.26   10.00
  -1  -4  -1  374.86   10.30
  -1  -4  -1  360.86   10.40
   1  -4   1  382.66   10.40
   1  -4   1  385.06   10.10
   1  -4   1  379.06   10.40
   1   4   1  358.86   10.30
  -1   4  -1  388.66   10.50
  -1   4  -1  360.96   10.50
  -1   4  -1  350.16   10.20
   1   4   1  354.46   10.40
  -1   4  -1  373.06   10.40
   1   4   1  365.46   10.00
   1   4   1  357.96   10.40
   2  -4   1    5.20    0.50
   2  -4   1    3.70    0.70
   2  -4   1    3.70    0.60
  -2  -4  -1    4.30    0.70
  -2  -4  -1    3.70    0.50
   2   4   1    4.90    0.40
   2   4   1    4.30    0.70
   2   4   1    5.30    0.60
  -2   4  -1    4.40    0.60
   2   4   1    5.20    0.40
  -2   4  -1    5.20    0.80
   2   4   1    5.80    0.80
  -2   4  -1    4.00    0.70
  -3  -4  -1   22.10    1.30
   3  -4   1   24.00    1.10
  -3  -4  -1   23.10    0.90
  -3  -4  -1   20.70    1.10
   3  -4   1   21.10    1.30
   3  -4   1   21.80    1.20
   3   4   1   21.10    1.20
   3   4   1   22.50    0.80
   3   4   1   23.80    1.10
  -3   4  -1   21.70    1.30
  -3   4  -1   22.00    1.30
   3   4   1   18.90    1.20
  -3   4  -1   23.50    1.20
   3   4   1   20.00    0.80
   4  -4   1  194.88    5.90
   4  -4   1  199.48    6.00
   4  -4   1  200.48    5.90
  -4  -4  -1  194.18    5.70
   4   4   1  201.88    5.50
  -4   4  -1  201.38    6.10
  -4   4  -1  194.78    5.90
   4   4   1  206.78    5.60
   4   4   1  188.68    5.90
  -4   4  -1  198.98    6.10
   4   4   1  200.88    5.90
   4   4   1  199.88    5.80
   5  -4   1   62.89    2.40
   5  -4   1   65.49    2.50
  -5  -4  -1   61.69    2.20
  -5   4  -1   63.49    2.60
   5   4   1   66.79    2.30
   5   4   1   65.69    2.20
   5   4   1   66.79    2.50
   5   4   1   68.09    2.00
  -5   4  -1   70.49    2.60
  -5   4  -1   65.19    2.40
   6  -4   1  106.29    3.60
  -6  -4  -1  104.79    3.20
   6  -4   1  106.79    3.70
   6   4   1  104.79    3.40
  -6   4  -1  105.09    3.70
   6   4   1  111.09    3.10
   6   4   1  103.09    3.50
  -6   4  -1  107.79    3.70
  -6   4  -1  105.99    3.50
   7  -4   1   59.89    2.60
  -7  -4  -1   63.09    2.00
   7  -4   1   60.89    2.40
   7   4   1   64.69    2.20
  -7   4  -1   53.69    2.50
  -7   4  -1   63.69    2.50
   7   4   1   57.79    2.40
  -7   4  -1   60.89    2.30
   7   4   1   63.39    2.00
  -8  -4  -1    0.50    0.30
   8  -4   1   -0.10    0.60
   8  -4   1   -0.20    0.50
   8   4   1    0.90    0.60
   8   4   1    0.80    0.40
  -8   4  -1   -0.40    0.60
  -8   4  -1    0.70    0.60
  -8   4  -1   -0.10    0.50
   8   4   1    0.40    0.40
   9  -4   1   17.10    1.30
   9  -4   1   14.10    1.30
  -9   4  -1   16.10    1.20
   9   4   1   19.10    1.30
  -9   4  -1   18.00    1.40
   9   4   1   15.70    1.00
   9   4   1   15.30    1.00
  -9   4  -1   19.00    1.40
  10  -4   1   70.79    2.70
  10  -4   1   65.79    2.90
  10   4   1   67.19    2.30
 -10   4  -1   65.09    2.60
  10   4   1   69.39    2.40
 -10   4  -1   71.49    2.80
  10   4   1   69.99    2.70
  11  -4   1    6.80    1.10
  11  -4   1    8.60    1.00
 -11   4  -1    5.80    1.20
  11   4   1    7.00    1.10
  11   4   1    6.80    0.60
 -11   4  -1    5.30    0.80
  11   4   1    7.60    1.10
  12  -4   1   12.20    1.20
  12  -4   1    9.20    1.30
  12   4   1   14.30    1.60
  12   4   1   10.90    1.30
 -12   4  -1   14.90    1.30
  12   4   1   12.30    0.70
  13  -4   1    0.90    0.60
  13  -4   1    0.50    0.80
 -13   4  -1    0.30    0.60
  13   4   1    1.40    1.00
  13   4   1    0.80    0.80
  14  -4   1    3.30    1.10
  14  -4   1    1.00    0.70
 -14   4  -1    0.40    0.70
  14   4   1    0.50    1.00
  15  -4   1   11.90    1.70
  15  -4   1   11.50    1.70
  15   4   1   13.00    1.70
  16  -4   1   -0.20    1.10
  16  -4   1    0.20    1.00
  16   4   1    0.00    1.00
  17  -4   1    3.30    1.30
  17  -4   1    1.50    1.20
  17   4   1   -0.10    1.20
  18  -4   1    0.40    1.00
  18  -4   1   -2.30    0.90
  18   4   1   -1.10    1.00
  17  -5  -1    2.10    1.30
  17  -5  -1    0.00    1.10
  17   5  -1    0.60    1.10
  16  -5  -1    1.00    1.20
  16  -5  -1    0.60    1.10
  16   5  -1    2.20    1.30
  15  -5  -1    3.10    1.00
  15  -5  -1    2.60    1.30
  15  -5  -1    0.60    1.20
 -15   5   1    1.70    0.90
  15   5  -1   -0.20    1.00
  14  -5  -1   -0.70    1.00
  14  -5  -1    0.20    0.70
  14  -5  -1   -0.10    1.00
  14   5  -1   -0.20    0.90
  14   5  -1   -1.10    0.90
 -14   5   1    1.00    0.80
  13  -5  -1   -0.80    0.80
  13  -5  -1    0.80    0.90
  13  -5  -1    0.80    0.70
  13   5  -1   -0.10    0.90
 -13   5   1    0.30    0.60
  12  -5  -1    0.90    0.90
  12  -5  -1    0.60    0.90
  12  -5  -1    1.30    0.70
  12   5  -1    0.00    0.40
 -12   5   1   -0.80    0.70
  12   5  -1   -0.20    0.90
  11  -5  -1    6.10    1.00
  11  -5  -1    7.20    1.20
  11  -5  -1    7.10    1.20
  11   5  -1    8.80    0.80
 -11   5   1    9.10    1.10
 -11   5   1    6.80    1.10
  11   5  -1    8.30    1.30
  10  -5  -1   11.00    1.30
  10  -5  -1   12.90    1.50
  10  -5  -1   11.30    1.20
 -10   5   1   11.60    1.30
  10   5  -1   10.70    0.90
 -10   5   1   13.30    1.30
  10   5  -1   12.70    1.50
 -10   5   1   12.70    1.50
   9  -5  -1    8.90    1.10
   9  -5  -1    9.20    1.30
   9  -5  -1    9.50    1.20
   9   5  -1    9.90    1.30
  -9   5   1   11.10    1.40
  -9   5   1    9.90    1.20
   9   5  -1    8.50    0.90
  -9   5   1   10.80    1.20
   8  -5  -1   26.40    1.70
   8  -5  -1   25.60    1.80
   8  -5  -1   28.60    1.80
  -8  -5   1   29.60    1.20
   8   5  -1   25.20    1.70
  -8   5   1   25.80    1.70
  -8   5   1   27.30    1.80
   8   5  -1   24.60    1.50
   8   5  -1   26.80    1.40
  -8   5   1   27.30    1.60
   7  -5  -1    5.90    0.90
   7  -5  -1    9.00    1.00
   7  -5  -1    7.20    1.00
  -7  -5   1    8.10    0.80
   7   5  -1    7.60    0.90
  -7   5   1    7.40    1.00
   7   5  -1    8.00    1.20
   7   5  -1    9.70    0.80
  -7   5   1    8.30    1.20
  -7   5   1    8.90    1.00
   7   5  -1    7.50    0.80
   6  -5  -1   87.49    3.30
   6  -5  -1   88.09    3.50
  -6  -5   1   92.29    3.00
   6  -5  -1   96.99    3.50
   6   5  -1   93.99    3.10
   6   5  -1   92.49    3.30
  -6   5   1   88.89    3.30
  -6   5   1   90.49    3.50
   6   5  -1   97.39    3.50
  -6   5   1   95.19    3.60
   6   5  -1   95.09    2.90
   5  -5  -1    4.80    0.80
  -5  -5   1    4.30    0.60
   5  -5  -1    3.60    0.70
   5  -5  -1    3.50    0.70
  -5   5   1    4.10    0.90
  -5   5   1    3.60    0.90
   5   5  -1    5.00    0.80
   5   5  -1    4.50    0.60
   5   5  -1    4.70    0.70
  -5   5   1    3.20    0.70
   5   5  -1    4.60    0.90
  -4  -5   1    1.50    0.50
   4  -5  -1    1.40    0.60
   4  -5  -1    0.40    0.70
   4  -5  -1    0.00    0.40
  -4   5   1    1.00    0.80
  -4   5   1    0.60    0.60
   4   5  -1    0.40    0.70
  -4   5   1    0.60    0.60
   4   5  -1    0.30    0.60
   4   5  -1    0.90    0.50
   4   5  -1    0.20    0.40
   3  -5  -1   31.00    1.70
  -3  -5   1   28.60    1.50
   3  -5  -1   29.70    1.60
  -3  -5   1   29.60    1.50
   3  -5  -1   32.00    1.50
   3   5  -1   27.80    1.60
   3   5  -1   27.70    1.50
   3   5  -1   31.10    1.30
  -3   5   1   30.00    1.80
  -3   5   1   30.30    1.60
  -3   5   1   29.80    1.80
   3   5  -1   31.40    1.70
   2  -5  -1   -0.30    0.50
   2  -5  -1    0.50    0.60
  -2  -5   1    1.00    0.50
  -2  -5   1    0.10    0.50
   2  -5  -1    0.90    0.40
  -2   5   1    0.30    0.60
   2   5  -1   -0.50    0.60
   2   5  -1    0.50    0.50
  -2   5   1    1.00    0.70
  -2   5   1    0.00    0.50
   2   5  -1    0.80    0.50
   2   5  -1    0.00    0.40
  -1  -5   1    0.20    0.50
   1  -5  -1    0.00    0.50
   1  -5  -1    0.60    0.60
  -1  -5   1    0.40    0.50
   1  -5  -1    1.10    0.40
  -1   5   1    0.10    0.50
   1   5  -1   -0.40    0.50
   1   5  -1    0.10    0.50
   1   5  -1   -0.20    0.40
  -1   5   1    0.20    0.60
  -1   5   1   -0.50    0.60
   1   5  -1   -0.30    0.60
   0  -5  -1    3.90    0.40
   0  -5   1    4.90    0.70
   0  -5   1    3.50    0.70
   0  -5  -1    5.20    0.80
   0  -5   1    3.80    0.30
   0  -5  -1    4.00    0.70
   0   5  -1    3.50    0.70
   0   5  -1    4.00    0.70
   0   5  -1    3.50    0.90
   0   5   1    3.90    0.90
   0   5   1    3.80    0.70
   0   5  -1    4.30    0.60
   0   5   1    3.60    0.80
  -1  -5  -1   27.20    1.50
   1  -5   1   25.50    1.40
  -1  -5  -1   26.90    1.00
  -1  -5  -1   24.30    1.40
   1  -5   1   29.20    1.50
   1  -5   1   28.10    1.10
   1   5   1   24.30    1.50
   1   5   1   26.30    1.50
   1   5   1   25.90    1.40
  -1   5  -1   27.40    1.60
  -1   5  -1   25.20    1.40
  -1   5  -1   25.30    1.60
  -2  -5  -1   -0.60    0.40
   2  -5   1    0.30    0.50
   2  -5   1   -0.10    0.50
   2  -5   1   -0.50    0.30
  -2  -5  -1   -0.20    0.50
  -2   5  -1    0.00    0.50
   2   5   1    0.00    0.50
   2   5   1   -0.30    0.70
   2   5   1   -0.80    0.50
  -2   5  -1    0.10    0.70
  -2   5  -1   -0.40    0.50
  -3  -5  -1   40.40    1.80
   3  -5   1   44.40    1.80
  -3  -5  -1   40.40    1.90
   3  -5   1   44.00    2.00
   3  -5   1   45.30    2.00
   3   5   1   44.50    1.40
  -3   5  -1   41.90    2.10
   3   5   1   43.20    2.00
  -3   5  -1   43.30    2.10
  -3   5  -1   41.90    1.90
   3   5   1   40.90    1.80
   3   5   1   44.00    2.00
   4  -5   1    8.90    0.90
   4  -5   1    9.70    1.10
  -4  -5  -1    9.90    0.90
   4  -5   1    9.90    1.10
   4   5   1   10.10    0.90
   4   5   1    9.30    0.60
   4   5   1    8.20    1.10
  -4   5  -1    9.60    1.20
   4   5   1    9.90    1.10
  -4   5  -1    7.70    1.10
  -4   5  -1    7.80    1.00
   5  -5   1    7.60    0.90
   5  -5   1    7.50    1.00
  -5  -5  -1    8.70    0.80
   5  -5   1    7.30    1.00
  -5   5  -1    9.00    1.00
   5   5   1    8.00    0.50
   5   5   1    8.50    0.90
   5   5   1    7.90    1.10
  -5   5  -1    8.50    1.20
  -5   5  -1    9.10    1.20
   5   5   1    7.00    0.90
   6  -5   1    8.10    1.00
   6  -5   1    8.70    1.00
  -6  -5  -1   10.20    0.90
   6  -5   1    9.20    1.10
  -6   5  -1    8.50    1.00
   6   5   1    9.10    1.10
   6   5   1    8.60    1.00
  -6   5  -1    9.30    1.20
  -6   5  -1   10.30    1.30
   6   5   1    8.70    0.90
  -7  -5  -1    1.10    0.40
   7  -5   1    0.10    0.60
   7  -5   1   -0.10    0.60
   7  -5   1    0.90    0.60
  -7   5  -1    1.10    0.70
   7   5   1    0.70    0.50
  -7   5  -1   -0.10    0.70
  -7   5  -1   -0.30    0.60
   7   5   1    0.90    0.80
   8  -5   1    1.20    0.60
   8  -5   1    0.40    0.70
   8  -5   1    0.60    0.70
  -8  -5  -1    0.70    0.40
  -8   5  -1    1.80    0.80
   8   5   1    0.60    0.50
  -8   5  -1    1.50    0.70
  -8   5  -1    0.60    0.70
   8   5   1    1.80    0.80
   9  -5   1   30.40    1.80
   9  -5   1   33.80    2.10
   9  -5   1   31.40    2.00
  -9   5  -1   26.70    1.80
   9   5   1   31.40    1.80
  -9   5  -1   30.50    2.00
  -9   5  -1   28.90    1.70
   9   5   1   28.20    1.50
  10  -5   1    6.50    1.20
  10  -5   1    6.90    1.10
  10  -5   1    8.40    1.10
 -10   5  -1   10.30    1.20
  10   5   1    8.40    0.90
  10   5   1    9.50    1.30
 -10   5  -1    7.90    1.30
 -10   5  -1    8.10    1.10
  11  -5   1    2.80    1.00
  11  -5   1    5.50    1.20
  11  -5   1    5.10    0.90
  11   5   1    4.10    1.00
 -11   5  -1    5.30    0.90
  11   5   1    5.70    0.70
  12  -5   1   -0.30    0.70
  12  -5   1    0.90    0.80
  12  -5   1    0.20    0.80
 -12   5  -1   -1.70    0.60
  12   5   1   -1.10    0.80
  12   5   1    0.80    0.90
  12   5   1    0.40    0.40
  13  -5   1   11.60    1.60
  13  -5   1   11.00    1.60
  13  -5   1   12.20    1.30
  13   5   1   13.80    1.70
 -13   5  -1   12.40    1.40
  14  -5   1    1.40    1.00
  14  -5   1    0.90    1.00
  14  -5   1    2.20    0.90
 -14   5  -1    3.30    0.90
  14   5   1    1.50    1.10
  15  -5   1    3.80    1.00
  15  -5   1    3.00    1.20
  15  -5   1    2.20    1.10
  15   5   1    4.20    1.30
 -15   5  -1    0.70    0.80
  16  -5   1   -0.40    1.10
  16  -5   1    2.10    1.30
  16   5   1   -1.00    1.10
  17  -5   1   -2.80    0.90
  17  -5   1   -0.20    1.00
  17   5   1   -0.60    1.10
  16  -6  -1   -0.50    1.10
  16  -6  -1    2.40    1.40
  16   6  -1    1.40    1.30
  15  -6  -1   -0.20    0.90
  15  -6  -1   -0.60    1.10
  15  -6  -1   -1.80    1.10
  15   6  -1   -0.30    1.20
 -15   6   1    0.60    0.90
  14  -6  -1    0.90    0.90
  14  -6  -1    1.50    1.10
  14  -6  -1    0.30    1.10
  14   6  -1    2.10    1.20
 -14   6   1    0.60    1.00
  13  -6  -1    0.10    0.90
  13  -6  -1    0.60    0.80
  13  -6  -1   -1.70    0.90
 -13   6   1    0.20    0.80
  13   6  -1   -0.30    1.00
  12  -6  -1    0.40    0.80
  12  -6  -1   -0.20    1.00
  12  -6  -1    0.40    0.90
  12   6  -1   -0.40    1.00
 -12   6   1    1.10    0.80
  12   6  -1   -0.40    0.50
  11  -6  -1    7.70    1.20
  11  -6  -1    5.00    1.10
  11  -6  -1    7.30    1.40
  11   6  -1    9.10    1.40
  11   6  -1    8.20    0.90
 -11   6   1    8.40    1.30
  10  -6  -1   36.20    2.10
  10  -6  -1   32.40    2.40
  10   6  -1   37.70    2.30
 -10   6   1   38.80    2.20
  10   6  -1   34.90    1.80
 -10   6   1   36.90    2.30
 -10   6   1   34.50    2.30
   9  -6  -1    2.90    0.90
   9  -6  -1    4.80    1.00
   9  -6  -1    3.10    1.00
  -9   6   1    6.30    1.20
   9   6  -1    6.00    1.30
   9   6  -1    4.60    0.80
  -9   6   1    4.60    1.00
  -9   6   1    5.30    1.20
  -8  -6   1   27.90    1.40
   8  -6  -1   30.10    2.10
   8  -6  -1   28.20    2.00
   8  -6  -1   29.00    1.80
  -8   6   1   29.20    1.90
  -8   6   1   33.50    2.10
  -8   6   1   28.30    2.00
   8   6  -1   31.10    1.70
   8   6  -1   29.70    1.90
   7  -6  -1    0.10    0.60
   7  -6  -1    0.60    0.80
  -7  -6   1    0.40    0.50
   7  -6  -1   -0.20    0.60
   7   6  -1    0.90    0.60
  -7   6   1   -0.10    0.70
  -7   6   1   -0.10    0.80
   7   6  -1    0.40    0.50
  -7   6   1   -0.70    0.70
   7   6  -1    0.10    0.80
   6  -6  -1   27.00    1.90
  -6  -6   1   27.30    1.50
   6  -6  -1   26.10    1.70
   6  -6  -1   26.10    1.70
  -6   6   1   28.10    1.90
   6   6  -1   30.10    1.80
   6   6  -1   29.30    1.50
   6   6  -1   30.40    2.00
  -6   6   1   27.00    2.00
  -6   6   1   30.40    1.80
   5  -6  -1   27.70    1.60
   5  -6  -1   27.20    1.70
   5  -6  -1   25.50    1.70
  -5  -6   1   23.30    1.40
  -5   6   1   27.70    1.70
  -5   6   1   23.80    1.90
  -5   6   1   22.20    1.70
   5   6  -1   22.70    1.80
   5   6  -1   24.50    1.70
   5   6  -1   25.70    1.50
   4  -6  -1    1.60    0.70
  -4  -6   1    2.00    0.60
   4  -6  -1    1.20    0.70
   4  -6  -1    1.40    0.50
  -4   6   1    2.10    0.80
   4   6  -1    1.80    0.70
   4   6  -1    1.50    0.90
  -4   6   1    3.20    1.00
   4   6  -1    1.30    0.70
   4   6  -1    3.50    0.80
  -4   6   1    3.30    0.90
   3  -6  -1   -0.50    0.70
  -3  -6   1    0.00    0.50
  -3  -6   1   -0.60    0.50
   3  -6  -1   -1.00    0.40
   3  -6  -1   -0.40    0.60
  -3   6   1    0.20    0.70
  -3   6   1    0.20    0.70
   3   6  -1    0.10    0.60
   3   6  -1    0.30    0.80
   3   6  -1   -0.50    0.60
  -3   6   1   -0.40    0.70
   3   6  -1    0.10    0.40
  -2  -6   1    0.20    0.60
  -2  -6   1    0.10    0.60
   2  -6  -1    0.30    0.60
   2  -6  -1    0.20    0.60
   2  -6  -1    0.20    0.40
   2   6  -1    0.30    0.80
   2   6  -1    1.40    0.70
   2   6  -1    0.50    0.60
  -2   6   1   -0.30    0.70
  -2   6   1   -0.60    0.60
  -2   6   1    0.00    0.70
   2   6  -1    0.60    0.40
   1  -6  -1    1.20    0.70
   1  -6  -1    0.30    0.60
  -1  -6   1    0.10    0.50
   1  -6  -1    0.70    0.30
  -1  -6   1   -0.20    0.60
  -1   6   1    1.30    0.80
   1   6  -1    1.00    0.70
  -1   6   1    0.60    0.60
   1   6  -1    0.80    0.60
  -1   6   1    0.00    0.70
   1   6  -1    0.20    0.70
   0  -6   1   26.70    1.50
   0  -6   1   24.40    1.60
   0  -6  -1   27.40    1.60
   0   6   1   30.70    1.90
   0   6   1   26.20    1.60
   0   6  -1   25.20    1.70
   0   6   1   27.90    1.80
   0   6  -1   26.80    1.60
   0   6  -1   25.80    1.80
   1  -6   1   14.60    1.30
  -1  -6  -1   13.90    1.30
  -1  -6  -1   16.50    1.20
   1  -6   1   15.50    1.40
  -1   6  -1   14.80    1.50
  -1   6  -1   18.90    1.60
   1   6   1   17.70    1.60
  -1   6  -1   14.60    1.30
   1   6   1   17.00    1.50
   1   6   1   14.40    1.30
   2  -6   1   -0.20    0.30
   2  -6   1   -0.30    0.60
  -2  -6  -1    1.20    0.70
   2  -6   1   -0.30    0.60
  -2  -6  -1    0.60    0.60
   2   6   1   -0.10    0.70
  -2   6  -1   -0.70    0.60
  -2   6  -1    0.80    0.80
   2   6   1    0.00    0.70
   2   6   1    0.60    0.60
  -2   6  -1    0.80    0.80
  -3  -6  -1    2.20    0.70
  -3  -6  -1    2.40    0.70
   3  -6   1    1.10    0.70
   3  -6   1    1.70    0.70
   3  -6   1    1.90    0.50
   3   6   1    3.30    0.90
  -3   6  -1    2.20    0.80
  -3   6  -1    2.60    0.90
   3   6   1    3.50    0.70
  -3   6  -1    3.50    0.90
   3   6   1    1.10    0.80
   4  -6   1   31.10    1.90
   4  -6   1   28.00    1.50
   4  -6   1   28.00    1.70
  -4  -6  -1   29.60    1.60
   4   6   1   26.40    1.80
   4   6   1   31.70    1.90
  -4   6  -1   29.00    1.70
   4   6   1   32.20    1.60
  -4   6  -1   29.90    1.90
  -4   6  -1   30.40    2.00
   5  -6   1   -0.30    0.70
   5  -6   1   -0.20    0.50
   5  -6   1    0.20    0.70
  -5  -6  -1   -0.30    0.50
  -5   6  -1    0.10    0.80
  -5   6  -1   -1.10    0.70
   5   6   1    0.50    0.60
   5   6   1   -0.80    0.70
  -5   6  -1    1.10    0.70
   5   6   1   -0.10    0.60
   6  -6   1    0.70    0.60
   6  -6   1    1.10    0.80
  -6  -6  -1    1.00    0.50
   6  -6   1    1.60    0.70
   6   6   1    1.10    0.80
  -6   6  -1    0.70    0.80
  -6   6  -1    1.90    0.80
  -6   6  -1    0.90    0.80
   6   6   1    1.60    0.70
   6   6   1    1.30    0.60
   7  -6   1    1.10    0.70
   7  -6   1    3.40    0.90
   7  -6   1    3.00    0.90
  -7  -6  -1    2.50    0.60
   7   6   1    2.30    0.90
  -7   6  -1    4.50    1.00
  -7   6  -1    2.90    0.90
   7   6   1    2.30    0.70
  -7   6  -1    4.60    1.10
  -8  -6  -1   10.50    1.00
   8  -6   1   11.20    1.30
   8  -6   1    8.00    1.10
   8  -6   1   12.00    1.40
  -8   6  -1   12.80    1.30
   8   6   1   12.20    1.20
   8   6   1   10.40    1.40
  -8   6  -1   13.20    1.60
  -8   6  -1   10.40    1.40
   9  -6   1    5.70    1.10
   9  -6   1    7.10    1.10
   9  -6   1    6.80    1.10
   9   6   1    7.20    1.00
  -9   6  -1    5.90    1.10
  -9   6  -1    7.20    1.20
   9   6   1    5.40    1.20
  -9   6  -1    6.90    1.30
  10  -6   1    6.30    1.10
  10  -6   1    7.30    1.10
  10  -6   1    4.70    1.20
 -10   6  -1    7.40    1.20
  10   6   1    5.00    0.80
  10   6   1    6.20    1.20
 -10   6  -1    4.60    1.20
 -10   6  -1    6.40    1.30
  11  -6   1   11.90    1.40
  11  -6   1   10.60    1.50
  11  -6   1   10.70    1.60
 -11   6  -1   11.50    1.60
 -11   6  -1   12.80    1.40
  11   6   1   13.30    1.20
  11   6   1   10.40    1.40
  11   6   1   14.20    1.70
  12  -6   1    6.90    1.40
  12  -6   1    9.50    1.30
  12  -6   1    7.00    1.40
  12   6   1    7.60    1.50
  12   6   1    7.30    1.60
 -12   6  -1    7.90    1.30
  12   6   1    8.50    1.10
  13  -6   1    3.20    1.20
  13  -6   1    3.60    1.20
  13  -6   1    4.30    1.10
  13   6   1    4.10    1.30
 -13   6  -1    3.00    1.10
  14  -6   1   -0.70    0.80
  14  -6   1   -1.60    0.90
  14  -6   1   -0.90    1.00
  14   6   1    1.30    1.10
 -14   6  -1    0.80    0.90
  15  -6   1    2.20    1.00
  15  -6   1    1.60    1.30
  15  -6   1    2.20    1.30
 -15   6  -1    3.00    1.10
  15   6   1    2.10    1.30
  16  -6   1    0.50    1.30
  16  -6   1   -0.90    1.20
  16   6   1    2.70    1.40
  14  -7  -1   -0.60    1.10
  14  -7  -1    1.20    1.00
  14  -7  -1   -0.60    1.20
 -14   7   1    0.30    0.90
  14   7  -1   -0.20    1.30
  13  -7  -1   -1.30    1.00
  13  -7  -1    0.40    1.00
  13  -7  -1    0.80    1.20
  13   7  -1   -0.10    1.10
 -13   7   1   -1.50    0.90
  12  -7  -1    0.40    1.00
  12  -7  -1    0.80    1.10
  12  -7  -1    0.40    0.90
 -12   7   1    0.10    0.90
  12   7  -1   -0.50    1.10
  11  -7  -1    0.00    1.00
  11  -7  -1    0.10    0.90
  11  -7  -1    0.40    0.90
 -11   7   1    0.00    1.00
  11   7  -1    0.10    0.70
  11   7  -1   -0.80    1.10
 -11   7   1    1.60    0.90
  10  -7  -1    3.70    1.00
  10  -7  -1    2.90    1.10
  10  -7  -1    3.60    1.30
  10   7  -1    3.50    0.90
 -10   7   1    3.70    1.00
 -10   7   1    4.80    1.40
 -10   7   1    3.40    1.20
  10   7  -1    4.70    1.40
   9  -7  -1    2.50    0.90
   9  -7  -1    1.60    0.90
   9  -7  -1    4.70    1.20
   9   7  -1    3.40    1.20
  -9   7   1    2.60    1.10
  -9   7   1    2.80    1.10
   9   7  -1    4.00    0.90
  -9   7   1    2.00    1.00
   8  -7  -1    0.10    0.70
   8  -7  -1    1.50    0.90
   8  -7  -1   -0.10    0.90
  -8   7   1    0.30    0.90
  -8   7   1    0.60    1.00
   8   7  -1   -0.10    0.70
   8   7  -1   -1.70    0.90
  -8   7   1   -0.10    0.90
  -7  -7   1   -0.20    0.50
   7  -7  -1    0.30    0.80
   7  -7  -1    0.10    0.70
   7  -7  -1   -0.60    0.70
  -7   7   1    0.00    0.70
   7   7  -1    1.00    0.70
   7   7  -1    0.70    0.80
  -7   7   1   -1.10    0.80
   7   7  -1    0.00    1.00
  -7   7   1    0.10    0.90
   6  -7  -1    7.00    1.30
   6  -7  -1    6.50    1.20
  -6  -7   1    6.70    0.90
  -6   7   1    5.80    1.30
   6   7  -1    7.80    1.00
   6   7  -1    7.40    1.20
   6   7  -1    6.10    1.30
  -6   7   1    6.90    1.20
  -6   7   1    4.20    1.20
   5  -7  -1    6.60    1.20
   5  -7  -1    6.60    1.10
  -5  -7   1    7.30    1.00
  -5   7   1    8.70    1.40
   5   7  -1    7.00    1.40
   5   7  -1    7.50    1.20
   5   7  -1    8.50    1.10
  -5   7   1    9.30    1.30
  -5   7   1    7.00    1.30
   4  -7  -1    1.10    0.90
   4  -7  -1    1.10    0.80
  -4  -7   1    1.30    0.70
  -4   7   1    1.10    1.00
   4   7  -1    0.90    0.90
  -4   7   1    1.20    0.90
  -4   7   1    1.50    0.80
   4   7  -1    1.80    1.00
   4   7  -1    1.40    0.70
  -3  -7   1    2.80    0.80
   3  -7  -1    2.30    0.90
  -3  -7   1    2.40    0.80
   3  -7  -1    3.50    0.90
   3   7  -1    1.80    0.80
  -3   7   1    1.10    0.80
   3   7  -1    2.10    1.00
  -3   7   1    1.60    0.90
  -3   7   1    3.10    1.10
   3   7  -1    2.20    0.90
  -2  -7   1    4.90    0.90
   2  -7  -1    4.90    1.00
   2  -7  -1    5.00    1.00
  -2  -7   1    5.90    1.00
  -2   7   1    5.40    1.00
  -2   7   1    5.80    1.20
   2   7  -1    4.40    1.10
   2   7  -1    5.30    1.20
  -2   7   1    3.20    1.00
   2   7  -1    4.10    0.90
  -1  -7   1    2.80    0.90
   1  -7  -1    3.70    0.90
   1  -7  -1    3.00    0.90
  -1  -7   1    3.10    0.90
  -1   7   1    2.90    1.10
   1   7  -1    2.60    0.90
  -1   7   1    2.40    1.00
  -1   7   1    1.30    0.80
   1   7  -1    2.70    1.10
   1   7  -1    2.50    1.00
   0  -7  -1    3.20    0.90
   0  -7   1    4.50    0.90
   0  -7  -1    3.90    0.90
   0  -7   1    2.40    0.80
   0   7  -1    2.30    0.90
   0   7   1    4.40    1.10
   0   7   1    2.60    0.90
   0   7   1    3.40    1.10
   0   7  -1    3.00    1.10
   0   7  -1    2.10    1.00
  -1  -7  -1   -0.20    0.70
   1  -7   1    0.30    0.70
  -1  -7  -1    0.10    0.60
   1  -7   1   -0.30    0.60
   1   7   1    0.00    0.70
  -1   7  -1   -0.10    0.70
  -1   7  -1    0.20    0.80
   1   7   1   -0.20    0.90
  -1   7  -1    0.20    0.80
   1   7   1   -0.50    0.70
  -2  -7  -1    2.30    0.80
   2  -7   1    3.90    0.90
   2  -7   1    3.60    0.90
  -2  -7  -1    4.80    0.90
   2   7   1    5.60    1.20
  -2   7  -1    4.30    1.10
   2   7   1    4.50    0.90
  -2   7  -1    3.90    1.20
  -2   7  -1    4.10    1.00
   2   7   1    3.70    1.10
  -3  -7  -1    1.90    0.80
   3  -7   1   -0.50    0.70
   3  -7   1    0.60    0.70
  -3   7  -1    0.50    0.90
   3   7   1    0.80    0.90
   3   7   1   -0.30    0.80
  -3   7  -1    1.30    1.00
  -3   7  -1    0.10    0.70
   3   7   1    1.10    0.80
   4  -7   1   -0.40    0.60
  -4  -7  -1    0.70    0.60
   4  -7   1   -0.70    0.70
  -4   7  -1    1.10    0.90
   4   7   1    0.30    0.80
  -4   7  -1   -0.50    0.80
   4   7   1    0.10    0.70
  -4   7  -1    0.10    0.70
   4   7   1    1.80    1.00
   5  -7   1   -0.40    0.70
  -5  -7  -1    0.50    0.60
   5  -7   1    1.30    0.80
  -5   7  -1    1.30    1.00
  -5   7  -1   -0.50    0.80
   5   7   1    0.30    0.90
  -5   7  -1    0.40    0.70
   5   7   1   -0.10    0.70
   5   7   1    0.20    0.70
   6  -7   1    3.80    1.00
  -6  -7  -1    4.20    0.80
   6  -7   1    5.30    1.10
  -6   7  -1    5.90    1.10
   6   7   1    5.40    1.10
   6   7   1    5.00    1.20
  -6   7  -1    8.00    1.40
  -6   7  -1    4.50    1.20
  -7  -7  -1    3.10    0.70
   7  -7   1    3.30    0.90
   7  -7   1    1.60    0.90
  -7   7  -1    3.00    1.20
  -7   7  -1    1.90    1.00
   7   7   1    2.70    1.10
  -7   7  -1    2.40    0.90
   7   7   1    2.70    0.90
   8  -7   1   -0.30    1.10
   8  -7   1   -1.30    0.90
   8  -7   1    0.90    0.80
   8   7   1    1.40    0.80
   8   7   1    0.10    0.90
  -8   7  -1    1.20    1.00
  -8   7  -1    0.70    0.80
  -8   7  -1   -0.50    0.80
   9  -7   1   -1.00    0.80
   9  -7   1   -0.20    1.00
   9  -7   1   -0.50    0.70
   9   7   1   -0.70    0.80
  -9   7  -1    0.90    0.90
  -9   7  -1   -1.70    0.80
   9   7   1    0.70    0.70
  -9   7  -1   -0.80    0.90
  10  -7   1    0.00    0.90
  10  -7   1    1.40    0.90
  10  -7   1   -0.30    0.80
 -10   7  -1    1.10    1.00
 -10   7  -1    0.60    0.90
  10   7   1    1.10    0.70
 -10   7  -1    0.60    0.90
  10   7   1   -0.10    1.00
  11  -7   1    3.90    1.20
  11  -7   1    3.20    1.30
  11  -7   1    1.90    1.00
  11   7   1    3.20    1.30
 -11   7  -1    3.70    1.10
 -11   7  -1    3.30    1.30
  11   7   1    3.00    0.80
  11   7   1    2.50    1.60
  12  -7   1    1.00    1.00
  12  -7   1    0.30    1.10
  12  -7   1   -0.70    0.90
 -12   7  -1    0.10    1.00
  12   7   1   -1.00    1.10
  13  -7   1   -0.20    1.10
  13  -7   1   -0.50    1.00
  13  -7   1    0.20    1.00
 -13   7  -1    1.00    1.00
  13   7   1   -0.30    1.20
  14  -7   1    0.50    1.00
  14  -7   1   -1.70    1.10
  14  -7   1   -1.00    1.10
  14   7   1    0.40    1.20
 -14   7  -1    0.40    1.00
  12  -8  -1   -0.30    1.00
  12  -8  -1    0.90    1.40
  12   8  -1    0.00    1.20
 -12   8   1    0.30    1.20
  11  -8  -1    0.80    1.00
  11  -8  -1    0.20    1.30
 -11   8   1   -0.60    1.00
  11   8  -1    0.60    1.20
 -11   8   1    2.10    1.30
  11   8  -1    2.30    0.90
  10  -8  -1    0.80    1.00
  10  -8  -1   -0.50    1.00
 -10   8   1    2.40    1.40
 -10   8   1    1.20    1.20
  10   8  -1    0.70    0.90
 -10   8   1   -1.60    0.90
  10   8  -1   -1.00    1.10
   9  -8  -1    3.30    1.40
   9  -8  -1    3.30    1.20
  -9   8   1    2.00    1.30
   9   8  -1    2.30    1.30
  -9   8   1    2.90    1.30
  -9   8   1    1.70    1.10
   9   8  -1    2.40    1.00
   8  -8  -1   -0.90    1.10
   8  -8  -1    0.70    0.90
  -8   8   1    0.00    1.00
  -8   8   1   -1.50    0.80
   8   8  -1   -0.40    1.00
  -8   8   1   -0.60    1.00
   8   8  -1   -0.20    0.90
   7  -8  -1    0.30    1.10
   7  -8  -1    0.70    1.00
  -7   8   1   -0.30    1.10
  -7   8   1    0.30    1.20
  -7   8   1   -0.20    0.90
   7   8  -1   -1.10    0.80
   7   8  -1    0.00    1.10
   6  -8  -1    4.50    1.30
   6  -8  -1    6.10    1.20
  -6  -8   1    4.80    1.00
   6   8  -1    7.00    1.10
  -6   8   1    3.90    1.20
   6   8  -1    7.00    1.40
  -6   8   1    7.00    1.50
  -6   8   1    8.00    1.60
   6   8  -1    7.00    1.40
   5  -8  -1    3.80    1.30
  -5  -8   1    3.60    0.90
   5  -8  -1    3.40    1.10
  -5   8   1    4.10    1.20
   5   8  -1    2.70    1.20
   5   8  -1    1.90    0.90
  -5   8   1    3.20    1.30
  -5   8   1    4.40    1.30
   5   8  -1    3.30    1.30
   4  -8  -1    1.60    0.90
  -4  -8   1    0.90    0.80
   4  -8  -1    0.80    1.00
  -4   8   1    0.70    1.00
  -4   8   1    2.50    1.20
   4   8  -1    2.40    1.30
   4   8  -1    1.50    0.90
   4   8  -1    1.40    1.10
  -4   8   1    1.80    1.00
   3  -8  -1    3.10    1.00
  -3  -8   1    2.40    0.90
   3  -8  -1    2.90    1.10
  -3   8   1    4.30    1.10
   3   8  -1    5.10    1.40
   3   8  -1    4.30    1.10
  -3   8   1    3.40    1.30
  -3   8   1    4.10    1.40
   3   8  -1    4.60    1.30
   2  -8  -1    1.10    0.90
  -2  -8   1   -0.10    0.80
  -2  -8   1    0.90    0.80
   2  -8  -1    0.00    0.80
  -2   8   1    0.00    0.80
  -2   8   1   -2.30    1.00
   2   8  -1    0.40    1.00
   2   8  -1    0.60    0.90
  -2   8   1    1.00    1.00
   2   8  -1    1.30    1.20
   1  -8  -1    0.30    0.80
  -1  -8   1    0.40    0.80
  -1  -8   1   -0.50    0.80
   1  -8  -1   -1.00    0.80
  -1   8   1    0.50    0.80
   1   8  -1    0.40    1.10
  -1   8   1    0.40    1.10
   1   8  -1   -1.10    0.90
  -1   8   1    0.90    1.00
   1   8  -1    0.60    0.80
   0  -8  -1    0.70    0.80
   0  -8   1    1.70    0.90
   0  -8   1    1.20    0.90
   0  -8  -1    0.60    0.90
   0   8   1    1.20    0.90
   0   8   1    0.60    1.10
   0   8  -1    0.90    0.80
   0   8  -1   -0.80    1.10
   0   8   1    0.70    1.10
   0   8  -1    1.50    1.10
   1  -8   1    0.20    0.80
   1  -8   1   -1.40    0.70
  -1  -8  -1    0.50    0.90
  -1  -8  -1    0.30    0.80
  -1   8  -1    2.60    1.20
  -1   8  -1    0.20    0.80
   1   8   1    0.00    1.00
  -1   8  -1   -0.70    1.00
   1   8   1    1.50    0.90
   1   8   1    0.00    0.90
   2  -8   1   -0.30    0.90
  -2  -8  -1    0.40    0.80
   2  -8   1   -0.60    0.80
  -2  -8  -1    0.40    0.80
   2   8   1    1.10    1.00
  -2   8  -1    0.50    1.10
  -2   8  -1   -0.40    1.10
   2   8   1   -0.60    1.00
   2   8   1    1.00    0.80
  -2   8  -1   -0.70    0.90
   3  -8   1    1.40    0.90
   3  -8   1    0.90    1.00
  -3  -8  -1   -0.50    0.70
   3   8   1    2.70    1.10
  -3   8  -1   -1.70    0.90
  -3   8  -1    0.40    0.90
  -3   8  -1    0.60    1.00
   3   8   1    0.80    0.80
   3   8   1    0.90    1.10
   4  -8   1    2.70    1.10
   4  -8   1    0.60    1.00
  -4  -8  -1    1.60    0.80
  -4   8  -1    2.10    1.20
  -4   8  -1    1.10    1.20
   4   8   1    1.00    0.80
   4   8   1    1.60    1.20
   4   8   1    2.20    1.20
  -4   8  -1    1.40    0.90
  -5  -8  -1    0.50    0.80
   5  -8   1    0.60    0.90
   5  -8   1   -0.40    1.00
  -5   8  -1   -0.30    0.90
  -5   8  -1    1.80    1.10
   5   8   1    0.30    1.00
  -5   8  -1    0.00    1.00
   5   8   1    1.80    1.10
   5   8   1   -1.70    0.70
  -6  -8  -1    4.40    0.90
   6  -8   1    5.70    1.20
   6  -8   1    5.10    1.30
  -6   8  -1    6.70    1.40
  -6   8  -1    6.00    1.40
   6   8   1    5.20    1.20
   6   8   1    6.40    1.40
  -6   8  -1    5.40    1.50
   7  -8   1   -0.20    1.00
   7  -8   1    0.40    1.00
   7   8   1    1.10    1.00
  -7   8  -1   -0.10    1.10
   7   8   1    1.30    1.00
  -7   8  -1    1.30    1.00
  -7   8  -1    0.70    1.10
   8  -8   1    1.80    1.10
   8  -8   1    0.10    1.10
   8   8   1    0.00    1.00
  -8   8  -1    1.40    1.20
  -8   8  -1    0.90    1.00
   8   8   1    1.60    1.00
  -8   8  -1    0.80    1.10
   9  -8   1   -0.70    1.00
   9  -8   1   -0.50    1.20
  -9   8  -1    0.40    1.00
   9   8   1    0.60    0.90
  -9   8  -1    0.90    1.10
  -9   8  -1    0.70    1.20
   9   8   1    0.90    1.20
  10  -8   1    1.50    1.00
  10  -8   1    2.10    1.20
 -10   8  -1    2.40    1.10
  10   8   1    0.80    1.20
  10   8   1    2.20    1.00
 -10   8  -1    2.60    1.30
  11  -8   1   -1.50    1.10
  11  -8   1   -0.50    1.00
  11   8   1    0.20    1.40
 -11   8  -1    1.00    1.20
  11   8   1    1.20    0.90
 -11   8  -1   -0.60    1.00
   8  -9  -1   -1.10    1.00
   8  -9  -1    1.00    1.30
   8   9  -1    1.00    1.20
  -8   9   1   -0.70    1.30
  -8   9   1    1.70    1.30
   8   9  -1    0.90    1.10
  -8   9   1    1.60    1.30
   7  -9  -1    0.40    1.20
   7  -9  -1    0.10    1.00
  -7   9   1   -0.40    1.30
  -7   9   1    1.10    1.20
   7   9  -1    0.20    1.10
   7   9  -1    4.60    1.40
  -7   9   1   -0.50    1.00
   6  -9  -1    0.70    1.10
   6  -9  -1    1.00    1.00
  -6   9   1    0.50    1.20
  -6   9   1    0.90    1.30
   6   9  -1    1.30    1.20
  -6   9   1    1.00    1.40
   6   9  -1    1.20    1.20
  -5  -9   1    1.90    1.00
   5  -9  -1    1.60    1.10
   5  -9  -1    1.50    1.30
   5   9  -1    1.90    1.00
  -5   9   1    2.50    1.20
  -5   9   1    3.90    1.50
  -5   9   1    4.70    1.60
   5   9  -1    0.20    1.20
   4  -9  -1    0.00    1.10
  -4  -9   1    0.90    0.90
   4  -9  -1    0.00    1.00
   4   9  -1    0.10    1.00
  -4   9   1    0.00    1.10
  -4   9   1    1.60    1.20
   4   9  -1    2.00    1.20
   4   9  -1    0.50    1.30
  -4   9   1   -0.90    1.30
   3  -9  -1    0.00    1.10
  -3  -9   1   -0.60    0.90
   3  -9  -1   -1.70    0.80
   3   9  -1   -0.40    0.90
  -3   9   1    1.70    1.20
  -3   9   1   -1.10    1.20
   3   9  -1    0.70    1.30
  -3   9   1   -0.50    0.90
   3   9  -1   -1.00    1.20
   2  -9  -1    0.30    1.00
   2  -9  -1   -0.70    0.90
  -2  -9   1    1.30    1.00
   2   9  -1    1.40    1.40
   2   9  -1    1.00    1.30
  -2   9   1   -1.00    1.30
  -2   9   1   -0.50    1.00
  -2   9   1    0.10    1.00
   2   9  -1   -0.80    1.00
  -1  -9   1    0.70    1.00
   1  -9  -1    0.40    1.00
  -1  -9   1   -0.90    0.80
   1  -9  -1    0.40    1.10
  -1   9   1   -2.60    1.10
   1   9  -1   -1.80    1.10
   1   9  -1    0.00    1.10
  -1   9   1   -1.20    0.90
  -1   9   1    1.50    1.10
   1   9  -1   -0.20    0.90
   0  -9   1    0.70    1.00
   0  -9   1   -0.80    1.00
   0  -9  -1    0.50    1.00
   0  -9  -1    0.00    0.90
   0   9  -1    1.60    1.30
   0   9   1    2.80    1.30
   0   9   1   -1.40    0.90
   0   9  -1    2.60    1.30
   0   9  -1    2.50    1.10
   0   9   1    0.50    1.40
  -1  -9  -1   -0.90    0.90
   1  -9   1    1.40    1.10
  -1  -9  -1   -0.80    0.90
   1  -9   1   -0.70    0.90
  -1   9  -1   -1.60    1.00
  -1   9  -1   -1.30    1.30
   1   9   1   -0.40    1.10
   1   9   1   -0.10    1.20
  -1   9  -1    2.00    1.20
   1   9   1    0.70    1.00
   2  -9   1    0.90    1.10
   2  -9   1   -0.50    1.00
  -2  -9  -1   -0.20    0.80
   2   9   1    0.40    1.10
   2   9   1    0.00    1.00
  -2   9  -1    0.00    1.30
   2   9   1   -0.20    1.40
  -2   9  -1   -0.20    1.00
  -2   9  -1    1.30    1.20
   3  -9   1   -0.70    0.90
   3  -9   1    1.60    1.10
  -3  -9  -1    0.30    0.90
   3   9   1   -2.20    0.90
  -3   9  -1    0.30    1.10
   3   9   1   -0.20    1.30
  -3   9  -1   -0.50    1.30
   3   9   1   -1.00    1.00
  -3   9  -1    0.60    1.10
   4  -9   1    0.30    1.10
  -4  -9  -1    0.00    0.90
   4  -9   1   -1.10    1.00
   4   9   1    0.50    1.30
  -4   9  -1   -1.50    1.20
   4   9   1    0.80    1.20
  -4   9  -1    2.70    1.30
  -4   9  -1    0.40    1.00
   5  -9   1    0.00    0.90
  -5  -9  -1    0.00    1.00
   5  -9   1   -1.60    1.10
   5   9   1    0.20    1.20
  -5   9  -1    1.80    1.30
   5   9   1    0.90    1.10
  -5   9  -1   -1.30    1.20
  -5   9  -1   -0.10    1.00
   6  -9   1    1.40    1.10
   6  -9   1   -2.90    1.00
  -6   9  -1    1.50    1.30
   6   9   1    0.40    1.10
   6   9   1    0.30    1.20
  -6   9  -1   -0.50    1.00
  -6   9  -1    0.10    1.30
   7  -9   1   -0.80    1.00
   7  -9   1    0.00    1.30
  -7   9  -1   -1.10    1.10
  -7   9  -1   -0.40    1.30
   7   9   1    0.30    1.10
  -7   9  -1    0.30    1.10
   7   9   1    0.00    1.00
   7   9   1    1.70    1.10
   8  -9   1   -0.30    1.20
   8  -9   1   -1.50    1.00
   8   9   1    0.50    1.30
  -8   9  -1    1.10    1.30
  -8   9  -1   -0.30    1.10
   8   9   1    1.60    1.20
  -8   9  -1    1.30    1.30
   8   9   1    0.20    1.10
  20   0  -2    1.20    1.10
  20   0  -2    0.50    1.10
  19   0  -2    0.60    1.00
  19   0  -2    0.30    0.90
  18   0  -2    7.10    1.50
  18   0  -2    7.00    1.30
  17   0  -2   18.00    1.70
  16   0  -2    1.80    0.90
  15   0  -2   25.50    1.80
  14   0  -2    5.60    0.80
  14   0  -2    4.60    0.90
  13   0  -2   10.00    1.10
  13   0  -2    8.30    0.90
  12   0  -2    1.30    0.50
  12   0  -2    0.20    0.60
  11   0  -2    9.30    1.00
  11   0  -2    7.10    0.40
  11   0  -2    7.50    0.70
  10   0  -2  202.28    5.80
  10   0  -2  202.28    5.50
  10   0  -2  199.98    6.10
   9   0  -2    1.00    0.20
   9   0  -2    1.70    0.50
   9   0  -2    0.90    0.30
   8   0  -2   79.69    2.70
   8   0  -2   80.09    2.30
   7   0  -2   12.50    0.50
   7   0  -2   11.80    0.50
   7   0  -2   10.20    0.70
   7   0  -2   11.60    0.50
  -6   0   2   13.00    0.40
   6   0  -2   13.00    0.50
  -6   0   2   13.60    0.50
   6   0  -2   12.90    0.70
   6   0  -2   12.60    0.50
   6   0  -2   13.80    0.50
   5   0  -2  733.43   18.90
   5   0  -2  683.03   19.00
   5   0  -2  696.83   19.10
  -5   0   2  726.83   18.90
  -5   0   2  727.33   19.00
   5   0  -2  691.33   19.00
  -5   0   2  725.83   18.90
   4   0  -2  783.22   20.40
   4   0  -2  780.32   20.60
  -4   0   2  702.23   20.50
   4   0  -2  782.62   20.50
   4   0  -2  779.12   20.50
  -4   0   2  779.52   20.40
   3   0  -2  168.58    4.70
   3   0  -2  167.48    4.60
   3   0  -2  165.48    4.60
  -3   0   2  174.68    4.60
   3   0  -2  172.68    4.60
   3   0  -2  161.08    4.60
   2   0  -2   15.10    0.60
  -2   0   2   16.10    0.50
   2   0  -2   16.40    0.50
  -2   0   2   15.90    0.50
   2   0  -2   17.60    0.50
  -2   0   2   15.50    0.60
   2   0  -2   15.20    0.50
   1   0  -2   -3.30    0.10
   1   0  -2   -3.30    0.10
  -1   0   2   -3.40    0.10
  -1   0   2   -3.30    0.10
  -1   0   2   -3.40    0.10
  -1   0   2   -3.40    0.10
  -1   0   2   -3.30    0.10
   0   0  -2   -0.10    0.10
   0   0   2    0.00    0.10
   0   0  -2    0.00    0.10
   0   0   2   -0.20    0.10
   0   0  -2   -0.10    0.10
   0   0   2   -0.10    0.10
   0   0   2   -0.10    0.10
  -1   0  -2 2361.06   62.69
  -1   0  -2 2477.75   62.79
   1   0   2 2184.08   62.59
  -1   0  -2 2459.15   62.69
   1   0   2 2239.98   62.79
   2   0   2 2359.66   60.79
   2   0   2 2202.08   61.19
  -2   0  -2 2273.37   61.29
   2   0   2 2127.99   61.19
  -2   0  -2 2343.97   61.29
   2   0   2 2316.27   61.19
  -2   0  -2 2353.36   61.09
   3   0   2 9999.00  265.47
   4   0   2 2029.10   50.99
   4   0   2 1810.22   50.79
   4   0   2 1841.72   50.69
  -5   0  -2  673.23   17.80
   5   0   2  668.63   17.90
   5   0   2  657.73   17.80
   6   0   2  500.45   14.00
   6   0   2  521.85   14.10
  -6   0  -2  537.25   13.90
   7   0   2 1166.38   31.40
  -7   0  -2 1188.18   31.20
  -7   0  -2 1202.48   31.20
   7   0   2 1134.29   31.20
  -8   0  -2   77.59    2.30
   8   0   2   73.19    2.30
   8   0   2   75.19    2.50
   8   0   2   75.59    2.30
  -8   0  -2   80.89    2.20
   9   0   2    1.00    0.30
  -9   0  -2    1.80    0.20
   9   0   2    1.40    0.40
  -9   0  -2    1.70    0.30
   9   0   2    1.70    0.30
  10   0   2   77.59    2.60
 -10   0  -2   75.19    2.30
  10   0   2   74.79    2.40
  10   0   2   77.09    2.30
  11   0   2   77.29    2.30
  11   0   2   75.29    2.70
 -11   0  -2   75.89    2.30
  11   0   2   77.89    2.40
  12   0   2   18.80    0.90
  12   0   2   19.80    1.50
  12   0   2   20.80    1.20
  13   0   2    5.70    1.10
  13   0   2    5.40    0.80
  14   0   2   38.40    1.80
  14   0   2   37.10    2.20
  15   0   2    2.30    0.90
  15   0   2   -0.20    0.80
  16   0   2   13.00    1.60
  17   0   2   -1.10    0.90
  18   0   2    8.40    1.50
  19   0   2    0.20    1.10
  20   0   2    1.00    1.20
  20  -1  -2    0.60    1.00
  20  -1  -2    2.40    1.20
  20   1  -2    0.10    1.00
  20   1  -2    0.30    1.10
  19  -1  -2    0.70    1.00
  19  -1  -2   -0.40    1.00
  19   1  -2    2.10    1.10
  19   1  -2    1.00    0.90
  18  -1  -2    0.20    1.00
  18  -1  -2   -0.10    0.90
  18   1  -2    0.00    0.90
  18   1  -2    1.60    1.00
  17  -1  -2    3.40    1.10
  17  -1  -2    1.00    1.00
  17   1  -2    2.30    0.90
  16  -1  -2   18.70    1.80
  16   1  -2   18.40    1.50
  16   1  -2   23.10    1.90
  15  -1  -2    0.60    0.80
  15   1  -2   -0.60    0.60
  15   1  -2   -0.40    0.60
  14  -1  -2    2.20    0.80
  14   1  -2    0.90    0.70
  14   1  -2    2.50    0.70
  13  -1  -2    4.50    0.60
  13  -1  -2    5.30    0.90
  13   1  -2    5.20    0.80
  13   1  -2    3.80    0.80
  12  -1  -2   16.50    1.40
  12  -1  -2   15.10    0.80
  12  -1  -2   15.30    0.80
  12   1  -2   14.50    1.20
 -12   1   2   16.00    0.80
  12   1  -2   14.60    1.10
  11  -1  -2   27.80    1.10
  11  -1  -2   27.60    1.10
  11  -1  -2   27.00    1.60
 -11   1   2   26.70    1.10
  10  -1  -2   60.79    1.90
  10  -1  -2   57.29    2.30
  10  -1  -2   61.19    1.90
 -10   1   2   61.29    1.90
 -10   1   2   57.09    1.90
   9  -1  -2    6.40    0.50
   9  -1  -2    3.80    0.60
   9  -1  -2    5.70    0.50
  -9   1   2    4.80    0.40
   8  -1  -2    0.10    0.20
   8  -1  -2   -0.30    0.20
   8  -1  -2   -0.40    0.20
   8  -1  -2    0.00    0.30
  -8   1   2   -0.20    0.20
  -8   1   2    0.00    0.20
   7  -1  -2  746.03   20.90
   7  -1  -2  787.82   20.80
   7  -1  -2  772.82   20.70
   7  -1  -2  781.42   20.60
  -7   1   2  789.62   20.70
  -7   1   2  755.02   20.70
   6  -1  -2  523.55   15.00
   6  -1  -2  588.64   14.90
   6  -1  -2  548.85   14.70
   6  -1  -2  551.54   14.90
  -6   1   2  550.74   14.80
  -6   1   2  551.34   14.90
   5  -1  -2    4.00    0.40
   5  -1  -2    4.20    0.50
   5  -1  -2    4.20    0.20
   5  -1  -2    4.70    0.40
   5   1  -2    4.50    0.20
  -5   1   2    4.00    0.40
   5   1  -2    4.40    0.20
  -5   1   2    4.30    0.40
   4  -1  -2    2.60    0.30
   4  -1  -2    2.10    0.30
   4  -1  -2    1.70    0.30
  -4   1   2    2.30    0.30
   4   1  -2    2.30    0.20
  -4   1   2    1.80    0.30
   4   1  -2    2.20    0.20
   3  -1  -2  686.73   18.20
   3  -1  -2  740.83   18.30
   3  -1  -2  654.43   18.30
   3  -1  -2  680.43   18.40
   3  -1  -2  690.03   18.30
   3   1  -2  700.03   18.20
  -3   1   2  680.93   18.20
  -3   1   2  639.94   18.20
   3   1  -2  685.03   18.40
  -3   1   2  681.53   18.30
   3   1  -2  661.83   18.20
  -2  -1   2   46.70    1.40
  -2  -1   2   46.90    1.40
   2  -1  -2   44.80    1.40
   2  -1  -2   43.80    1.40
   2  -1  -2   42.30    1.40
   2  -1  -2   45.80    1.50
   2  -1  -2   45.20    1.40
   2  -1  -2   49.99    1.60
   2   1  -2   44.10    1.40
  -2   1   2   45.90    1.40
   2   1  -2   46.30    1.30
   2   1  -2   44.10    1.50
  -2   1   2   46.60    1.40
  -2   1   2   43.00    1.40
   2   1  -2   45.80    1.40
  -2   1   2   46.10    1.40
   2   1  -2   44.50    1.30
   2   1  -2   44.30    1.30
  -2   1   2   44.40    1.50
  -2   1   2   44.10    1.30
  -1  -1   2    0.20    0.20
   1  -1  -2   -0.10    0.20
   1  -1  -2    0.70    0.20
  -1  -1   2    0.00    0.10
   1  -1  -2    0.00    0.20
   1  -1  -2    0.30    0.20
   1  -1  -2    0.20    0.20
   1  -1  -2    0.10    0.10
  -1  -1   2    0.00    0.10
  -1  -1   2    0.00    0.20
  -1  -1   2    0.20    0.10
   1   1  -2    0.20    0.20
  -1   1   2    0.40    0.20
  -1   1   2    0.00    0.20
   1   1  -2    0.00    0.10
   1   1  -2    0.50    0.10
  -1   1   2    0.00    0.10
   1   1  -2    0.10    0.10
   1   1  -2   -0.10    0.20
  -1   1   2    0.00    0.10
  -1   1   2    0.20    0.20
  -1   1   2    0.40    0.20
   1   1  -2    0.20    0.10
  -1   1   2    0.00    0.20
   0  -1   2 1340.97   36.20
   0  -1  -2 1358.66   35.70
   0  -1   2 1339.37   36.20
   0  -1  -2 1308.47   36.20
   0  -1   2 1413.16   36.10
   0  -1  -2 1317.17   36.00
   0  -1   2 1301.57   35.70
   0  -1  -2 1258.17   35.80
   0  -1  -2 1440.26   35.80
   0  -1   2 1408.96   36.00
   0  -1   2 1270.47   35.70
   0  -1  -2 1341.57   36.00
   0   1   2 1386.36   35.90
   0   1  -2 1282.77   35.80
   0   1   2 1304.57   36.00
   0   1   2 1294.37   35.70
   0   1  -2 1315.17   35.90
   0   1   2 1312.37   35.90
   0   1  -2 1334.97   35.80
   0   1   2 1312.77   35.90
   0   1  -2 1270.27   35.60
   0   1  -2 1308.37   36.20
   0   1  -2 1426.96   36.00
   0   1   2 1345.67   36.00
   0   1   2 1327.87   35.60
   1  -1   2   69.79    2.00
   1  -1   2   70.29    2.10
   1  -1   2   70.99    2.10
  -1  -1  -2   70.09    2.00
  -1  -1  -2   72.39    2.00
  -1  -1  -2   68.09    2.10
  -1  -1  -2   74.29    2.00
   1  -1   2   74.09    2.10
  -1  -1  -2   68.49    2.00
   1  -1   2   68.59    2.10
  -1   1  -2   70.49    2.10
   1   1   2   70.39    2.10
   1   1   2   71.59    2.10
  -1   1  -2   72.39    2.10
   1   1   2   65.09    2.00
   1   1   2   67.39    2.00
  -1   1  -2   71.09    2.10
  -1   1  -2   70.39    2.10
   1   1   2   70.59    2.00
  -1   1  -2   73.89    2.00
  -1   1  -2   68.09    2.10
  -2  -1  -2  518.25   13.20
  -2  -1  -2  481.05   13.10
   2  -1   2  493.95   13.30
   2  -1   2  484.55   13.20
   2  -1   2  502.25   13.20
  -2  -1  -2  498.25   13.30
   2  -1   2  481.35   13.30
   2   1   2  483.75   13.20
  -2   1  -2  490.15   13.20
   2   1   2  474.15   13.30
  -2   1  -2  471.95   13.20
  -2   1  -2  480.65   13.30
   2   1   2  509.55   13.30
   2   1   2  501.45   13.10
  -2   1  -2  513.75   13.20
   3  -1   2   17.70    0.80
   3  -1   2   19.40    0.80
   3   1   2   17.40    0.70
  -3   1  -2   19.70    0.70
  -3   1  -2   19.20    0.80
  -3   1  -2   19.60    0.80
   3   1   2   17.00    0.70
   3   1   2   18.10    0.80
   3   1   2   19.40    0.70
   4  -1   2  192.98    5.60
   4  -1   2  201.68    5.70
   4  -1   2  192.98    5.50
  -4   1  -2  199.88    5.50
   4   1   2  200.78    5.40
  -4   1  -2  202.18    5.60
  -4   1  -2  213.78    5.60
   4   1   2  193.28    5.60
   4   1   2  194.98    5.40
   5  -1   2    8.40    0.70
   5  -1   2    7.70    0.50
   5  -1   2    8.00    0.60
   5   1   2    7.70    0.60
  -5   1  -2    7.80    0.50
   5   1   2    8.30    0.40
   5   1   2    7.60    0.40
   6  -1   2  621.44   16.90
   6  -1   2  626.44   17.10
   6  -1   2  625.14   16.80
  -6   1  -2  608.34   16.80
  -6   1  -2  636.74   16.80
   6   1   2  619.54   16.70
   6   1   2  632.04   16.60
   6   1   2  628.34   17.00
   7  -1   2  127.99    4.00
   7  -1   2  124.79    3.80
   7  -1   2  129.29    3.70
   7  -1   2  127.19    3.70
  -7   1  -2  124.69    3.70
   7   1   2  121.29    3.90
   7   1   2  124.29    3.60
   7   1   2  130.99    3.50
  -7   1  -2  128.89    3.70
  -8  -1  -2    1.20    0.20
   8  -1   2    0.80    0.30
   8  -1   2    0.60    0.30
   8  -1   2    1.10    0.50
   8  -1   2    1.20    0.40
  -8   1  -2    1.30    0.30
   8   1   2    1.50    0.20
   8   1   2    0.60    0.50
   8   1   2    1.20    0.20
  -8   1  -2    0.50    0.30
   9  -1   2   22.50    1.00
   9  -1   2   22.50    1.40
   9  -1   2   23.20    1.10
   9  -1   2   23.70    1.10
  -9  -1  -2   23.40    0.70
  -9   1  -2   23.60    1.00
   9   1   2   23.80    0.80
   9   1   2   23.80    0.90
   9   1   2   22.00    1.20
   9   1   2   24.10    0.70
  -9   1  -2   24.10    1.00
  10  -1   2   24.20    1.00
  10  -1   2   22.30    1.40
  10  -1   2   23.60    1.10
  10  -1   2   22.40    1.10
 -10   1  -2   23.10    1.00
  10   1   2   24.40    1.40
  10   1   2   22.50    0.90
  11  -1   2   17.80    0.90
  11  -1   2   18.60    1.00
  11  -1   2   18.20    1.00
  11  -1   2   17.50    1.40
 -11   1  -2   17.60    0.90
  11   1   2   17.40    0.80
  11   1   2   17.20    1.20
  12  -1   2   19.50    1.50
  12  -1   2   18.30    0.90
  12  -1   2   20.10    1.10
  12   1   2   17.50    0.80
 -12   1  -2   18.10    0.90
  12   1   2   16.60    1.20
  13  -1   2   20.70    1.60
  13  -1   2   17.00    1.10
  13   1   2   18.10    1.30
  14  -1   2    2.70    0.90
  14   1   2    1.40    0.70
  15  -1   2    0.00    0.80
  15   1   2   -0.10    0.70
  15   1   2    0.90    0.80
  16  -1   2    1.90    1.00
  16   1   2    0.80    0.80
  16   1   2   -0.40    0.80
  17  -1   2   -1.30    0.80
  17   1   2   -0.90    0.70
  18  -1   2   -0.20    1.00
  18   1   2   -0.90    0.90
  19  -1   2   -0.20    1.00
  19   1   2    1.90    1.10
  20  -2  -2   -0.30    1.10
  20  -2  -2   -1.70    1.00
  20   2  -2    1.30    1.10
  20   2  -2    1.80    1.00
  19  -2  -2    3.30    1.30
  19  -2  -2    1.10    1.00
  19   2  -2    0.70    1.00
  19   2  -2    2.60    1.00
  19   2  -2    1.70    1.00
  18  -2  -2    2.90    1.20
  18  -2  -2    2.50    1.10
  18   2  -2    2.00    1.00
  18   2  -2    2.40    1.10
  17  -2  -2    5.90    1.30
  17  -2  -2    4.30    1.20
  17   2  -2    5.30    1.20
  17   2  -2    6.90    1.20
  17   2  -2    7.50    1.20
  17   2  -2    6.40    1.20
  16  -2  -2    8.00    1.30
  16  -2  -2    7.40    1.30
  16   2  -2    7.90    1.20
  16   2  -2    9.40    1.30
  16   2  -2   10.10    1.30
  15  -2  -2   -0.40    0.70
  15  -2  -2   -0.10    0.80
  15   2  -2    0.10    0.70
  15   2  -2   -0.20    0.60
  14  -2  -2    8.20    1.20
  14   2  -2    9.20    1.10
  13  -2  -2    5.50    1.00
  13  -2  -2    6.80    0.70
  13   2  -2    4.60    0.80
 -13   2   2    6.40    0.70
  12  -2  -2   48.10    1.80
  12  -2  -2   48.40    2.30
 -12   2   2   46.40    1.80
  11  -2  -2   34.10    1.40
  11  -2  -2   33.60    1.80
 -11   2   2   32.30    1.40
 -11   2   2   33.20    1.40
  10  -2  -2   66.19    2.60
  10  -2  -2   63.69    2.30
 -10   2   2   67.09    2.30
 -10   2   2   67.99    2.20
   9  -2  -2   14.60    0.90
   9  -2  -2   15.30    1.10
  -9   2   2   14.30    0.90
  -9   2   2   14.10    0.80
   8  -2  -2  163.78    5.00
   8  -2  -2  170.98    5.30
   8   2  -2  174.18    4.60
   8   2  -2  167.08    5.20
  -8   2   2  175.28    5.00
  -8   2   2  175.28    5.00
   8   2  -2  169.48    4.60
  -7  -2   2  552.54   14.50
   7  -2  -2  526.15   15.10
   7  -2  -2  544.55   14.90
   7   2  -2  555.24   14.60
  -7   2   2  559.44   14.90
   7   2  -2  534.75   15.00
  -7   2   2  548.65   14.80
   7   2  -2  550.14   14.90
   7   2  -2  539.25   14.60
   6  -2  -2   45.70    1.60
  -6  -2   2   43.20    1.30
   6  -2  -2   46.90    1.80
   6   2  -2   44.00    1.60
   6   2  -2   44.80    1.40
   6   2  -2   43.50    1.70
   6   2  -2   44.90    1.30
   6   2  -2   45.70    1.40
  -6   2   2   41.20    1.60
  -6   2   2   45.20    1.60
   5  -2  -2   16.10    0.90
   5  -2  -2   13.90    0.80
  -5  -2   2   17.00    0.60
   5  -2  -2   15.10    0.90
   5   2  -2   16.10    0.80
  -5   2   2   15.30    0.80
   5   2  -2   15.90    0.60
  -5   2   2   14.90    0.80
  -5   2   2   15.30    0.90
   5   2  -2   16.10    0.60
   5   2  -2   16.20    0.90
   4  -2  -2  284.17    8.30
  -4  -2   2  303.67    8.10
  -4  -2   2  304.77    8.10
   4  -2  -2  288.57    8.30
   4  -2  -2  301.07    8.40
  -4   2   2  315.87    8.00
  -4   2   2  292.77    8.30
  -4   2   2  300.87    8.30
   4   2  -2  284.17    8.20
   4   2  -2  293.47    8.40
   4   2  -2  308.97    8.20
   4   2  -2  304.57    8.10
  -4   2   2  303.97    8.40
   3  -2  -2  103.69    3.10
  -3  -2   2  104.49    3.00
   3  -2  -2   98.19    3.10
   3  -2  -2  103.79    3.20
  -3   2   2  112.09    3.10
   3   2  -2  106.99    3.00
   3   2  -2  101.49    3.20
   3   2  -2  107.49    3.00
  -3   2   2   98.29    3.20
  -3   2   2   98.69    3.10
   3   2  -2  106.39    2.90
   3   2  -2   98.99    3.00
   2  -2  -2  129.09    3.70
   2  -2  -2  126.59    3.70
  -2  -2   2  128.09    3.60
  -2  -2   2  125.09    3.60
   2  -2  -2  126.99    3.70
   2   2  -2  124.79    3.70
   2   2  -2  127.39    3.60
  -2   2   2  124.99    3.70
  -2   2   2  117.49    3.70
   2   2  -2  127.89    3.60
   2   2  -2  123.99    3.60
  -2   2   2  129.29    3.60
   2   2  -2  120.79    3.60
   1  -2  -2  520.25   13.30
   1  -2  -2  502.15   13.40
  -1  -2   2  491.15   13.40
  -1  -2   2  487.25   13.40
   1  -2  -2  498.05   13.50
  -1  -2   2  505.25   13.40
   1  -2  -2  502.55   13.50
   1   2  -2  498.05   13.40
  -1   2   2  500.85   13.40
  -1   2   2  489.95   13.40
  -1   2   2  496.95   13.50
  -1   2   2  494.45   13.50
   1   2  -2  483.15   13.50
   1   2  -2  478.85   13.40
   1   2  -2  497.15   13.40
   1   2  -2  518.65   13.60
   0  -2  -2  409.26   10.70
   0  -2  -2  401.76   10.90
   0  -2   2  411.86   10.90
   0  -2  -2  411.16   10.90
   0  -2   2  386.26   10.90
   0  -2  -2  401.16   10.80
   0  -2   2  401.36   10.80
   0   2   2  408.86   10.80
   0   2  -2  391.86   10.80
   0   2   2  401.16   10.80
   0   2   2  385.26   10.90
   0   2  -2  394.36   10.90
   0   2  -2  405.86   11.00
   0   2   2  388.86   10.90
  -1  -2  -2  139.89    3.70
   1  -2   2  139.49    4.00
   1  -2   2  134.09    4.00
   1  -2   2  138.89    4.00
  -1  -2  -2  137.49    3.90
  -1  -2  -2  138.69    4.10
  -1  -2  -2  135.49    3.90
  -1   2  -2  134.49    4.00
  -1   2  -2  134.19    4.00
   1   2   2  145.89    3.90
   1   2   2  139.99    3.90
   1   2   2  140.19    4.00
  -1   2  -2  143.09    4.10
   1   2   2  139.69    4.00
   2  -2   2  592.04   16.00
  -2  -2  -2  608.84   15.90
   2  -2   2  582.74   16.00
  -2  -2  -2  590.94   15.90
   2  -2   2  582.14   16.10
  -2   2  -2  610.84   16.00
  -2   2  -2  597.64   16.10
   2   2   2  616.24   16.00
   2   2   2  546.55   16.00
   2   2   2  603.84   15.70
   2   2   2  584.24   15.90
  -2   2  -2  599.54   16.00
   2   2   2  593.74   16.00
   3  -2   2  239.38    6.90
   3  -2   2  240.78    6.90
   3  -2   2  246.28    6.70
   3  -2   2  238.08    6.80
  -3  -2  -2  248.58    6.70
  -3   2  -2  245.18    6.90
   3   2   2  247.38    6.80
  -3   2  -2  248.78    6.80
  -3   2  -2  245.08    6.90
   3   2   2  245.48    6.80
   3   2   2  251.47    6.60
  -4  -2  -2  730.43   19.30
   4  -2   2  718.73   19.50
   4  -2   2  679.63   19.60
   4  -2   2  731.23   19.60
   4  -2   2  732.73   19.40
  -4   2  -2  731.63   19.50
  -4   2  -2  740.73   19.60
  -4   2  -2  749.33   19.60
   4   2   2  719.33   19.50
   4   2   2  711.43   19.40
   5  -2   2  338.17    9.50
   5  -2   2  343.47    9.60
   5  -2   2  320.37    9.50
   5  -2   2  338.07    9.30
  -5   2  -2  354.16    9.50
   5   2   2  344.27    9.30
  -5   2  -2  338.77    9.50
  -5   2  -2  349.87    9.60
   5   2   2  363.56    9.40
   5   2   2  341.17    9.40
   6  -2   2  156.48    4.80
  -6  -2  -2  179.98    4.60
   6  -2   2  156.58    4.90
   6  -2   2  165.98    4.60
   6  -2   2  154.58    4.70
  -6   2  -2  163.38    4.70
  -6   2  -2  160.08    4.80
  -6   2  -2  163.68    4.90
   6   2   2  163.48    4.60
   6   2   2  158.08    4.70
   6   2   2  163.68    4.50
   7  -2   2    5.60    0.60
  -7  -2  -2    6.30    0.30
   7  -2   2    6.20    0.50
   7  -2   2    5.50    0.70
   7  -2   2    4.10    0.60
  -7   2  -2    5.20    0.60
   7   2   2    5.40    0.30
   7   2   2    6.10    0.60
  -7   2  -2    5.80    0.60
  -7   2  -2    6.30    0.70
   7   2   2    5.60    0.40
   7   2   2    4.80    0.70
   8  -2   2   37.10    1.50
   8  -2   2   35.30    1.30
  -8  -2  -2   36.30    1.10
   8  -2   2   38.10    1.70
   8  -2   2   31.90    1.50
  -8   2  -2   34.40    1.50
   8   2   2   36.70    1.10
   8   2   2   35.10    1.60
   8   2   2   34.40    1.20
   8   2   2   34.90    1.50
  -8   2  -2   34.60    1.40
   9  -2   2   18.30    1.00
   9  -2   2   19.80    0.90
  -9  -2  -2   20.10    0.60
   9  -2   2   17.10    1.10
   9  -2   2   18.10    1.30
   9   2   2   18.30    0.80
  -9   2  -2   19.70    1.10
   9   2   2   19.20    1.10
   9   2   2   18.10    1.30
  -9   2  -2   18.60    1.00
  10  -2   2    5.90    0.60
  10  -2   2    3.00    0.70
  10  -2   2    4.50    0.60
  10   2   2    4.60    0.70
 -10   2  -2    5.20    0.70
 -10   2  -2    3.50    0.60
  10   2   2    3.70    0.40
  10   2   2    4.00    0.80
  11  -2   2   55.99    2.50
  11  -2   2   56.19    2.10
  11  -2   2   54.79    1.90
  11   2   2   56.69    1.70
  11   2   2   55.79    2.40
 -11   2  -2   54.69    2.00
  11   2   2   58.39    2.20
  12  -2   2    5.90    0.70
  12  -2   2    5.80    1.00
  12   2   2    5.30    0.90
 -12   2  -2    5.70    0.70
  12   2   2    4.80    0.40
  12   2   2    5.00    0.80
  13  -2   2   14.20    1.50
  13  -2   2   15.90    1.00
  13   2   2   14.70    1.40
  13   2   2   13.70    1.20
 -13   2  -2   13.50    0.90
  14  -2   2    0.40    0.80
  14   2   2   -0.10    0.60
  14   2   2   -0.90    0.70
  15  -2   2    0.90    0.80
  15   2   2    1.20    0.90
  16  -2   2   11.20    1.60
  16   2   2    9.10    1.30
  17  -2   2    1.20    1.00
  17   2   2   -1.40    0.70
  17   2   2    0.60    0.90
  18  -2   2    0.80    1.00
  18   2   2    0.90    1.00
  19  -2   2    0.50    1.20
  19   2   2    0.10    1.00
  19  -3  -2   -1.60    1.00
  19  -3  -2    0.30    1.00
  19   3  -2   -1.30    0.90
  18  -3  -2    7.80    1.60
  18  -3  -2    4.70    1.30
  18   3  -2    6.50    1.30
  18   3  -2    8.20    1.40
  18   3  -2    6.80    1.40
  17  -3  -2    3.30    1.20
  17  -3  -2    2.20    1.10
  17   3  -2    1.00    0.90
  17   3  -2    1.30    0.90
  17   3  -2    0.70    1.00
  16  -3  -2    7.30    1.40
  16  -3  -2    9.50    1.50
  16   3  -2    9.70    1.40
  16   3  -2    7.50    1.20
  16   3  -2    9.10    1.20
  16   3  -2    9.00    1.30
  15  -3  -2    1.40    1.00
  15  -3  -2    0.80    0.80
  15   3  -2    1.70    0.70
  15   3  -2    1.50    0.90
  15   3  -2    1.20    0.80
  14  -3  -2   -0.20    0.70
  14  -3  -2    0.00    0.80
  14  -3  -2    0.80    0.50
  14   3  -2    1.40    0.80
 -14   3   2    0.40    0.50
  14   3  -2   -0.10    0.70
  14   3  -2   -0.50    0.60
  13  -3  -2    2.10    0.60
  13  -3  -2    2.30    0.80
  13  -3  -2    0.30    0.80
  13   3  -2    2.10    0.80
  13   3  -2    1.80    0.70
 -13   3   2    2.20    0.60
  12  -3  -2    2.50    0.60
  12  -3  -2    1.20    0.80
  12  -3  -2    0.70    0.70
  12   3  -2    1.80    0.60
 -12   3   2    1.60    0.50
  12   3  -2    0.70    0.70
  11  -3  -2    9.70    1.00
  11  -3  -2   14.60    1.30
  11  -3  -2    9.40    1.20
 -11   3   2   10.80    0.90
 -11   3   2   12.10    1.00
  11   3  -2   11.90    1.00
  11   3  -2   13.10    1.20
  10  -3  -2    4.90    0.90
  10  -3  -2    5.60    0.70
  10  -3  -2    5.50    0.90
  10   3  -2    6.20    0.40
  10   3  -2    6.00    0.80
 -10   3   2    5.00    0.70
  10   3  -2    7.10    1.00
  10   3  -2    4.90    0.40
 -10   3   2    6.90    0.80
   9  -3  -2  140.29    4.60
   9  -3  -2  139.99    4.30
   9  -3  -2  139.79    4.80
   9   3  -2  138.09    4.20
   9   3  -2  134.09    4.40
  -9   3   2  132.29    4.20
  -9   3   2  133.19    4.30
   9   3  -2  138.19    3.90
   9   3  -2  137.29    3.90
   8  -3  -2   14.00    1.20
   8  -3  -2   13.40    0.90
  -8  -3   2   13.60    0.50
   8  -3  -2   12.20    1.10
   8   3  -2   13.60    0.90
  -8   3   2   11.50    0.90
   8   3  -2   12.90    0.60
  -8   3   2   11.20    0.80
   8   3  -2   13.00    0.70
   8   3  -2   12.40    1.00
   7  -3  -2    1.40    0.50
   7  -3  -2    1.40    0.50
  -7  -3   2    1.50    0.20
   7  -3  -2    2.60    0.50
  -7   3   2    1.20    0.50
  -7   3   2    2.20    0.60
   7   3  -2    1.40    0.30
  -7   3   2    3.20    0.60
   7   3  -2    2.40    0.60
   7   3  -2    2.30    0.30
   7   3  -2    2.10    0.50
   7   3  -2    1.60    0.30
   6  -3  -2  137.89    4.10
   6  -3  -2  137.79    4.30
  -6  -3   2  134.19    3.80
   6  -3  -2  131.09    4.20
   6   3  -2  138.59    3.90
  -6   3   2  133.39    3.60
   6   3  -2  129.59    3.90
  -6   3   2  135.79    4.20
  -6   3   2  128.99    4.00
  -6   3   2  133.69    4.20
   6   3  -2  132.99    4.00
   6   3  -2  134.79    3.80
   6   3  -2  131.79    4.20
  -6   3   2  125.69    3.60
   5  -3  -2    2.60    0.50
   5  -3  -2    2.30    0.50
  -5  -3   2    2.90    0.30
   5  -3  -2    2.10    0.50
   5   3  -2    2.60    0.40
   5   3  -2    3.00    0.60
   5   3  -2    4.00    0.50
  -5   3   2    2.70    0.50
   5   3  -2    2.90    0.40
  -5   3   2    2.30    0.60
  -5   3   2    2.50    0.50
   5   3  -2    3.80    0.40
  -5   3   2    4.00    0.30
  -4  -3   2    0.30    0.20
   4  -3  -2    0.30    0.30
   4  -3  -2    0.20    0.40
   4  -3  -2    0.60    0.40
  -4   3   2    0.60    0.40
   4   3  -2    0.50    0.10
   4   3  -2    0.50    0.30
   4   3  -2    0.30    0.30
   4   3  -2    0.50    0.40
   4   3  -2    0.40    0.30
   4   3  -2    0.10    0.30
  -4   3   2    0.40    0.40
  -4   3   2    0.30    0.40
   4   3  -2    0.10    0.10
  -3  -3   2    5.70    0.50
   3  -3  -2    7.10    0.70
   3  -3  -2    5.90    0.60
  -3  -3   2    5.90    0.50
   3  -3  -2    5.60    0.50
   3   3  -2    5.70    0.60
   3   3  -2    6.20    0.50
   3   3  -2    6.80    0.70
  -3   3   2    7.10    0.70
  -3   3   2    5.40    0.70
   3   3  -2    6.30    0.50
  -3   3   2    6.90    0.60
   2  -3  -2    0.80    0.40
  -2  -3   2    0.70    0.30
   2  -3  -2    1.30    0.30
   2  -3  -2    0.50    0.30
  -2  -3   2    1.20    0.30
  -2   3   2    0.90    0.40
   2   3  -2    1.10    0.30
   2   3  -2    0.90    0.30
  -2   3   2    0.50    0.40
   2   3  -2    0.90    0.40
   2   3  -2    0.50    0.40
  -2   3   2    0.70    0.40
   1  -3  -2  836.72   22.50
   1  -3  -2  820.92   22.70
   1  -3  -2  880.71   22.70
  -1  -3   2  828.42   22.60
  -1  -3   2  870.01   22.60
  -1   3   2  832.42   22.60
   1   3  -2  810.22   22.70
   1   3  -2  841.02   22.80
  -1   3   2  831.52   22.70
   1   3  -2  839.22   22.50
   1   3  -2  838.42   22.60
  -1   3   2  853.81   22.70
   0  -3  -2  316.07    8.10
   0  -3  -2  305.27    8.30
   0  -3   2  299.47    8.10
   0  -3  -2  302.37    8.50
   0  -3  -2  314.37    8.40
   0  -3   2  303.87    8.40
   0  -3   2  296.67    8.30
   0   3  -2  296.07    8.40
   0   3   2  301.57    8.50
   0   3   2  287.97    8.40
   0   3  -2  296.87    8.30
   0   3  -2  286.77    8.40
   0   3  -2  289.67    8.50
   0   3   2  301.87    8.40
  -1  -3  -2  581.54   16.40
   1  -3   2  606.74   16.30
   1  -3   2  618.54   16.30
  -1  -3  -2  613.04   16.00
  -1  -3  -2  614.54   16.30
  -1  -3  -2  597.24   16.10
  -1   3  -2  579.74   16.30
   1   3   2  590.74   16.40
  -1   3  -2  602.14   16.30
   1   3   2  631.84   16.10
  -1   3  -2  585.84   16.40
  -1   3  -2  599.94   16.40
   1   3   2  602.24   16.30
   1   3   2  578.04   16.30
  -2  -3  -2   11.60    0.70
   2  -3   2   10.80    0.70
   2  -3   2   10.70    0.80
  -2  -3  -2   10.20    0.60
  -2  -3  -2   11.40    0.40
  -2  -3  -2    9.90    0.80
  -2   3  -2   10.40    0.70
   2   3   2   10.30    0.60
   2   3   2    9.90    0.80
  -2   3  -2   10.30    0.90
   2   3   2   10.60    0.40
  -2   3  -2   11.10    0.80
   2   3   2   10.20    0.70
  -2   3  -2   11.50    0.80
   2   3   2   10.40    0.60
   3  -3   2   -0.20    0.30
   3  -3   2    0.50    0.30
  -3  -3  -2   -0.10    0.20
   3   3   2    0.20    0.30
  -3   3  -2    0.10    0.40
  -3   3  -2   -0.30    0.40
   3   3   2    0.80    0.40
  -3   3  -2    0.40    0.40
   3   3   2    0.40    0.30
   3   3   2    0.40    0.10
  -3   3  -2   -0.20    0.30
   4  -3   2   59.99    2.20
  -4  -3  -2   66.29    2.10
   4  -3   2   65.79    2.30
  -4   3  -2   64.89    2.40
   4   3   2   66.09    1.90
  -4   3  -2   67.49    2.30
  -4   3  -2   64.29    2.30
   4   3   2   66.69    2.20
   4   3   2   65.19    2.20
   5  -3   2  329.77    9.40
   5  -3   2  330.07    9.50
  -5  -3  -2  336.77    9.20
   5   3   2  346.47    9.10
  -5   3  -2  330.77    9.50
   5   3   2  330.27    9.40
  -5   3  -2  338.97    9.40
  -5   3  -2  338.07    9.50
   5   3   2  333.57    9.30
   6  -3   2   66.09    2.30
   6  -3   2   69.29    2.50
  -6  -3  -2   65.79    2.10
  -6   3  -2   67.19    2.30
   6   3   2   64.99    2.20
   6   3   2   63.79    2.30
   6   3   2   66.79    2.00
  -6   3  -2   62.89    2.40
  -6   3  -2   66.99    2.40
   7  -3   2  173.28    5.30
   7  -3   2  180.38    5.00
   7  -3   2  165.58    5.40
  -7   3  -2  172.28    5.20
   7   3   2  175.88    5.10
   7   3   2  177.98    5.00
  -7   3  -2  183.98    5.40
  -7   3  -2  171.98    5.40
   7   3   2  179.98    5.30
   8  -3   2    7.40    0.80
   8  -3   2    8.80    0.60
   8  -3   2    8.30    0.90
  -8   3  -2    8.20    0.80
   8   3   2    7.90    0.60
  -8   3  -2    9.00    1.00
   8   3   2    8.10    0.70
   8   3   2    8.20    0.90
  -8   3  -2    5.80    0.80
   9  -3   2   19.70    1.20
   9  -3   2   19.50    0.80
   9  -3   2   18.90    1.40
   9   3   2   20.10    1.40
   9   3   2   19.10    1.00
  -9   3  -2   19.70    1.20
   9   3   2   18.10    0.90
  -9   3  -2   19.50    1.20
   9   3   2   19.60    1.20
  10  -3   2   14.60    1.10
  10  -3   2   14.20    1.30
  10   3   2   16.50    1.40
  10   3   2   17.50    1.20
 -10   3  -2   18.90    1.20
 -10   3  -2   15.20    1.10
  10   3   2   14.90    0.80
  11  -3   2   23.90    1.70
  11  -3   2   26.30    1.40
  11   3   2   24.90    1.50
  11   3   2   23.60    1.00
  11   3   2   25.80    1.70
 -11   3  -2   24.40    1.30
  12  -3   2   18.00    1.60
  12  -3   2   20.00    1.30
  12   3   2   21.20    1.40
 -12   3  -2   18.10    1.20
  12   3   2   18.30    0.80
  12   3   2   18.30    1.60
  13  -3   2    0.30    0.50
  13  -3   2    0.10    0.70
 -13   3  -2   -0.20    0.50
  13   3   2   -0.20    0.60
  13   3   2    0.00    0.80
  14  -3   2    0.40    0.60
  14  -3   2   -0.70    0.70
 -14   3  -2    0.20    0.50
  14   3   2   -0.10    0.90
  15  -3   2    0.50    0.80
  15   3   2    1.30    1.00
  16  -3   2    0.10    1.00
  16   3   2    1.40    1.00
  17  -3   2   -0.40    0.90
  17   3   2    0.80    1.10
  18  -3   2    1.70    1.30
  18   3   2    2.80    1.30
  19  -3   2    0.20    1.10
  19  -3   2   -0.50    1.20
  19   3   2    0.20    1.00
  19  -4  -2    2.30    1.40
  19  -4  -2   -1.30    1.10
  19   4  -2    1.20    1.20
  18  -4  -2    0.80    1.30
  18  -4  -2    0.60    1.10
  18   4  -2    1.00    1.20
  17  -4  -2    2.60    1.20
  17  -4  -2    2.20    1.10
  17   4  -2    3.20    1.20
  16  -4  -2   -0.60    0.90
  16  -4  -2   -0.50    1.00
  16   4  -2   -1.00    0.80
  16   4  -2   -1.20    0.80
  15  -4  -2    9.30    1.20
  15  -4  -2    9.00    1.50
  15  -4  -2    9.80    1.50
  15   4  -2   12.00    1.50
 -15   4   2    9.90    1.10
  15   4  -2   11.80    1.50
  14  -4  -2    1.60    0.70
  14  -4  -2    1.40    0.90
  14  -4  -2    2.30    1.00
  14   4  -2    2.00    1.00
 -14   4   2    2.10    0.70
  13  -4  -2    1.10    0.70
  13  -4  -2    1.00    0.80
  13  -4  -2    1.70    0.80
  13   4  -2    2.30    1.00
  13   4  -2    0.10    0.80
 -13   4   2    2.80    0.80
  13   4  -2    0.80    0.70
  12  -4  -2    0.50    0.70
  12  -4  -2    0.40    0.60
  12  -4  -2    0.60    0.70
  12   4  -2    1.20    0.60
  12   4  -2    0.30    0.30
 -12   4   2    0.20    0.50
  12   4  -2    0.30    0.80
  11  -4  -2   13.00    1.40
  11  -4  -2   10.50    1.10
  11  -4  -2   10.20    1.20
 -11   4   2   12.50    1.10
  11   4  -2   11.70    0.70
  11   4  -2   13.40    1.40
 -11   4   2   14.80    1.30
  11   4  -2   12.90    1.10
  10  -4  -2   35.40    2.20
  10  -4  -2   34.60    1.80
  10  -4  -2   36.40    2.00
  10   4  -2   34.80    1.60
  10   4  -2   34.20    1.40
 -10   4   2   34.00    1.70
  10   4  -2   35.90    1.90
 -10   4   2   36.60    1.80
  -9  -4   2   16.20    0.70
   9  -4  -2   16.50    1.30
   9  -4  -2   18.30    1.40
   9  -4  -2   18.00    1.60
   9   4  -2   16.60    1.10
   9   4  -2   15.90    1.30
  -9   4   2   17.20    1.30
  -9   4   2   18.10    1.20
  -9   4   2   18.00    1.40
   9   4  -2   15.80    0.90
   8  -4  -2   33.70    1.80
  -8  -4   2   34.10    1.20
   8  -4  -2   31.90    1.70
   8  -4  -2   34.00    1.90
   8   4  -2   33.50    1.30
  -8   4   2   33.20    1.70
   8   4  -2   31.90    1.40
   8   4  -2   33.80    1.80
   8   4  -2   34.10    1.50
  -8   4   2   33.40    1.60
  -8   4   2   34.40    1.80
   7  -4  -2   35.00    1.70
   7  -4  -2   34.00    1.80
  -7  -4   2   34.90    1.30
   7  -4  -2   32.10    1.80
   7   4  -2   35.70    1.30
   7   4  -2   34.00    1.30
  -7   4   2   34.00    1.00
   7   4  -2   34.30    1.50
  -7   4   2   33.80    1.00
   7   4  -2   33.20    1.40
  -7   4   2   35.10    1.80
  -7   4   2   29.40    1.50
  -7   4   2   32.10    1.80
   7   4  -2   34.10    1.70
   6  -4  -2   36.20    1.70
   6  -4  -2   35.10    1.80
  -6  -4   2   35.40    1.40
   6  -4  -2   33.30    1.80
   6   4  -2   36.10    1.50
   6   4  -2   34.60    1.20
  -6   4   2   37.20    1.20
   6   4  -2   32.50    1.50
   6   4  -2   35.80    1.40
  -6   4   2   32.20    1.60
   6   4  -2   35.80    1.20
  -6   4   2   37.20    1.80
   6   4  -2   32.90    1.70
  -6   4   2   33.90    1.80
   5  -4  -2   21.50    1.30
   5  -4  -2   23.30    1.30
   5  -4  -2   21.20    1.30
  -5  -4   2   25.30    1.10
  -5   4   2   24.20    1.30
   5   4  -2   22.40    1.20
   5   4  -2   22.70    1.30
   5   4  -2   22.70    1.10
   5   4  -2   23.50    1.10
  -5   4   2   26.80    1.40
  -5   4   2   25.90    1.50
   4  -4  -2  238.18    7.10
  -4  -4   2  245.88    6.90
   4  -4  -2  244.98    7.10
   4  -4  -2  240.18    7.20
  -4   4   2  233.68    7.20
  -4   4   2  241.28    7.10
   4   4  -2  234.98    7.00
   4   4  -2  242.98    7.20
  -4   4   2  257.47    7.30
   4   4  -2  248.08    6.80
   4   4  -2  243.28    6.90
  -3  -4   2    1.40    0.40
   3  -4  -2    1.10    0.50
   3  -4  -2    1.30    0.40
  -3  -4   2    1.10    0.40
   3  -4  -2    0.80    0.50
  -3   4   2    0.70    0.50
  -3   4   2    0.90    0.50
   3   4  -2    1.40    0.40
   3   4  -2    1.80    0.60
   3   4  -2    1.00    0.40
  -3   4   2    1.20    0.50
   3   4  -2    1.40    0.40
  -2  -4   2    2.40    0.50
   2  -4  -2    2.20    0.40
  -2  -4   2    2.00    0.50
   2  -4  -2    1.70    0.60
   2  -4  -2    2.50    0.50
  -2   4   2    2.00    0.60
   2   4  -2    3.10    0.50
   2   4  -2    2.00    0.50
   2   4  -2    1.60    0.50
  -2   4   2    2.10    0.50
   2   4  -2    2.50    0.60
  -2   4   2    1.30    0.60
   1  -4  -2    0.90    0.40
   1  -4  -2    1.00    0.50
   1  -4  -2    0.70    0.30
  -1  -4   2    0.70    0.40
  -1  -4   2    1.10    0.50
   1   4  -2    0.30    0.40
  -1   4   2    1.50    0.60
  -1   4   2    0.50    0.50
   1   4  -2    0.60    0.50
  -1   4   2    0.30    0.40
   1   4  -2    1.10    0.40
   1   4  -2    0.90    0.50
   0  -4   2  134.29    4.00
   0  -4   2  133.89    3.60
   0  -4  -2  126.89    3.80
   0  -4   2  125.59    4.00
   0  -4  -2  131.49    4.00
   0  -4  -2  126.09    4.10
   0   4  -2  128.29    4.10
   0   4  -2  122.99    4.00
   0   4   2  125.29    4.10
   0   4   2  126.89    4.00
   0   4  -2  126.89    3.90
   0   4  -2  123.69    4.10
   0   4   2  134.29    4.10
   1  -4   2    2.40    0.50
   1  -4   2    2.20    0.50
   1  -4   2    1.90    0.30
  -1  -4  -2    3.20    0.60
  -1  -4  -2    2.10    0.60
  -1  -4  -2    2.00    0.30
  -1   4  -2    1.70    0.60
   1   4   2    2.20    0.60
  -1   4  -2    2.60    0.50
  -1   4  -2    2.10    0.60
   1   4   2    2.10    0.50
  -1   4  -2    1.90    0.50
   1   4   2    2.30    0.60
  -2  -4  -2  115.89    3.10
  -2  -4  -2  112.19    3.30
   2  -4   2  115.69    3.40
  -2  -4  -2  109.19    3.60
   2  -4   2  113.59    3.60
   2  -4   2  109.59    3.60
  -2  -4  -2  115.89    3.50
  -2   4  -2  107.49    3.70
  -2   4  -2  104.49    3.50
  -2   4  -2  116.29    3.80
   2   4   2  107.69    3.60
   2   4   2  108.49    3.60
  -2   4  -2  110.09    3.60
   2   4   2  108.69    3.50
   3  -4   2   89.99    3.10
  -3  -4  -2   92.49    2.90
   3  -4   2   88.69    3.00
   3   4   2   86.99    2.90
   3   4   2   86.99    2.50
   3   4   2   87.59    3.00
   3   4   2   89.49    3.00
  -3   4  -2   88.99    3.20
  -3   4  -2   93.99    3.00
  -3   4  -2   91.39    3.20
   4  -4   2    5.40    0.70
  -4  -4  -2    4.60    0.60
   4  -4   2    3.20    0.70
   4   4   2    4.70    0.60
  -4   4  -2    5.30    0.80
   4   4   2    3.30    0.60
  -4   4  -2    5.20    0.70
  -4   4  -2    4.60    0.80
   4   4   2    4.90    0.30
   4   4   2    4.70    0.70
   5  -4   2   12.10    1.00
  -5  -4  -2   13.60    0.80
   5  -4   2   15.00    1.20
   5   4   2   13.00    0.60
   5   4   2   13.90    1.10
  -5   4  -2   15.40    1.20
   5   4   2   13.60    1.00
  -5   4  -2   13.90    1.10
  -5   4  -2   12.60    1.10
   6  -4   2   48.50    2.10
  -6  -4  -2   47.10    1.70
   6  -4   2   49.00    2.00
  -6   4  -2   46.80    2.00
   6   4   2   46.70    1.90
  -6   4  -2   43.00    2.10
   6   4   2   47.90    2.00
   6   4   2   48.30    1.50
  -6   4  -2   49.80    2.20
  -7  -4  -2   27.10    1.20
   7  -4   2   29.10    1.50
   7  -4   2   28.60    1.60
  -7   4  -2   32.30    1.70
   7   4   2   29.50    1.50
  -7   4  -2   27.60    1.50
   7   4   2   28.60    1.40
  -7   4  -2   28.90    1.60
   7   4   2   28.30    1.10
   8  -4   2    9.60    1.10
   8  -4   2    7.90    1.00
  -8   4  -2    9.90    1.10
  -8   4  -2    9.50    1.00
   8   4   2    8.70    0.70
  -8   4  -2    8.50    1.10
   8   4   2    9.70    1.00
   8   4   2    8.10    0.80
   9  -4   2   35.00    1.80
   9  -4   2   33.10    1.90
  -9   4  -2   40.20    1.90
   9   4   2   36.40    1.50
   9   4   2   36.30    1.40
  -9   4  -2   36.30    1.80
   9   4   2   36.40    1.80
  -9   4  -2   32.00    1.80
  10  -4   2    7.00    1.10
  10  -4   2    8.70    1.00
  10   4   2    7.10    1.10
  10   4   2   11.00    1.10
 -10   4  -2   10.30    1.20
 -10   4  -2    8.70    1.00
  10   4   2    7.80    0.70
  11  -4   2   14.00    1.30
  11  -4   2   12.40    1.40
 -11   4  -2   15.40    1.20
  11   4   2   15.40    0.90
  11   4   2   15.00    1.60
  11   4   2   15.70    1.30
  12  -4   2   11.30    1.50
  12  -4   2   13.30    1.20
  12   4   2   13.60    1.60
 -12   4  -2    9.40    1.10
  12   4   2   13.00    0.80
  12   4   2   11.40    1.30
  13  -4   2   29.10    2.20
  13  -4   2   33.00    1.80
 -13   4  -2   30.50    1.70
  13   4   2   34.80    2.20
  14  -4   2   -0.60    0.90
  14  -4   2    0.10    0.60
 -14   4  -2    1.30    0.70
  14   4   2    1.70    1.00
  15  -4   2    2.60    1.10
  15   4   2    3.10    1.20
  16  -4   2    0.00    1.00
  16   4   2    1.20    1.10
  17  -4   2    1.70    1.10
  17  -4   2   -0.60    1.00
  17   4   2   -0.10    1.20
  18  -4   2   -0.50    1.00
  18  -4   2    0.80    1.20
  18   4   2    0.50    1.30
  18  -5  -2   -0.90    1.10
  18  -5  -2    0.30    1.20
  18   5  -2    2.20    1.40
  17  -5  -2    2.90    1.40
  17  -5  -2    3.70    1.50
  17   5  -2    5.70    1.40
  16  -5  -2   -1.50    1.00
  16  -5  -2    0.60    1.20
  16   5  -2    0.40    1.20
  15  -5  -2    1.60    1.20
  15  -5  -2    1.50    0.90
  15  -5  -2    2.10    1.20
  15   5  -2    0.80    1.00
  15   5  -2    1.20    1.00
 -15   5   2    3.00    1.00
  14  -5  -2    9.60    1.30
  14  -5  -2    7.50    1.50
  14  -5  -2    6.70    1.40
 -14   5   2   11.30    1.30
  14   5  -2    8.80    1.40
  13  -5  -2    2.60    1.00
  13  -5  -2    2.60    1.00
  13  -5  -2    2.10    0.90
  13   5  -2    2.90    1.10
 -13   5   2    3.20    0.90
  12  -5  -2    3.10    1.00
  12  -5  -2    2.90    1.00
  12  -5  -2    4.90    1.00
  12   5  -2    3.00    0.60
 -12   5   2    3.50    0.90
  12   5  -2    4.10    1.10
  11  -5  -2    5.40    1.10
  11  -5  -2    7.70    1.30
  11  -5  -2    8.10    1.10
 -11   5   2    8.30    1.10
  11   5  -2   10.10    1.30
  11   5  -2    7.50    0.80
 -11   5   2    8.10    1.10
  10  -5  -2    0.30    0.70
  10  -5  -2   -0.70    0.70
  10  -5  -2    0.60    0.80
 -10   5   2   -0.40    0.60
  10   5  -2    0.80    0.90
 -10   5   2    0.60    0.80
 -10   5   2    0.10    0.70
  10   5  -2    0.00    0.50
   9  -5  -2   10.10    1.20
   9  -5  -2   14.60    1.30
   9  -5  -2   12.20    1.40
  -9  -5   2   14.70    1.30
   9   5  -2   13.50    1.40
  -9   5   2   12.50    1.30
  -9   5   2   13.70    1.50
  -9   5   2   12.80    1.30
   9   5  -2   13.40    1.10
   9   5  -2   14.00    1.00
   8  -5  -2   15.20    1.50
   8  -5  -2   19.90    1.50
   8  -5  -2   19.20    1.60
  -8  -5   2   18.70    1.00
   8   5  -2   18.80    1.20
  -8   5   2   18.80    1.50
   8   5  -2   20.80    1.50
  -8   5   2   19.30    1.40
  -8   5   2   20.90    1.60
   8   5  -2   18.80    1.00
   8   5  -2   19.30    1.20
  -7  -5   2    9.90    0.80
   7  -5  -2    7.90    1.00
   7  -5  -2   12.40    1.20
   7  -5  -2    8.30    1.10
  -7   5   2   10.80    1.20
   7   5  -2   11.70    1.30
   7   5  -2   10.70    1.00
   7   5  -2   11.70    0.90
  -7   5   2   11.80    1.30
   7   5  -2   12.00    0.90
  -7   5   2   11.30    1.10
   6  -5  -2  123.99    4.40
  -6  -5   2  122.89    3.90
   6  -5  -2  120.39    4.20
   6  -5  -2  125.39    4.30
   6   5  -2  122.99    4.10
  -6   5   2  122.59    4.10
  -6   5   2  122.89    4.30
   6   5  -2  125.99    3.80
   6   5  -2  125.39    3.90
   6   5  -2  121.79    4.30
  -6   5   2  124.49    4.40
   5  -5  -2    3.20    0.70
  -5  -5   2    4.00    0.60
   5  -5  -2    3.60    0.80
   5  -5  -2    3.10    0.70
  -5   5   2    3.20    0.80
   5   5  -2    3.90    0.90
   5   5  -2    3.50    0.60
   5   5  -2    4.90    0.60
   5   5  -2    4.00    0.70
  -5   5   2    3.90    0.90
  -5   5   2    4.00    0.80
   4  -5  -2    6.30    0.90
   4  -5  -2    5.30    0.90
   4  -5  -2    5.80    0.70
  -4  -5   2    8.50    0.80
  -4   5   2    7.20    1.10
  -4   5   2    5.70    0.90
   4   5  -2    7.70    0.70
   4   5  -2    7.20    0.90
  -4   5   2    6.00    0.90
   4   5  -2    7.40    1.10
   4   5  -2    7.50    0.80
   3  -5  -2  328.07    9.00
   3  -5  -2  307.27    9.10
  -3  -5   2  321.07    9.00
   3  -5  -2  303.97    9.20
  -3  -5   2  300.67    9.00
   3   5  -2  323.67    9.00
  -3   5   2  312.57    9.10
   3   5  -2  305.27    9.10
   3   5  -2  310.57    9.30
  -3   5   2  322.87    9.30
   3   5  -2  307.17    8.80
  -3   5   2  312.27    9.30
   2  -5  -2    0.80    0.50
   2  -5  -2    0.40    0.40
  -2  -5   2    0.10    0.50
  -2  -5   2    1.10    0.50
   2  -5  -2    0.00    0.60
   2   5  -2    0.80    0.70
   2   5  -2    1.20    0.60
   2   5  -2    0.00    0.40
  -2   5   2    0.00    0.50
   2   5  -2    0.00    0.50
  -2   5   2    0.50    0.70
  -2   5   2    0.20    0.60
   1  -5  -2    0.10    0.50
  -1  -5   2   -0.60    0.50
   1  -5  -2    0.30    0.30
  -1  -5   2   -0.30    0.40
   1  -5  -2   -0.40    0.50
   1   5  -2   -0.50    0.60
  -1   5   2    0.00    0.60
   1   5  -2   -0.60    0.50
  -1   5   2   -0.70    0.50
   1   5  -2    0.10    0.50
   1   5  -2    0.00    0.40
  -1   5   2   -0.30    0.60
   0  -5   2    1.60    0.60
   0  -5   2    0.40    0.50
   0  -5   2    1.50    0.20
   0  -5  -2    1.70    0.40
   0  -5  -2    1.00    0.50
   0  -5  -2    1.90    0.60
   0   5  -2   -0.10    0.50
   0   5  -2    1.10    0.50
   0   5  -2    0.20    0.70
   0   5   2    0.30    0.60
   0   5   2    1.30    0.70
   0   5  -2    1.20    0.60
   0   5   2    1.20    0.60
   1  -5   2    2.70    0.40
  -1  -5  -2    2.40    0.60
   1  -5   2    2.60    0.70
  -1  -5  -2    2.90    0.40
  -1  -5  -2    2.60    0.70
   1  -5   2    3.30    0.70
   1   5   2    1.80    0.70
  -1   5  -2    2.40    0.60
  -1   5  -2    2.80    0.80
  -1   5  -2    2.10    0.70
  -1   5  -2    3.10    0.70
   1   5   2    2.90    0.80
   1   5   2    1.80    0.60
  -2  -5  -2   15.20    1.10
   2  -5   2   13.80    1.20
  -2  -5  -2   15.60    1.20
   2  -5   2   17.50    1.00
   2  -5   2   15.20    1.10
   2   5   2   16.80    1.30
   2   5   2   15.60    1.10
   2   5   2   15.80    1.30
  -2   5  -2   15.80    1.30
  -2   5  -2   15.90    1.20
  -2   5  -2   12.80    1.30
   3  -5   2    3.30    0.50
   3  -5   2    5.30    0.80
   3  -5   2    3.40    0.80
  -3  -5  -2    4.50    0.80
  -3  -5  -2    2.80    0.60
  -3   5  -2    3.80    0.90
   3   5   2    4.40    0.80
  -3   5  -2    4.20    1.00
  -3   5  -2    3.60    0.80
   3   5   2    4.50    0.70
   3   5   2    5.00    0.90
   4  -5   2  103.59    3.60
  -4  -5  -2  104.69    3.40
   4  -5   2   99.69    3.60
   4  -5   2  107.19    3.50
  -4   5  -2  105.29    3.80
  -4   5  -2   99.79    3.80
   4   5   2  104.89    3.40
   4   5   2   98.99    3.60
   4   5   2  106.49    3.60
  -4   5  -2  102.39    3.60
   5  -5   2   -0.30    0.40
   5  -5   2   -0.50    0.60
   5  -5   2    0.40    0.60
  -5  -5  -2   -0.20    0.40
   5   5   2    0.80    0.60
   5   5   2    0.10    0.50
  -5   5  -2    0.40    0.60
   5   5   2    0.90    0.70
  -5   5  -2   -0.60    0.70
  -5   5  -2   -0.80    0.60
   6  -5   2   -0.40    0.60
   6  -5   2    0.00    0.60
   6  -5   2   -0.10    0.50
  -6  -5  -2   -0.70    0.40
   6   5   2    0.50    0.60
  -6   5  -2   -1.10    0.60
  -6   5  -2   -0.50    0.70
   6   5   2    0.70    0.50
  -6   5  -2   -0.90    0.50
   7  -5   2   -0.70    0.50
   7  -5   2   -0.40    0.70
  -7  -5  -2   -0.80    0.30
   7  -5   2   -0.60    0.50
  -7   5  -2   -0.70    0.60
  -7   5  -2   -0.40    0.60
   7   5   2   -0.30    0.60
   7   5   2   -0.60    0.40
  -7   5  -2   -1.00    0.50
   8  -5   2    2.90    0.80
   8  -5   2    1.90    0.70
   8  -5   2    1.90    0.70
  -8  -5  -2    2.70    0.50
  -8   5  -2    3.50    0.80
  -8   5  -2    2.60    0.80
   8   5   2    2.40    0.90
   8   5   2    2.30    0.60
  -8   5  -2    2.50    0.90
   9  -5   2   39.90    2.30
   9  -5   2   40.70    2.00
  -9   5  -2   39.70    2.30
  -9   5  -2   40.50    2.20
   9   5   2   42.30    1.80
  -9   5  -2   41.50    2.10
   9   5   2   41.20    2.10
  10  -5   2   18.60    1.60
  10  -5   2   15.40    1.70
  10   5   2   14.90    1.60
 -10   5  -2   20.20    1.60
 -10   5  -2   19.50    1.60
  10   5   2   18.30    1.20
  10   5   2   18.50    1.50
 -10   5  -2   18.40    1.40
  11  -5   2   -0.10    0.80
  11  -5   2   -0.70    0.60
  11  -5   2   -0.10    0.70
  11   5   2   -0.10    0.80
  11   5   2    0.20    0.80
  11   5   2    0.50    0.40
 -11   5  -2    0.90    0.70
  12  -5   2   10.10    1.50
  12  -5   2    9.40    1.40
  12  -5   2   13.70    1.40
  12   5   2   11.50    0.90
  12   5   2    7.20    1.30
 -12   5  -2   11.40    1.30
  12   5   2   11.30    1.70
  13  -5   2    9.40    1.50
  13  -5   2   11.40    1.60
  13  -5   2   11.10    1.30
 -13   5  -2   11.80    1.40
  13   5   2   13.20    1.80
  14  -5   2    3.30    1.20
  14  -5   2    3.20    1.20
  14  -5   2    1.00    0.80
  14   5   2    3.30    1.30
 -14   5  -2    3.10    1.00
  15  -5   2   11.50    1.70
  15  -5   2    8.20    1.50
  15   5   2    8.20    1.60
  16  -5   2    0.00    1.20
  16  -5   2    0.60    1.10
  16   5   2    0.20    1.10
  17  -5   2   -1.00    1.10
  17  -5   2   -0.80    1.10
  17   5   2    1.40    1.30
  16  -6  -2   -0.20    1.20
  16  -6  -2    0.70    1.20
  16   6  -2    0.80    1.10
  15  -6  -2   -1.40    0.90
  15  -6  -2   -1.00    1.10
  15  -6  -2    0.30    0.90
  15   6  -2   -0.60    1.10
 -15   6   2   -0.50    0.80
  14  -6  -2   -0.20    1.10
  14  -6  -2   -1.40    0.80
  14  -6  -2    1.10    1.20
  14   6  -2   -0.50    1.10
 -14   6   2    0.30    0.90
  13  -6  -2    2.60    1.00
  13  -6  -2    1.00    1.10
  13  -6  -2    0.40    1.10
 -13   6   2    1.90    1.00
  13   6  -2    0.60    1.10
  12  -6  -2    0.90    0.80
  12  -6  -2    1.30    1.00
  12  -6  -2    1.80    1.10
  12   6  -2    1.50    1.10
  12   6  -2    2.10    0.60
 -12   6   2    1.50    0.80
  11  -6  -2   -0.20    0.70
  11  -6  -2    1.60    0.90
  11  -6  -2   -0.70    0.80
 -11   6   2    1.00    0.90
  11   6  -2    1.20    1.00
 -11   6   2    0.00    0.80
  11   6  -2    1.00    0.60
  10  -6  -2    1.00    0.90
  10  -6  -2   -1.50    0.60
  10  -6  -2    1.70    0.90
  10   6  -2    0.10    0.60
 -10   6   2    1.20    0.80
  10   6  -2    0.60    1.00
 -10   6   2    2.10    1.00
 -10   6   2   -0.30    0.80
   9  -6  -2   -0.20    0.70
   9  -6  -2   -1.40    0.60
   9  -6  -2   -0.50    0.70
   9   6  -2   -0.10    0.60
  -9   6   2    0.40    0.80
  -9   6   2    0.10    0.70
  -9   6   2   -0.30    0.70
   9   6  -2   -0.50    0.80
   8  -6  -2    0.60    0.80
   8  -6  -2   -0.10    0.70
  -8  -6   2    0.10    0.40
   8  -6  -2    0.10    0.70
  -8   6   2   -0.30    0.80
   8   6  -2   -0.20    0.60
   8   6  -2    1.80    0.60
   8   6  -2    2.40    1.10
  -8   6   2   -1.40    0.60
  -8   6   2    0.20    0.70
  -7  -6   2    1.40    0.50
   7  -6  -2    1.40    0.80
   7  -6  -2    0.00    0.80
   7  -6  -2   -0.80    0.60
   7   6  -2    1.10    1.00
  -7   6   2    1.70    0.90
  -7   6   2    1.30    0.80
   7   6  -2    0.00    0.60
   7   6  -2    2.00    0.60
  -7   6   2    0.40    0.70
   6  -6  -2    4.80    0.80
   6  -6  -2    4.80    1.00
   6  -6  -2    6.20    1.00
  -6  -6   2    4.90    0.80
  -6   6   2    6.70    1.20
   6   6  -2    4.70    0.80
   6   6  -2    5.00    0.90
  -6   6   2    6.50    1.10
   6   6  -2    4.60    1.10
  -6   6   2    6.20    1.20
   5  -6  -2    2.80    0.70
   5  -6  -2    3.10    0.80
   5  -6  -2    4.30    1.00
  -5  -6   2    3.50    0.70
  -5   6   2    3.30    1.00
   5   6  -2    3.40    0.90
   5   6  -2    2.30    0.90
  -5   6   2    3.60    0.90
   5   6  -2    3.90    0.70
   5   6  -2    4.20    0.80
  -5   6   2    3.90    1.00
   4  -6  -2    7.60    1.10
   4  -6  -2    7.40    0.80
   4  -6  -2    5.20    0.90
  -4  -6   2    7.90    0.90
  -4   6   2    8.30    1.20
   4   6  -2    7.50    1.10
   4   6  -2    7.40    0.90
   4   6  -2    7.50    0.70
  -4   6   2    7.60    1.10
  -4   6   2    5.10    1.10
   4   6  -2    5.20    1.10
  -3  -6   2    0.40    0.50
   3  -6  -2    0.10    0.60
   3  -6  -2   -0.50    0.40
   3  -6  -2   -0.40    0.60
  -3  -6   2    0.10    0.50
   3   6  -2    0.30    0.40
  -3   6   2   -0.10    0.70
  -3   6   2   -0.90    0.60
   3   6  -2    0.10    0.60
  -3   6   2   -0.90    0.70
   3   6  -2   -0.50    0.50
   3   6  -2   -0.20    0.70
   2  -6  -2    3.60    0.60
  -2  -6   2    4.00    0.80
   2  -6  -2    2.80    0.80
  -2  -6   2    5.20    0.80
   2  -6  -2    3.50    0.80
   2   6  -2    3.00    0.70
  -2   6   2    3.60    0.80
  -2   6   2    3.50    1.00
   2   6  -2    4.60    1.00
  -2   6   2    4.20    1.00
   2   6  -2    3.60    0.90
   2   6  -2    4.50    0.60
   1  -6  -2    1.90    0.40
   1  -6  -2    1.80    0.70
  -1  -6   2    1.30    0.60
   1  -6  -2    1.40    0.60
  -1  -6   2    1.10    0.60
   1   6  -2    1.60    0.50
   1   6  -2    1.00    0.60
  -1   6   2    1.50    0.80
   1   6  -2    1.50    0.90
  -1   6   2    1.20    0.70
  -1   6   2    1.40    0.70
   1   6  -2    1.80    0.80
   0  -6  -2   33.20    1.90
   0  -6  -2   34.20    1.80
   0  -6   2   34.30    1.80
   0  -6   2   30.70    1.80
   0   6   2   34.70    2.00
   0   6   2   34.70    2.00
   0   6   2   35.50    1.80
   0   6  -2   36.10    1.60
   0   6  -2   33.20    1.80
   0   6  -2   38.40    2.10
   0   6  -2   37.20    2.10
  -1  -6  -2    1.40    0.70
  -1  -6  -2    0.90    0.60
   1  -6   2    2.50    0.70
   1  -6   2    0.80    0.70
  -1   6  -2    2.10    0.80
  -1   6  -2    1.20    0.90
   1   6   2    1.20    0.80
   1   6   2    1.80    0.80
  -1   6  -2    1.20    0.70
   1   6   2    2.10    0.70
   2  -6   2    2.50    0.80
  -2  -6  -2    2.80    0.80
   2  -6   2    3.00    0.50
   2  -6   2    2.10    0.80
  -2  -6  -2    2.40    0.70
   2   6   2    4.00    0.90
  -2   6  -2    3.70    0.90
  -2   6  -2    4.80    1.00
  -2   6  -2    2.60    0.80
   2   6   2    2.20    0.70
   2   6   2    4.80    1.00
   3  -6   2    0.70    0.70
  -3  -6  -2    0.30    0.50
   3  -6   2    0.10    0.70
  -3  -6  -2    0.50    0.60
   3  -6   2    0.40    0.40
   3   6   2   -0.30    0.60
   3   6   2    0.00    0.70
  -3   6  -2    0.50    0.80
  -3   6  -2    1.10    0.70
   3   6   2    0.20    0.70
  -3   6  -2    0.00    0.70
  -4  -6  -2    6.60    0.80
   4  -6   2    6.30    0.80
   4  -6   2    6.90    1.10
   4  -6   2    7.10    1.10
   4   6   2    6.50    1.00
  -4   6  -2    6.50    1.20
   4   6   2    6.10    0.90
  -4   6  -2    6.90    1.00
   4   6   2   11.60    1.40
  -4   6  -2    8.70    1.30
   5  -6   2    0.50    0.50
   5  -6   2   -0.50    0.60
   5  -6   2   -0.40    0.70
  -5  -6  -2    0.30    0.50
  -5   6  -2    0.70    0.80
  -5   6  -2    0.50    0.70
   5   6   2    0.00    0.80
   5   6   2   -0.90    0.50
   5   6   2   -0.30    0.60
  -5   6  -2   -1.10    0.70
   6  -6   2    8.20    1.20
  -6  -6  -2    9.20    0.90
   6  -6   2    8.90    1.10
   6  -6   2    8.90    1.00
  -6   6  -2   10.90    1.50
  -6   6  -2   11.50    1.40
  -6   6  -2   10.90    1.20
   6   6   2    8.90    1.10
   6   6   2    9.20    1.20
   7  -6   2    9.10    1.10
  -7  -6  -2   11.30    1.00
   7  -6   2    9.40    1.20
   7  -6   2    9.10    1.30
  -7   6  -2   10.60    1.30
  -7   6  -2    8.70    1.40
   7   6   2   10.80    1.20
   7   6   2    8.50    1.30
  -7   6  -2   12.30    1.50
   8  -6   2    4.80    1.10
   8  -6   2    6.60    1.10
   8  -6   2    6.00    1.00
  -8   6  -2    6.50    1.10
   8   6   2    7.40    1.20
   8   6   2    7.20    1.00
  -8   6  -2    7.80    1.30
  -8   6  -2    7.50    1.10
   9  -6   2    2.00    0.80
   9  -6   2    1.10    0.70
   9  -6   2    0.20    0.90
   9   6   2    0.90    0.90
  -9   6  -2    0.20    0.80
   9   6   2    1.00    0.60
  -9   6  -2    0.60    0.70
  -9   6  -2    0.30    0.80
  10  -6   2    1.40    0.80
  10  -6   2    1.50    0.80
  10  -6   2    3.10    1.00
  10   6   2    3.00    0.70
 -10   6  -2    1.50    1.00
 -10   6  -2    1.80    0.90
  10   6   2    2.80    1.10
  10   6   2    2.20    1.00
 -10   6  -2    2.00    0.90
  11  -6   2    0.90    1.00
  11  -6   2    0.20    0.80
  11  -6   2   -0.80    0.80
 -11   6  -2    2.10    1.10
 -11   6  -2    1.30    0.80
  11   6   2    0.00    0.60
  11   6   2   -0.90    0.80
  11   6   2   -0.30    1.00
  12  -6   2    0.10    0.80
  12  -6   2    1.60    0.90
  12  -6   2    1.00    1.00
 -12   6  -2    1.10    0.90
  12   6   2    1.30    1.10
  13  -6   2   -1.00    0.90
  13  -6   2    1.10    1.10
  13  -6   2    2.40    1.20
 -13   6  -2    2.50    1.00
  13   6   2    2.50    1.30
  14  -6   2    0.50    1.10
  14  -6   2   -1.10    0.80
  14  -6   2    1.60    1.20
  14   6   2    1.20    1.20
 -14   6  -2    0.30    0.90
  15  -6   2    1.10    1.20
  15  -6   2    0.00    1.10
  15  -6   2   -0.30    0.90
 -15   6  -2    3.60    1.10
  15   6   2    0.60    1.20
  14  -7  -2    0.40    1.20
  14  -7  -2    1.00    1.10
  14  -7  -2   -0.90    1.10
 -14   7   2    0.40    1.00
  14   7  -2   -0.20    1.20
  13  -7  -2    1.30    1.20
  13  -7  -2    0.60    0.90
  13  -7  -2    1.00    1.20
  13   7  -2    1.50    1.30
 -13   7   2    2.30    1.10
  12  -7  -2   -1.10    0.90
  12  -7  -2    0.00    0.90
  12  -7  -2    2.10    1.30
  12   7  -2    0.10    0.70
  12   7  -2   -0.80    1.10
 -12   7   2    0.00    1.00
  11  -7  -2    0.30    1.00
  11  -7  -2    1.00    1.10
  11  -7  -2    0.50    1.00
 -11   7   2    2.60    1.10
  11   7  -2    1.20    1.20
  11   7  -2    0.80    0.70
  10  -7  -2    2.20    1.00
  10  -7  -2    1.10    0.90
  10  -7  -2    2.10    1.10
 -10   7   2    2.30    1.00
  10   7  -2    2.50    0.80
  10   7  -2    1.10    1.10
 -10   7   2    1.70    1.10
 -10   7   2    3.70    1.20
   9  -7  -2    0.40    0.80
   9  -7  -2    0.90    1.00
   9  -7  -2    0.40    0.80
   9   7  -2   -0.50    0.70
   9   7  -2    0.00    0.90
  -9   7   2   -0.10    0.90
  -9   7   2    0.20    0.90
  -9   7   2    0.00    0.80
   8  -7  -2    5.30    1.10
   8  -7  -2    2.10    0.80
   8  -7  -2    2.10    1.00
  -8   7   2    2.80    1.10
  -8   7   2    4.30    1.20
   8   7  -2    4.50    1.30
   8   7  -2    3.30    0.90
  -8   7   2    2.40    1.00
   7  -7  -2   -0.10    0.70
   7  -7  -2   -0.30    0.70
  -7  -7   2   -0.40    0.50
   7  -7  -2   -1.60    0.70
   7   7  -2    0.40    0.80
  -7   7   2    0.00    0.90
  -7   7   2    1.00    1.00
   7   7  -2    0.60    1.10
  -7   7   2    1.80    0.90
   7   7  -2    0.60    0.60
  -6  -7   2   11.40    1.10
   6  -7  -2   12.60    1.40
   6  -7  -2   12.60    1.50
  -6   7   2   14.50    1.70
   6   7  -2   13.50    1.30
  -6   7   2   15.10    1.80
  -6   7   2   11.20    1.40
   6   7  -2   11.50    1.40
   6   7  -2   13.50    1.70
   5  -7  -2    1.00    0.80
   5  -7  -2    1.10    0.90
  -5  -7   2    1.70    0.70
   5   7  -2    1.30    0.90
   5   7  -2    1.50    1.00
  -5   7   2    1.40    1.00
  -5   7   2    0.80    0.90
  -5   7   2    1.50    0.90
   5   7  -2    0.50    0.70
  -4  -7   2   17.00    1.40
   4  -7  -2   13.30    1.60
   4  -7  -2   14.90    1.50
  -4   7   2   14.60    1.50
   4   7  -2   20.90    2.00
  -4   7   2   13.70    1.70
   4   7  -2   18.60    1.50
  -4   7   2   17.10    1.80
   4   7  -2   14.00    1.60
  -3  -7   2    4.80    0.90
  -3  -7   2    4.70    0.90
   3  -7  -2    5.20    1.10
   3  -7  -2    3.60    0.90
   3   7  -2    6.90    1.00
  -3   7   2    6.70    1.30
   3   7  -2    6.80    1.40
   3   7  -2    6.20    1.20
  -3   7   2    4.50    1.10
  -3   7   2    4.60    1.00
  -2  -7   2    0.20    0.60
   2  -7  -2    0.20    0.60
   2  -7  -2   -1.10    0.70
  -2  -7   2   -0.50    0.60
  -2   7   2   -0.20    0.70
  -2   7   2    0.30    0.90
   2   7  -2   -0.70    0.80
  -2   7   2    0.30    0.90
   2   7  -2   -0.20    0.70
   2   7  -2   -0.50    0.80
   1  -7  -2    0.50    0.80
   1  -7  -2    0.80    0.70
  -1  -7   2   -0.90    0.60
  -1  -7   2    0.70    0.70
  -1   7   2    1.80    0.90
  -1   7   2    1.20    1.00
   1   7  -2    0.10    0.90
   1   7  -2    1.50    1.00
   1   7  -2   -0.20    0.70
  -1   7   2    1.50    0.80
   0  -7  -2   19.00    1.60
   0  -7   2   21.70    1.50
   0  -7   2   20.50    1.60
   0  -7  -2   17.30    1.60
   0   7   2   21.80    1.70
   0   7   2   23.10    1.90
   0   7   2   23.90    1.90
   0   7  -2   18.10    1.80
   0   7  -2   21.60    1.80
   0   7  -2   22.10    1.60
  -1  -7  -2    0.70    0.70
  -1  -7  -2    1.20    0.80
   1  -7   2    0.50    0.70
   1  -7   2    0.50    0.70
  -1   7  -2    0.90    0.90
   1   7   2   -0.40    0.60
   1   7   2    0.30    0.90
  -1   7  -2    0.60    0.90
   1   7   2   -0.20    0.80
  -1   7  -2    0.60    0.70
  -2  -7  -2    0.60    0.70
   2  -7   2    0.20    0.70
  -2  -7  -2    0.00    0.60
   2  -7   2    0.30    0.70
  -2   7  -2    0.60    0.70
   2   7   2   -0.30    0.80
   2   7   2   -0.30    0.80
   2   7   2   -0.40    0.60
  -2   7  -2   -0.60    0.80
  -2   7  -2   -0.70    0.80
  -3  -7  -2    1.70    0.70
   3  -7   2    1.40    0.80
   3  -7   2    1.20    0.90
  -3   7  -2    1.30    1.00
  -3   7  -2    0.80    0.80
   3   7   2    1.90    0.90
  -3   7  -2    0.50    0.90
   3   7   2    0.30    0.70
   3   7   2    1.40    1.00
   4  -7   2    1.30    0.90
  -4  -7  -2    2.50    0.80
   4  -7   2    1.90    0.80
  -4   7  -2    1.60    1.00
   4   7   2    2.20    1.00
   4   7   2    2.10    0.90
  -4   7  -2    0.80    0.80
  -4   7  -2    1.10    0.90
   4   7   2    0.90    0.70
  -5  -7  -2    1.60    0.70
   5  -7   2    2.30    1.00
   5  -7   2    0.10    0.70
  -5   7  -2    1.50    1.10
  -5   7  -2    1.60    0.80
   5   7   2    2.30    1.00
   5   7   2    1.70    1.00
  -5   7  -2    1.70    1.10
  -6  -7  -2    4.30    0.80
   6  -7   2    3.90    1.10
   6  -7   2    2.10    0.90
   6   7   2    3.40    1.00
  -6   7  -2    3.50    1.20
   6   7   2    3.80    1.10
  -6   7  -2    3.40    1.20
  -6   7  -2    3.40    1.00
   7  -7   2    0.40    0.80
   7  -7   2    0.10    0.90
  -7  -7  -2   -1.00    0.40
   7   7   2   -0.10    0.80
  -7   7  -2   -1.50    0.80
  -7   7  -2    0.90    1.00
   7   7   2    1.30    0.80
  -7   7  -2    0.40    0.80
   8  -7   2   -0.80    0.70
   8  -7   2   -0.30    0.90
  -8   7  -2    0.40    0.70
   8   7   2   -0.10    0.70
  -8   7  -2   -1.00    0.80
  -8   7  -2    0.30    0.90
   8   7   2    0.50    1.00
   9  -7   2    0.60    0.80
   9  -7   2    1.30    1.00
   9  -7   2    1.20    0.90
  -9   7  -2    1.80    0.90
  -9   7  -2    2.30    1.00
   9   7   2    2.80    0.90
   9   7   2    1.80    1.10
  -9   7  -2    1.80    1.00
   9   7   2    0.10    1.00
  10  -7   2    2.00    1.10
  10  -7   2    3.50    1.00
  10  -7   2    3.20    1.10
 -10   7  -2    3.30    1.10
  10   7   2    4.90    1.20
 -10   7  -2    2.20    1.10
  10   7   2    2.00    1.10
  10   7   2    2.80    0.90
 -10   7  -2    4.70    1.40
  11  -7   2   -0.40    0.80
  11  -7   2   -1.00    0.90
  11  -7   2   -0.10    0.90
 -11   7  -2    0.60    0.90
  11   7   2    1.50    1.20
  11   7   2   -0.10    0.60
 -11   7  -2    0.30    1.00
  12  -7   2    1.60    1.10
  12  -7   2    2.00    1.30
  12  -7   2    3.00    1.20
  12   7   2    2.20    1.50
 -12   7  -2    1.80    1.10
  13  -7   2   -0.30    1.00
  13  -7   2    0.10    1.10
  13  -7   2   -0.30    1.00
  13   7   2   -2.10    1.10
 -13   7  -2   -1.80    0.80
  14  -7   2    0.40    1.00
  14  -7   2   -0.60    1.10
  12  -8  -2    1.20    1.40
  12  -8  -2    0.00    1.10
  12   8  -2    1.50    1.20
 -12   8   2   -1.80    1.00
  11  -8  -2    0.70    1.00
  11  -8  -2   -0.40    1.20
  11   8  -2    0.90    0.90
  11   8  -2   -2.00    1.00
 -11   8   2   -0.80    0.90
  10  -8  -2   -0.60    1.00
  10  -8  -2    1.20    1.20
 -10   8   2    0.10    1.20
  10   8  -2    0.70    1.10
  10   8  -2   -0.40    0.80
 -10   8   2    0.90    1.10
 -10   8   2   -0.10    1.10
   9  -8  -2    0.10    1.20
   9  -8  -2    0.40    1.00
  -9   8   2   -0.60    1.20
   9   8  -2    0.30    0.90
  -9   8   2    1.30    1.10
   9   8  -2    0.20    1.20
  -9   8   2    0.80    1.00
   8  -8  -2   -0.90    1.00
   8  -8  -2    0.80    1.00
  -8   8   2   -0.80    1.10
   8   8  -2    1.00    1.00
  -8   8   2    0.80    1.10
  -8   8   2    1.70    1.00
   8   8  -2    0.90    1.20
   7  -8  -2   -1.20    0.80
   7  -8  -2   -0.10    1.10
  -7   8   2   -1.60    0.90
  -7   8   2   -1.00    0.80
   7   8  -2    0.10    0.90
   7   8  -2   -1.00    1.00
  -7   8   2    1.10    1.20
   6  -8  -2    0.50    1.10
  -6  -8   2   -0.20    0.70
   6  -8  -2   -0.10    0.80
   6   8  -2   -1.10    0.90
  -6   8   2    0.40    1.00
  -6   8   2    1.00    1.10
   6   8  -2   -0.20    0.80
   6   8  -2    0.30    1.20
  -6   8   2    0.40    1.10
   5  -8  -2    2.20    1.10
  -5  -8   2    1.80    0.80
   5  -8  -2    2.40    1.00
   5   8  -2    2.30    1.20
   5   8  -2    2.10    1.20
  -5   8   2    3.10    1.20
  -5   8   2    3.40    1.30
  -5   8   2    1.60    1.00
   5   8  -2    2.10    0.90
   4  -8  -2    1.60    1.00
  -4  -8   2    0.20    0.80
   4  -8  -2    0.90    0.90
  -4   8   2    0.30    1.00
   4   8  -2    0.90    0.90
   4   8  -2    1.10    1.10
  -4   8   2    1.80    1.00
   4   8  -2    0.60    1.00
  -4   8   2   -0.70    1.10
  -3  -8   2    0.40    0.70
   3  -8  -2   -0.70    0.90
   3  -8  -2    1.30    0.90
   3   8  -2    1.50    0.90
  -3   8   2    0.90    1.20
   3   8  -2    0.40    1.00
   3   8  -2    0.20    1.00
  -3   8   2    1.50    1.00
  -3   8   2   -0.40    0.90
  -2  -8   2    8.20    1.30
   2  -8  -2    8.10    1.30
   2  -8  -2   10.10    1.50
  -2  -8   2   11.40    1.40
  -2   8   2   11.00    1.80
   2   8  -2   13.60    1.80
  -2   8   2    9.90    1.40
   2   8  -2   13.10    1.80
   2   8  -2   10.50    1.40
  -2   8   2   12.90    1.80
   1  -8  -2    1.40    0.90
   1  -8  -2    1.80    1.00
  -1  -8   2    1.00    0.80
  -1  -8   2    2.20    0.90
  -1   8   2    0.50    1.00
  -1   8   2    0.50    1.10
   1   8  -2    0.20    1.00
  -1   8   2    2.00    1.10
   1   8  -2    0.90    1.10
   1   8  -2    1.20    0.90
   0  -8  -2    1.40    1.00
   0  -8  -2    0.30    0.90
   0  -8   2    0.60    0.80
   0  -8   2    0.60    0.90
   0   8   2    2.50    1.20
   0   8  -2    1.30    1.10
   0   8   2    0.80    1.00
   0   8   2    1.70    1.10
   0   8  -2    1.00    0.90
   0   8  -2    0.70    1.10
  -1  -8  -2    0.20    0.90
   1  -8   2   -0.40    0.80
  -1  -8  -2    0.90    0.80
   1  -8   2    1.50    0.90
  -1   8  -2    1.00    1.00
   1   8   2    1.30    0.90
   1   8   2    0.90    1.00
  -1   8  -2    2.40    1.20
  -1   8  -2    1.00    0.90
   1   8   2    2.80    1.20
   2  -8   2    8.70    1.30
  -2  -8  -2    7.40    1.20
  -2  -8  -2    8.70    1.40
   2  -8   2    8.00    1.30
  -2   8  -2   10.80    1.70
   2   8   2    9.70    1.70
  -2   8  -2   10.30    1.70
  -2   8  -2    9.10    1.40
   2   8   2    8.60    1.50
   2   8   2    7.90    1.30
   3  -8   2   -0.20    0.80
   3  -8   2    0.20    0.90
  -3  -8  -2    0.00    0.70
  -3   8  -2    0.00    1.10
   3   8   2    1.50    1.10
   3   8   2    0.70    0.80
  -3   8  -2   -1.10    0.80
   3   8   2    1.60    1.10
  -3   8  -2    0.40    1.00
  -4  -8  -2   -0.60    0.70
   4  -8   2   -0.40    0.90
   4  -8   2   -0.50    0.80
   4   8   2   -1.50    1.00
   4   8   2   -0.60    0.70
  -4   8  -2    0.60    1.10
   4   8   2   -0.20    1.00
  -4   8  -2    0.40    0.90
  -4   8  -2    0.60    1.10
   5  -8   2    1.20    1.00
  -5  -8  -2    0.00    0.70
   5  -8   2   -0.60    0.80
   5   8   2   -0.20    1.00
  -5   8  -2    1.20    1.10
  -5   8  -2    0.90    0.90
   5   8   2    0.40    1.00
  -5   8  -2   -0.20    1.00
   6  -8   2    4.50    1.20
   6  -8   2    3.50    1.20
  -6  -8  -2    2.10    0.80
  -6   8  -2    4.80    1.20
  -6   8  -2    3.10    1.20
   6   8   2    3.20    1.20
   6   8   2    4.60    1.20
  -6   8  -2    1.70    1.20
   7  -8   2    2.00    1.00
   7  -8   2   -0.30    1.00
  -7   8  -2    1.40    1.00
   7   8   2    1.70    1.10
   7   8   2    1.00    1.00
  -7   8  -2    0.70    1.10
  -7   8  -2    0.50    1.20
   8  -8   2   -0.20    1.10
   8  -8   2   -1.00    0.80
  -8   8  -2   -0.30    1.00
   8   8   2   -0.80    0.90
  -8   8  -2    1.90    1.20
   8   8   2   -0.10    0.90
   8   8   2    1.70    1.20
  -8   8  -2   -1.30    0.90
   9  -8   2    3.00    1.20
   9  -8   2    0.10    1.20
  -9   8  -2    0.80    1.20
  -9   8  -2    2.00    1.10
   9   8   2    1.60    1.00
   9   8   2    2.70    1.40
   9   8   2    4.00    1.40
  -9   8  -2    2.30    1.30
  10  -8   2   -1.20    1.10
  10  -8   2    0.00    1.00
 -10   8  -2    1.30    1.10
  10   8   2    0.60    0.90
 -10   8  -2    1.60    1.20
  10   8   2    1.90    1.20
  11  -8   2    0.40    1.00
  11  -8   2    1.80    1.20
 -11   8  -2    0.70    1.10
  11   8   2    0.90    0.90
  11   8   2    1.00    1.30
 -11   8  -2    0.40    1.20
   8  -9  -2    0.20    1.00
   8  -9  -2   -3.00    1.10
  -8   9   2    1.90    1.40
   8   9  -2    1.50    1.10
  -8   9   2    0.10    1.20
   8   9  -2    2.40    1.40
  -8   9   2    1.70    1.30
   7  -9  -2    1.80    1.30
   7  -9  -2    3.10    1.20
   7   9  -2    1.40    1.40
  -7   9   2   -1.10    1.20
  -7   9   2    2.40    1.40
  -7   9   2    0.40    1.10
   7   9  -2    0.30    1.10
   6  -9  -2    3.50    1.40
   6  -9  -2    3.80    1.20
  -6   9   2    2.10    1.40
   6   9  -2    5.00    1.60
   6   9  -2    8.20    1.70
  -6   9   2    2.70    1.20
  -6   9   2    3.30    1.40
   5  -9  -2    1.70    1.20
   5  -9  -2    2.30    1.20
  -5  -9   2    2.30    1.00
   5   9  -2    3.20    1.40
  -5   9   2    0.50    1.30
   5   9  -2    2.40    1.00
  -5   9   2    2.60    1.40
   5   9  -2    4.70    1.50
  -5   9   2    0.30    1.00
   4  -9  -2    1.00    1.10
   4  -9  -2   -0.40    1.10
  -4  -9   2    1.90    1.00
   4   9  -2    0.10    1.20
   4   9  -2    0.10    0.90
  -4   9   2    0.50    1.30
  -4   9   2    0.80    1.20
  -4   9   2    1.00    1.20
   4   9  -2   -0.50    1.20
   3  -9  -2    0.70    1.10
  -3  -9   2    1.30    1.00
   3  -9  -2    1.40    1.20
   3   9  -2   -0.60    1.20
   3   9  -2    2.60    1.10
  -3   9   2    3.10    1.30
  -3   9   2    2.10    1.20
  -3   9   2    3.50    1.40
   3   9  -2    1.60    1.30
   2  -9  -2   -0.60    1.10
  -2  -9   2   -0.10    0.90
  -2  -9   2    0.00    1.00
   2  -9  -2    0.70    1.10
   2   9  -2    0.40    1.40
  -2   9   2    1.00    1.20
  -2   9   2   -2.20    1.10
   2   9  -2    3.50    1.40
  -2   9   2   -1.10    1.10
   2   9  -2    0.90    1.00
   1  -9  -2   -0.50    1.00
   1  -9  -2    0.30    1.00
  -1  -9   2    1.40    0.90
  -1  -9   2   -1.40    0.90
   1   9  -2   -1.90    0.80
  -1   9   2    1.90    1.20
  -1   9   2   -0.30    1.30
   1   9  -2   -1.60    1.20
   1   9  -2   -0.60    1.10
  -1   9   2   -1.20    0.90
   0  -9  -2   -1.20    0.80
   0  -9  -2    0.90    1.10
   0  -9   2    0.40    1.00
   0  -9   2   -0.60    0.90
   0   9  -2   -0.10    1.00
   0   9  -2    0.30    1.40
   0   9  -2    2.70    1.40
   0   9   2   -0.70    0.90
   0   9   2   -0.10    1.40
   0   9   2    0.20    1.20
   1  -9   2   -0.40    0.90
  -1  -9  -2   -0.40    0.90
   1  -9   2   -0.40    0.90
  -1  -9  -2    1.40    1.10
   1   9   2    3.50    1.40
  -1   9  -2    1.00    1.30
   1   9   2    0.80    1.30
   1   9   2    0.60    1.00
  -1   9  -2   -1.10    0.90
  -1   9  -2   -0.50    1.10
   2  -9   2    1.30    1.00
  -2  -9  -2    1.80    1.00
   2  -9   2    3.90    1.20
  -2   9  -2    3.80    1.40
  -2   9  -2    3.40    1.20
   2   9   2    3.90    1.60
  -2   9  -2    5.70    1.60
   2   9   2    4.00    1.40
   2   9   2    1.80    1.10
   3  -9   2    0.30    1.10
  -3  -9  -2   -1.40    0.80
   3  -9   2    2.60    1.20
  -3   9  -2    0.30    1.30
  -3   9  -2    2.60    1.30
   3   9   2   -0.50    1.30
   3   9   2    1.40    1.10
  -3   9  -2    3.40    1.20
   4  -9   2   -0.30    1.00
   4  -9   2    0.00    1.10
  -4  -9  -2   -0.70    0.80
   4   9   2    2.50    1.40
   4   9   2    0.20    1.10
   4   9   2    3.20    1.30
  -4   9  -2   -0.60    1.20
  -4   9  -2   -0.20    1.00
  -4   9  -2   -0.40    1.40
   5  -9   2    0.30    1.00
  -5  -9  -2   -0.10    1.30
   5  -9   2   -0.10    1.10
   5   9   2    0.40    1.20
  -5   9  -2    1.70    1.20
  -5   9  -2    1.10    1.00
   5   9   2    1.20    1.00
  -5   9  -2    1.60    1.50
   5   9   2    0.20    1.00
   6  -9   2   -1.40    1.10
   6  -9   2    1.80    1.20
   6   9   2    2.40    1.10
  -6   9  -2    0.50    1.10
  -6   9  -2    1.70    1.30
   6   9   2   -1.60    1.00
  -6   9  -2   -0.80    1.30
   6   9   2    0.50    1.20
   7  -9   2    0.20    1.00
   7  -9   2    0.40    1.20
  -7   9  -2    1.60    1.30
  -7   9  -2   -0.80    1.10
   7   9   2    0.40    1.10
   7   9   2    2.40    1.20
   7   9   2   -0.70    1.10
  -7   9  -2    0.70    1.30
  21   0  -3    0.60    1.10
  21   0  -3    0.00    1.00
  20   0  -3   -0.10    0.90
  20   0  -3    0.00    0.90
  19   0  -3    0.90    1.00
  19   0  -3    0.70    1.00
  18   0  -3    0.20    0.90
  18   0  -3   -0.10    0.90
  17   0  -3    0.60    0.80
  17   0  -3   -1.00    0.70
  16   0  -3    0.30    0.80
  16   0  -3    0.30    0.80
  15   0  -3   -0.20    0.60
  14   0  -3    0.70    0.70
  14   0  -3   -0.20    0.40
  13   0  -3    0.40    0.40
  13   0  -3    0.20    0.60
  12   0  -3   -1.10    0.40
  12   0  -3   -0.50    0.50
  11   0  -3   -0.60    0.40
  11   0  -3   -0.20    0.30
  10   0  -3   -0.50    0.40
   9   0  -3    0.20    0.10
   9   0  -3   -0.10    0.40
   9   0  -3   -0.40    0.20
   9   0  -3   -0.20    0.20
   8   0  -3    0.40    0.30
   8   0  -3   -0.20    0.10
   8   0  -3   -0.10    0.10
   8   0  -3   -0.10    0.10
   7   0  -3    0.10    0.30
   7   0  -3   -0.20    0.20
   7   0  -3    0.20    0.10
  -7   0   3    0.20    0.10
   7   0  -3    0.20    0.10
  -7   0   3   -0.30    0.10
   6   0  -3    0.10    0.10
  -6   0   3   -0.40    0.10
   6   0  -3    0.00    0.30
  -6   0   3    0.20    0.10
   6   0  -3    0.00    0.10
   6   0  -3   -0.20    0.10
   5   0  -3   -0.70    0.30
   5   0  -3   -0.30    0.10
  -5   0   3   -0.30    0.10
   5   0  -3   -0.30    0.10
   5   0  -3   -0.30    0.20
   5   0  -3   -0.20    0.20
  -5   0   3   -0.40    0.10
   4   0  -3   -0.10    0.10
  -4   0   3    0.10    0.10
   4   0  -3   -0.30    0.20
   4   0  -3    0.00    0.20
  -4   0   3   -0.20    0.10
   3   0  -3   -0.10    0.20
  -3   0   3   -0.10    0.10
   3   0  -3    0.10    0.10
   3   0  -3   -0.10    0.10
  -3   0   3   -0.10    0.10
  -3   0   3   -0.30    0.10
  -3   0   3    0.00    0.20
   3   0  -3   -0.10    0.10
   2   0  -3   -0.40    0.10
  -2   0   3   -0.70    0.10
  -2   0   3   -0.70    0.10
   2   0  -3   -0.40    0.20
  -2   0   3   -0.50    0.10
   2   0  -3   -0.40    0.10
   2   0  -3   -0.10    0.20
   2   0  -3   -0.50    0.10
  -2   0   3   -0.50    0.10
  -1   0   3   -0.10    0.10
   1   0  -3    0.00    0.10
   1   0  -3   -0.10    0.10
  -1   0   3   -0.10    0.10
  -1   0   3    0.00    0.10
  -1   0   3    0.10    0.10
   1   0  -3   -0.20    0.10
   1   0  -3    0.10    0.10
  -1   0   3    0.20    0.10
   1   0  -3    0.10    0.10
   0   0   3   -0.40    0.10
   0   0  -3   -0.30    0.10
   0   0  -3   -0.30    0.10
   0   0  -3   -0.20    0.10
   0   0  -3   -0.20    0.10
   0   0   3   -0.40    0.10
   0   0   3   -0.30    0.10
   0   0   3   -0.20    0.10
  -1   0  -3   -0.40    0.10
   1   0   3   -0.90    0.20
  -1   0  -3   -1.00    0.20
   1   0   3   -0.80    0.20
   1   0   3   -0.60    0.10
  -1   0  -3   -0.70    0.20
  -1   0  -3   -0.80    0.20
   1   0   3   -0.70    0.20
   1   0   3   -0.50    0.20
  -1   0  -3   -0.80    0.20
  -2   0  -3    0.10    0.20
   2   0   3   -0.30    0.20
   2   0   3   -0.10    0.10
   2   0   3   -0.20    0.20
   2   0   3    0.10    0.20
   3   0   3    0.20    0.20
   3   0   3   -0.20    0.20
   3   0   3   -0.20    0.10
   4   0   3   -0.10    0.20
   4   0   3   -0.10    0.20
   4   0   3    0.10    0.20
   5   0   3   -0.20    0.20
   5   0   3   -0.20    0.30
   6   0   3    0.10    0.30
   6   0   3   -0.10    0.20
  -6   0  -3   -0.20    0.20
  -7   0  -3   -0.20    0.20
   7   0   3    0.10    0.40
   7   0   3    0.20    0.30
   8   0   3    0.20    0.30
  -8   0  -3    0.20    0.20
  -8   0  -3    0.00    0.20
   8   0   3    0.00    0.20
   9   0   3    0.00    0.40
  -9   0  -3    0.10    0.20
   9   0   3    0.50    0.30
  -9   0  -3    0.40    0.20
  10   0   3   -0.30    0.30
  10   0   3   -0.60    0.40
  10   0   3    0.10    0.20
 -10   0  -3   -0.20    0.20
 -11   0  -3    0.10    0.20
  11   0   3   -0.10    0.30
  11   0   3    0.10    0.50
  11   0   3   -0.50    0.20
  12   0   3    0.20    0.30
  12   0   3   -0.10    0.60
  12   0   3   -0.10    0.50
  13   0   3    0.30    0.70
  13   0   3    0.50    0.60
  13   0   3    0.00    0.40
  14   0   3    1.20    0.70
  14   0   3   -0.10    0.70
  15   0   3    0.10    0.80
  15   0   3   -0.50    0.60
  16   0   3    0.50    0.90
  17   0   3    0.40    0.90
  18   0   3   -0.80    1.00
  19   0   3   -0.10    1.00
  20  -1  -3    0.60    1.00
  20  -1  -3   -1.30    0.80
  20   1  -3    0.30    1.00
  20   1  -3    0.60    1.10
  19  -1  -3    5.30    1.40
  19  -1  -3    6.00    1.40
  19   1  -3    5.80    1.30
  19   1  -3    6.70    1.50
  18  -1  -3    1.90    1.10
  18  -1  -3    2.00    1.10
  18   1  -3    1.10    1.00
  18   1  -3    1.40    0.90
  17  -1  -3   11.50    1.70
  17  -1  -3   14.00    1.60
  17   1  -3   12.30    1.60
  17   1  -3   11.40    1.50
  16  -1  -3    5.30    1.20
  16  -1  -3    5.40    1.20
  16   1  -3    6.80    1.00
  16   1  -3    6.30    1.10
  16   1  -3    5.40    1.20
  15  -1  -3    0.00    0.70
  15  -1  -3    0.00    0.70
  15   1  -3    0.80    0.60
  15   1  -3   -0.10    0.60
  14  -1  -3   21.50    1.70
  14   1  -3   21.00    1.40
  14   1  -3   20.10    1.50
  13  -1  -3   13.90    0.90
  13  -1  -3   15.20    1.40
  13   1  -3   14.40    1.10
  13   1  -3   12.30    1.20
  12  -1  -3   38.40    1.40
  12  -1  -3   34.90    1.30
  12  -1  -3   36.40    1.90
  12   1  -3   36.00    1.80
  11  -1  -3   31.00    1.10
  11  -1  -3   28.90    1.20
  11  -1  -3   29.00    1.60
 -11   1   3   31.10    1.10
  11   1  -3   27.20    1.50
  10  -1  -3    2.50    0.40
  10  -1  -3    2.40    0.60
  10  -1  -3    2.70    0.40
 -10   1   3    1.50    0.30
 -10   1   3    3.10    0.40
   9  -1  -3  177.48    5.00
   9  -1  -3  168.68    4.80
   9  -1  -3  167.48    5.20
   9  -1  -3  169.58    4.90
  -9   1   3  173.38    4.80
   8  -1  -3   10.90    0.90
   8  -1  -3   10.40    0.60
   8  -1  -3   10.80    0.70
   8  -1  -3   10.80    0.50
   8   1  -3   10.70    0.40
  -8   1   3    9.80    0.60
  -8   1   3   10.40    0.60
   7  -1  -3  623.34   16.50
   7  -1  -3  630.64   16.70
   7  -1  -3  600.44   16.90
   7  -1  -3  615.44   16.60
  -7   1   3  613.74   16.60
   7   1  -3  623.14   16.40
  -7   1   3  621.14   16.60
   6  -1  -3  146.09    4.50
   6  -1  -3  144.79    4.20
  -6  -1   3  149.09    4.00
   6  -1  -3  141.29    4.40
   6  -1  -3  155.88    4.00
   6  -1  -3  150.78    4.30
   6   1  -3  147.29    4.00
  -6   1   3  148.59    4.20
   6   1  -3  150.18    4.00
  -6   1   3  143.29    4.20
   5  -1  -3   36.90    1.40
   5  -1  -3   36.40    1.50
   5  -1  -3   40.50    1.40
   5  -1  -3   40.80    1.10
   5  -1  -3   38.30    1.30
   5   1  -3   40.50    1.20
  -5   1   3   39.80    1.30
   5   1  -3   36.60    1.40
  -5   1   3   38.90    1.30
   4  -1  -3  823.82   22.20
   4  -1  -3  826.22   22.30
   4  -1  -3  883.21   22.30
   4  -1  -3  822.22   22.10
   4  -1  -3  841.12   22.40
   4   1  -3  800.42   22.20
   4   1  -3  842.92   22.30
   4   1  -3  813.42   22.40
  -4   1   3  841.42   22.20
  -4   1   3  818.62   22.20
   3  -1  -3 2815.62   73.99
   3  -1  -3 2692.33   74.39
   3  -1  -3 2765.72   74.09
   3  -1  -3 2765.82   74.29
   3   1  -3 2801.82   73.69
   3   1  -3 2722.43   73.79
  -3   1   3 2774.32   73.99
  -3   1   3 2740.63   73.59
  -3   1   3 2759.22   73.09
   3   1  -3 2714.33   74.29
   2  -1  -3 4294.47  118.09
   2  -1  -3 4576.14  118.99
   2  -1  -3 4366.26  118.59
   2  -1  -3 4450.95  117.79
  -2  -1   3 4370.56  118.39
   2  -1  -3 4603.54  118.69
  -2  -1   3 4689.03  118.39
   2   1  -3 4420.26  118.09
   2   1  -3 4255.47  118.39
  -2   1   3 4606.74  118.69
  -2   1   3 4394.16  117.79
  -2   1   3 4340.67  118.79
   2   1  -3 4186.18  118.79
   2   1  -3 4512.25  118.29
   1  -1  -3  232.48    6.10
   1  -1  -3  215.68    6.00
  -1  -1   3  222.18    6.00
  -1  -1   3  207.88    6.00
  -1  -1   3  227.38    6.00
  -1  -1   3  215.68    6.00
   1  -1  -3  228.58    6.00
   1  -1  -3  214.08    6.00
  -1  -1   3  224.08    5.90
   1  -1  -3  223.18    6.10
   1  -1  -3  209.48    6.00
   1  -1  -3  222.48    6.10
  -1  -1   3  228.38    6.00
   1   1  -3  225.68    6.00
  -1   1   3  224.98    6.00
   1   1  -3  215.98    6.00
  -1   1   3  202.98    6.00
  -1   1   3  218.38    6.00
  -1   1   3  214.48    6.00
   1   1  -3  238.68    6.10
  -1   1   3  215.58    6.00
   1   1  -3  210.98    6.00
   1   1  -3  214.98    5.90
   1   1  -3  216.68    6.00
  -1   1   3  221.88    6.10
   0  -1   3  857.31   22.90
   0  -1   3  904.81   23.40
   0  -1   3  842.82   22.90
   0  -1  -3  825.42   23.20
   0  -1  -3  829.52   23.00
   0  -1  -3  875.71   22.90
   0  -1   3  832.02   22.90
   0  -1   3  834.82   23.00
   0  -1   3  929.21   23.00
   0  -1  -3  855.71   23.10
   0  -1  -3  894.31   23.00
   0  -1  -3  850.61   23.10
   0  -1  -3  848.32   23.30
   0   1  -3  903.01   22.90
   0   1   3  835.52   22.90
   0   1   3  853.61   22.90
   0   1   3  804.82   22.90
   0   1  -3  843.92   23.30
   0   1   3  931.21   23.00
   0   1   3  890.31   23.20
   0   1  -3  822.02   23.10
   0   1   3  826.22   22.80
  -1  -1  -3  232.18    6.10
   1  -1   3  228.58    6.20
   1  -1   3  222.88    6.20
   1  -1   3  221.38    6.10
   1  -1   3  226.98    6.20
  -1  -1  -3  227.58    6.00
  -1  -1  -3  224.88    6.10
  -1  -1  -3  229.38    6.20
   1   1   3  227.68    6.00
  -1   1  -3  224.78    6.20
  -1   1  -3  226.78    6.20
   1   1   3  219.78    6.20
   1   1   3  228.78    6.10
   1   1   3  218.38    6.10
   1   1   3  227.88    6.30
   1   1   3  209.68    6.20
   2  -1   3  159.38    4.40
   2  -1   3  151.08    4.40
  -2  -1  -3  157.78    4.50
  -2  -1  -3  160.88    4.30
   2  -1   3  151.88    4.40
   2  -1   3  159.18    4.40
   2   1   3  156.18    4.40
   2   1   3  147.89    4.40
   2   1   3  159.88    4.30
  -2   1  -3  153.78    4.40
  -2   1  -3  156.18    4.40
   2   1   3  153.88    4.30
  -2   1  -3  158.18    4.50
  -2   1  -3  168.08    4.50
   2   1   3  159.68    4.30
   3  -1   3  760.52   20.30
   3  -1   3  745.13   20.30
   3  -1   3  749.62   20.20
   3   1   3  731.93   20.30
  -3   1  -3  772.82   20.20
   3   1   3  776.72   20.10
   3   1   3  744.33   20.20
   3   1   3  763.62   20.10
  -3   1  -3  751.32   20.30
   3   1   3  755.52   20.40
  -3   1  -3  753.92   20.20
   4  -1   3  919.91   24.70
   4  -1   3  881.01   24.60
   4  -1   3  903.01   24.50
   4   1   3  932.61   24.80
   4   1   3  930.71   24.70
   4   1   3  926.51   24.40
  -4   1  -3  917.01   24.50
   4   1   3  923.51   24.70
  -4   1  -3  930.21   24.50
   5  -1   3  399.16   11.10
   5  -1   3  405.76   11.20
   5  -1   3  410.26   11.30
  -5   1  -3  419.86   11.20
   5   1   3  402.06   11.30
   5   1   3  406.36   11.00
  -5   1  -3  409.26   11.10
   5   1   3  415.26   11.00
   6  -1   3    0.10    0.30
   6  -1   3    0.20    0.30
   6  -1   3    2.40    0.50
  -6   1  -3   -0.30    0.30
   6   1   3    0.20    0.20
   6   1   3    0.00    0.20
   6   1   3   -0.20    0.40
   7  -1   3  107.79    3.50
   7  -1   3  104.89    3.30
   7  -1   3  103.29    3.20
   7   1   3  106.39    3.40
   7   1   3  107.39    3.00
  -7   1  -3  109.99    3.20
  -7   1  -3  106.29    3.20
   7   1   3  104.19    3.10
   8  -1   3   26.90    1.20
   8  -1   3   27.00    1.40
   8  -1   3   27.60    1.10
   8  -1   3   27.80    1.20
  -8   1  -3   27.90    1.10
   8   1   3   27.10    1.00
  -8   1  -3   28.50    1.10
   8   1   3   28.80    1.40
   8   1   3   28.00    0.90
   9  -1   3  116.49    3.70
   9  -1   3  121.69    3.70
  -9  -1  -3  123.79    3.40
   9  -1   3  119.69    3.60
   9  -1   3  124.09    4.10
   9   1   3  118.69    3.50
  -9   1  -3  117.49    3.60
   9   1   3  121.39    3.90
   9   1   3  120.69    3.40
  -9   1  -3  125.29    3.60
  10  -1   3    8.60    0.80
 -10  -1  -3    8.20    0.40
  10  -1   3    8.40    0.80
  10  -1   3    8.30    1.00
  10  -1   3    8.70    0.70
 -10   1  -3    8.60    0.60
 -10   1  -3    9.10    0.70
  10   1   3    7.90    0.90
  10   1   3    7.70    0.60
  10   1   3    8.10    0.40
  11  -1   3    1.50    0.40
  11  -1   3    0.60    0.50
  11  -1   3    1.80    0.50
  11  -1   3    1.00    0.60
 -11   1  -3    1.80    0.40
  11   1   3    1.10    0.60
  11   1   3    1.80    0.40
  12  -1   3    1.50    0.50
  12  -1   3    1.00    0.70
  12  -1   3    0.40    0.40
  12  -1   3    0.80    0.40
  12   1   3    0.40    0.60
 -12   1  -3    1.20    0.40
  12   1   3    1.60    0.30
  13  -1   3    1.00    0.60
  13  -1   3   -0.10    0.70
  13   1   3   -0.30    0.30
  13   1   3   -0.10    0.60
  14  -1   3   16.70    1.70
  14   1   3   20.30    1.50
  15  -1   3   -0.50    0.70
  15   1   3   -0.50    0.80
  15   1   3   -0.60    0.70
  16  -1   3    8.00    1.40
  16   1   3    6.50    1.40
  16   1   3    5.00    1.10
  17  -1   3    0.30    1.00
  17   1   3    0.30    1.00
  18  -1   3    2.20    1.20
  18   1   3   -0.10    1.00
  19  -1   3    3.30    1.30
  19   1   3    3.20    1.30
  20  -2  -3    0.50    1.10
  20  -2  -3    0.70    1.00
  20   2  -3    0.70    1.00
  20   2  -3   -0.70    0.90
  20   2  -3    0.80    1.00
  19  -2  -3    0.60    1.10
  19  -2  -3    2.90    1.30
  19   2  -3    3.00    1.00
  19   2  -3    0.80    1.00
  19   2  -3    3.30    1.20
  18  -2  -3   -2.00    0.90
  18  -2  -3    0.50    0.90
  18   2  -3    1.10    0.90
  18   2  -3    2.00    1.00
  18   2  -3    0.50    0.90
  18   2  -3   -0.60    0.70
  17  -2  -3    3.20    1.10
  17  -2  -3    4.20    1.20
  17   2  -3    3.60    1.00
  17   2  -3    3.80    1.00
  17   2  -3    2.60    1.00
  17   2  -3    4.20    1.10
  16  -2  -3   12.40    1.60
  16  -2  -3   14.70    1.70
  16   2  -3   10.30    1.40
  16   2  -3   15.90    1.50
  16   2  -3   15.20    1.50
  15  -2  -3    3.10    1.00
  15  -2  -3    3.30    1.00
  15   2  -3    3.70    0.90
  15   2  -3    2.80    0.90
  14  -2  -3    4.00    0.90
  14  -2  -3    1.90    0.80
  14   2  -3    2.10    0.70
  14   2  -3    3.40    0.80
  13  -2  -3   14.80    1.50
  13  -2  -3   18.10    1.60
  13  -2  -3   18.00    1.00
 -13   2   3   15.00    0.90
  12  -2  -3    2.50    0.70
  12  -2  -3    2.30    0.80
  12  -2  -3    3.80    0.60
 -12   2   3    3.40    0.50
  11  -2  -3    4.00    0.90
  11  -2  -3    4.20    0.60
  11  -2  -3    4.20    0.80
 -11   2   3    4.60    0.60
 -11   2   3    4.50    0.60
  10  -2  -3   -0.30    0.30
  10  -2  -3   -0.20    0.50
  10  -2  -3   -0.60    0.50
 -10   2   3    0.00    0.30
 -10   2   3    0.30    0.40
   9  -2  -3   16.70    0.90
   9  -2  -3   18.10    1.30
   9  -2  -3   17.50    1.20
  -9   2   3   16.30    0.90
  -9   2   3   17.30    0.90
   9   2  -3   17.60    0.60
   9   2  -3   17.50    1.00
   9   2  -3   17.20    0.60
   8  -2  -3    6.90    0.60
   8  -2  -3    8.50    0.80
   8  -2  -3    6.80    0.80
  -8   2   3    8.20    0.70
   8   2  -3    6.90    0.40
   8   2  -3    6.60    0.40
  -8   2   3    8.00    0.70
   8   2  -3    6.60    0.70
   7  -2  -3  158.98    4.80
  -7  -2   3  158.48    4.30
   7  -2  -3  159.78    5.00
   7  -2  -3  155.28    4.60
   7   2  -3  156.28    4.30
  -7   2   3  160.78    4.70
  -7   2   3  152.38    4.60
   7   2  -3  159.68    4.40
   7   2  -3  157.48    4.70
   7   2  -3  158.48    4.80
   6  -2  -3  128.29    4.00
   6  -2  -3  137.59    3.90
   6  -2  -3  131.59    4.10
  -6  -2   3  130.19    3.60
  -6   2   3  120.39    3.90
   6   2  -3  119.19    4.00
   6   2  -3  129.69    3.90
   6   2  -3  132.89    3.60
  -6   2   3  133.89    3.80
   6   2  -3  130.29    3.60
   5  -2  -3   40.70    1.50
   5  -2  -3   42.50    1.70
   5  -2  -3   42.90    1.70
  -5  -2   3   43.10    1.30
  -5   2   3   46.60    1.50
   5   2  -3   43.50    1.50
  -5   2   3   40.40    1.60
  -5   2   3   43.50    1.70
   5   2  -3   42.00    1.60
   5   2  -3   45.40    1.40
   5   2  -3   41.50    1.50
   5   2  -3   43.60    1.30
  -4  -2   3  140.39    3.90
   4  -2  -3  138.09    4.00
   4  -2  -3  139.79    4.20
   4  -2  -3  137.39    4.10
  -4   2   3  142.19    4.00
  -4   2   3  135.79    4.10
   4   2  -3  136.39    3.90
  -4   2   3  129.59    4.10
   4   2  -3  143.79    3.90
  -4   2   3  141.59    3.70
   4   2  -3  132.69    4.10
   4   2  -3  137.49    4.00
   4   2  -3  141.19    3.90
   3  -2  -3   54.49    1.90
   3  -2  -3   54.09    1.80
   3   2  -3   56.49    1.60
   3   2  -3   54.29    1.70
   3   2  -3   53.59    1.80
   3   2  -3   56.39    1.80
   3   2  -3   58.19    1.70
  -3   2   3   52.49    1.80
   3   2  -3   53.49    1.90
  -3   2   3   54.39    1.90
  -3   2   3   52.59    1.60
  -2  -2   3  990.60   25.30
   2  -2  -3  952.00   25.30
  -2  -2   3  935.91   25.70
   2  -2  -3  928.61   25.40
   2  -2  -3  937.71   25.30
  -2  -2   3  968.50   25.20
  -2   2   3  981.70   25.30
   2   2  -3  902.21   25.30
   2   2  -3  914.91   25.40
  -2   2   3  898.91   25.10
   2   2  -3 1005.20   25.30
   2   2  -3  945.11   25.30
   2   2  -3  949.11   25.20
  -2   2   3  921.21   25.30
   2   2  -3  974.20   25.20
  -2   2   3  917.01   25.40
  -1  -2   3  132.79    3.80
   1  -2  -3  133.29    3.80
   1  -2  -3  130.49    3.70
  -1  -2   3  134.69    3.50
   1  -2  -3  124.69    3.80
  -1  -2   3  126.89    3.60
   1   2  -3  127.79    3.70
  -1   2   3  119.79    3.80
   1   2  -3  129.29    3.60
   1   2  -3  128.09    3.70
  -1   2   3  125.79    3.80
  -1   2   3  130.49    3.70
   1   2  -3  128.39    3.80
   0  -2  -3  268.57    7.50
   0  -2   3  263.27    7.40
   0  -2  -3  264.37    7.50
   0  -2  -3  279.57    7.20
   0  -2  -3  265.87    7.40
   0  -2   3  289.87    7.40
   0  -2   3  276.17    7.50
   0   2  -3  267.37    7.50
   0   2   3  256.27    7.50
   0   2   3  266.47    7.40
   0   2  -3  266.67    7.40
   0   2   3  260.87    7.40
   0   2  -3  281.67    7.60
  -1  -2  -3    5.20    0.60
  -1  -2  -3    5.70    0.50
   1  -2   3    4.90    0.40
  -1  -2  -3    5.70    0.50
   1  -2   3    6.10    0.50
  -1   2  -3    4.70    0.50
   1   2   3    4.90    0.50
   1   2   3    5.80    0.50
  -1   2  -3    7.20    0.60
  -1   2  -3    4.50    0.50
  -2  -2  -3    1.40    0.30
   2  -2   3    1.60    0.40
   2  -2   3    1.50    0.30
   2  -2   3    2.20    0.40
  -2  -2  -3    1.30    0.30
   2   2   3    1.20    0.30
  -2   2  -3    1.50    0.40
  -2   2  -3    1.30    0.30
   2   2   3    1.90    0.30
  -2   2  -3    2.20    0.40
   3  -2   3   -0.10    0.30
   3  -2   3   -0.30    0.30
  -3  -2  -3    0.00    0.20
   3  -2   3    0.00    0.20
   3   2   3    0.00    0.10
   3   2   3   -0.10    0.20
  -3   2  -3    0.10    0.30
  -3   2  -3   -0.30    0.30
   3   2   3   -0.10    0.20
  -3   2  -3   -0.10    0.30
   4  -2   3  224.38    6.10
   4  -2   3  219.98    6.30
   4  -2   3  215.68    6.30
   4   2   3  216.58    6.10
  -4   2  -3  221.88    6.30
   4   2   3  213.68    6.30
  -4   2  -3  224.28    6.20
   4   2   3  218.88    6.10
   5  -2   3   65.69    2.20
   5  -2   3   68.09    2.30
   5  -2   3   68.19    2.10
   5  -2   3   65.29    2.30
   5   2   3   68.89    2.30
  -5   2  -3   65.09    2.20
  -5   2  -3   62.89    2.20
   5   2   3   67.59    2.10
   5   2   3   65.09    2.10
   6  -2   3   32.60    1.20
   6  -2   3   31.60    1.50
   6  -2   3   33.70    1.40
   6  -2   3   31.00    1.30
   6   2   3   34.70    1.50
  -6   2  -3   32.30    1.40
  -6   2  -3   31.70    1.30
  -6   2  -3   32.70    1.40
   6   2   3   34.20    1.20
   6   2   3   33.70    1.30
   7  -2   3    8.10    0.70
   7  -2   3   10.50    0.60
   7  -2   3    8.50    0.90
   7  -2   3    7.90    0.70
  -7   2  -3    9.30    0.80
   7   2   3    7.70    0.80
   7   2   3    8.40    0.60
  -7   2  -3    8.90    0.70
  -7   2  -3    9.10    0.80
   7   2   3    9.00    0.70
   8  -2   3    2.40    0.60
   8  -2   3    2.40    0.50
   8  -2   3    3.50    0.60
   8  -2   3    3.30    0.50
  -8   2  -3    3.10    0.50
   8   2   3    3.00    0.60
   8   2   3    3.20    0.30
   8   2   3    3.00    0.40
  -8   2  -3    3.30    0.50
   8   2   3    3.60    0.50
   9  -2   3   11.10    0.70
   9  -2   3   10.30    0.90
   9  -2   3   11.30    0.90
  -9  -2  -3   11.00    0.60
   9  -2   3   11.00    1.10
  -9   2  -3   11.60    0.80
   9   2   3   14.10    1.20
   9   2   3   12.90    0.90
  -9   2  -3   12.60    0.90
   9   2   3   11.90    0.70
  10  -2   3   18.70    1.00
  10  -2   3   15.60    1.10
  10  -2   3   16.50    1.00
  10  -2   3   16.10    1.30
 -10   2  -3   16.70    1.00
  10   2   3   15.60    1.20
  10   2   3   15.30    0.80
  10   2   3   16.90    1.10
 -10   2  -3   17.80    1.00
  11  -2   3    8.10    0.70
  11  -2   3    8.10    0.90
  11  -2   3    7.70    1.00
  11  -2   3    7.70    0.80
  11   2   3    7.30    1.00
 -11   2  -3    6.40    0.70
  11   2   3    6.80    0.50
  11   2   3    7.10    0.80
  12  -2   3   -0.10    0.40
  12  -2   3   -0.10    0.60
 -12   2  -3    0.50    0.40
  12   2   3    0.10    0.20
  12   2   3    0.40    0.60
  12   2   3   -0.20    0.50
  13  -2   3    1.70    0.50
  13  -2   3    1.10    0.80
 -13   2  -3    2.00    0.50
  13   2   3    2.70    0.70
  13   2   3    2.70    0.90
  14  -2   3   -0.30    0.70
  14   2   3    1.70    0.80
  15  -2   3    1.60    0.90
  15   2   3    2.80    1.00
  16  -2   3    2.70    1.10
  16   2   3    4.80    1.20
  17  -2   3    1.70    1.00
  17   2   3    2.30    1.10
  17   2   3    2.90    1.10
  18  -2   3   -1.70    1.00
  18   2   3    1.00    1.00
  19  -2   3    0.60    1.10
  19   2   3    0.30    1.10
  20  -3  -3    0.90    1.30
  20  -3  -3   -0.20    1.20
  19  -3  -3   -1.30    0.90
  19  -3  -3   -0.90    1.00
  18  -3  -3    1.00    1.10
  18  -3  -3    0.40    1.10
  18   3  -3    0.40    1.50
  18   3  -3    0.40    0.90
  18   3  -3    1.00    1.00
  17  -3  -3    3.10    1.20
  17  -3  -3    5.00    1.40
  17   3  -3    1.50    0.90
  17   3  -3    2.70    0.90
  17   3  -3    4.50    1.10
  17   3  -3    2.20    1.00
  17   3  -3    1.50    0.90
  16  -3  -3    0.30    0.90
  16  -3  -3    0.70    0.90
  16   3  -3    0.80    0.80
  16   3  -3    0.20    0.70
  16   3  -3    0.70    0.80
  16   3  -3    1.50    0.90
  16   3  -3   -0.20    0.80
  15  -3  -3    0.90    0.80
  15  -3  -3   -0.10    0.80
  15   3  -3    0.10    0.60
  15   3  -3    0.70    0.80
  15   3  -3    1.40    0.90
  15   3  -3    0.50    0.60
  14  -3  -3    8.50    0.90
  14  -3  -3    5.80    1.10
  14  -3  -3    7.20    1.20
  14   3  -3    9.20    1.20
  14   3  -3    6.20    1.00
  14   3  -3    7.70    1.00
 -14   3   3    8.40    0.90
  13  -3  -3   -0.50    0.60
  13  -3  -3   -0.70    0.60
  13  -3  -3   -1.10    0.40
  13   3  -3    0.30    0.60
 -13   3   3   -1.00    0.40
  13   3  -3   -0.20    0.60
  13   3  -3    0.20    0.70
  12  -3  -3   30.00    1.50
  12  -3  -3   25.40    1.70
  12  -3  -3   27.70    2.10
 -12   3   3   26.80    1.40
  12   3  -3   27.50    1.60
  12   3  -3   28.80    1.60
  11  -3  -3    0.00    0.60
  11  -3  -3   -0.60    0.40
  11  -3  -3   -1.40    0.60
 -11   3   3    0.20    0.40
  11   3  -3   -0.10    0.50
  11   3  -3    0.20    0.50
  11   3  -3    0.00    0.20
 -11   3   3    0.00    0.40
  10  -3  -3   -0.80    0.50
  10  -3  -3   -0.20    0.50
  10  -3  -3    0.20    0.40
 -10   3   3   -0.30    0.40
  10   3  -3   -0.10    0.20
  10   3  -3    0.20    0.50
 -10   3   3   -0.80    0.40
  10   3  -3   -0.20    0.20
  10   3  -3    0.40    0.60
   9  -3  -3   23.00    1.60
   9  -3  -3   27.90    1.60
   9  -3  -3   24.60    1.30
  -9  -3   3   26.30    0.80
   9   3  -3   25.60    1.00
   9   3  -3   27.60    1.40
  -9   3   3   25.10    1.30
  -9   3   3   26.30    1.40
   9   3  -3   24.90    1.00
   9   3  -3   25.90    1.50
  -8  -3   3   46.50    1.50
   8  -3  -3   46.60    1.90
   8  -3  -3   47.20    2.10
   8  -3  -3   50.99    2.20
   8   3  -3   48.40    1.90
   8   3  -3   47.80    1.60
  -8   3   3   45.10    1.80
   8   3  -3   48.70    1.60
   8   3  -3   49.00    1.50
   8   3  -3   47.30    2.00
  -8   3   3   47.10    1.90
   7  -3  -3   33.00    1.70
  -7  -3   3   32.00    1.10
   7  -3  -3   29.90    1.50
   7  -3  -3   32.40    1.40
   7   3  -3   32.40    1.10
   7   3  -3   32.50    1.20
   7   3  -3   32.00    1.30
   7   3  -3   31.60    1.20
   7   3  -3   31.90    1.60
  -7   3   3   30.50    1.40
  -7   3   3   32.60    1.40
   7   3  -3   31.90    1.40
  -7   3   3   31.00    1.60
   6  -3  -3   47.20    2.00
  -6  -3   3   47.60    1.50
   6  -3  -3   44.40    1.90
   6  -3  -3   47.30    1.80
   6   3  -3   45.90    1.50
   6   3  -3   43.60    1.60
   6   3  -3   46.70    1.60
  -6   3   3   46.60    1.80
   6   3  -3   48.40    1.60
   6   3  -3   45.80    1.90
  -6   3   3   46.00    1.90
   6   3  -3   46.80    1.70
  -6   3   3   42.80    1.70
   5  -3  -3   13.60    0.90
   5  -3  -3   13.70    1.00
  -5  -3   3   14.60    0.70
   5  -3  -3   14.40    1.00
   5   3  -3   14.20    0.60
  -5   3   3   12.20    0.90
  -5   3   3   13.40    0.90
   5   3  -3   14.50    1.00
   5   3  -3   13.60    0.80
  -5   3   3   14.30    0.50
   5   3  -3   14.40    0.80
  -5   3   3   15.40    0.50
  -5   3   3   13.50    1.00
   5   3  -3   14.50    0.70
   4  -3  -3    9.50    0.80
  -4  -3   3    8.20    0.60
   4  -3  -3    7.70    0.70
   4   3  -3    8.80    0.60
   4   3  -3    9.30    0.80
  -4   3   3    8.50    0.80
   4   3  -3   10.10    0.30
  -4   3   3    8.80    0.70
  -4   3   3    9.40    0.90
   4   3  -3    9.00    0.70
   4   3  -3    9.70    0.60
   3  -3  -3   17.50    0.90
   3  -3  -3   16.10    0.90
  -3  -3   3   14.10    0.70
  -3  -3   3   14.00    0.80
   3  -3  -3   15.20    1.00
   3   3  -3   15.00    0.90
   3   3  -3   15.20    0.80
   3   3  -3   14.50    0.70
  -3   3   3   13.90    0.80
  -3   3   3   14.30    0.90
  -3   3   3   15.40    0.90
  -2  -3   3   91.69    2.70
   2  -3  -3   89.39    2.80
   2  -3  -3   95.49    3.00
  -2  -3   3   92.89    2.80
   2  -3  -3   89.49    2.90
  -2   3   3   92.59    3.00
   2   3  -3   85.89    2.80
  -2   3   3   87.49    2.80
  -2   3   3   89.09    2.90
   2   3  -3   87.99    2.80
   2   3  -3   86.89    3.00
   1  -3  -3  151.28    4.40
  -1  -3   3  149.99    4.00
  -1  -3   3  149.19    4.30
  -1  -3   3  148.69    4.40
  -1  -3   3  153.38    4.00
   1  -3  -3  150.48    4.50
   1  -3  -3  152.28    4.40
   1   3  -3  141.49    4.50
  -1   3   3  146.79    4.50
   1   3  -3  150.98    4.30
  -1   3   3  145.29    4.50
   1   3  -3  148.79    4.40
  -1   3   3  145.09    4.40
   0  -3   3   45.40    1.70
   0  -3  -3   46.80    1.80
   0  -3  -3   47.00    1.40
   0  -3  -3   43.60    1.60
   0  -3   3   45.40    1.70
   0  -3   3   43.50    1.60
   0  -3  -3   46.10    1.60
   0   3  -3   45.80    1.80
   0   3   3   44.60    1.70
   0   3   3   44.00    1.60
   0   3  -3   45.40    1.70
   0   3  -3   45.10    1.60
   1  -3   3    0.70    0.40
  -1  -3  -3    0.20    0.40
  -1  -3  -3    0.30    0.10
   1  -3   3    0.40    0.30
  -1  -3  -3    0.60    0.30
  -1  -3  -3   -0.20    0.30
   1  -3   3    0.00    0.30
  -1   3  -3    0.40    0.40
   1   3   3   -0.10    0.30
   1   3   3    0.60    0.40
  -1   3  -3    0.30    0.40
   1   3   3    0.30    0.40
  -1   3  -3    0.40    0.40
  -2  -3  -3  133.09    3.90
  -2  -3  -3  138.59    3.90
  -2  -3  -3  133.19    4.10
   2  -3   3  137.19    4.10
   2  -3   3  133.19    4.00
   2  -3   3  132.29    4.00
  -2   3  -3  131.39    4.00
  -2   3  -3  139.69    4.20
  -2   3  -3  130.79    4.00
   2   3   3  132.19    3.90
   2   3   3  134.49    4.00
   2   3   3  127.89    4.00
   3  -3   3  381.46   10.50
   3  -3   3  377.26   10.40
  -3  -3  -3  364.66   10.20
   3  -3   3  362.36   10.40
   3   3   3  373.96   10.30
   3   3   3  379.96   10.30
  -3   3  -3  367.66   10.40
  -3   3  -3  362.86   10.40
  -3   3  -3  378.16   10.40
  -3   3  -3  374.06   10.50
   4  -3   3   27.70    1.40
  -4  -3  -3   28.40    1.10
   4  -3   3   26.80    1.30
   4  -3   3   26.80    1.30
  -4   3  -3   27.60    1.30
   4   3   3   28.00    1.20
   4   3   3   29.40    0.80
   4   3   3   27.30    1.20
  -4   3  -3   26.10    1.30
  -4   3  -3   29.40    1.30
   5  -3   3  120.79    3.90
   5  -3   3  123.99    3.90
  -5  -3  -3  120.49    3.60
   5  -3   3  120.09    3.80
   5  -3   3  124.89    3.60
  -5   3  -3  121.39    3.80
   5   3   3  126.99    3.80
   5   3   3  123.69    3.40
  -5   3  -3  127.19    3.90
  -5   3  -3  119.39    3.90
   5   3   3  119.09    3.70
   6  -3   3    1.90    0.50
   6  -3   3    2.60    0.40
   6  -3   3    2.80    0.60
   6  -3   3    2.30    0.50
  -6   3  -3    2.30    0.60
  -6   3  -3    3.00    0.50
   6   3   3    2.90    0.50
  -6   3  -3    2.60    0.60
   6   3   3    3.60    0.60
   6   3   3    3.70    0.40
   7  -3   3   67.59    2.60
   7  -3   3   70.09    2.50
   7  -3   3   71.89    2.20
   7  -3   3   69.69    2.70
   7   3   3   70.79    2.70
  -7   3  -3   70.49    2.50
   7   3   3   72.49    2.20
   7   3   3   65.89    2.30
  -7   3  -3   70.69    2.60
  -7   3  -3   70.99    2.60
   7   3   3   72.19    2.40
   8  -3   3   21.70    1.30
   8  -3   3   22.40    1.00
   8  -3   3   22.80    1.30
   8  -3   3   24.10    1.50
  -8   3  -3   21.20    1.30
   8   3   3   22.70    1.50
   8   3   3   21.00    1.20
  -8   3  -3   20.40    1.20
   8   3   3   21.00    1.00
  -8   3  -3   22.30    1.40
   9  -3   3    8.90    0.70
   9  -3   3   10.30    1.00
   9  -3   3    7.10    1.00
   9   3   3    8.90    0.90
  -9   3  -3    8.20    0.90
   9   3   3    8.40    1.10
   9   3   3   10.10    0.70
  -9   3  -3   10.50    1.00
  10  -3   3    1.00    0.60
  10  -3   3    1.60    0.40
  10  -3   3    0.70    0.60
  10   3   3    1.60    0.60
 -10   3  -3    1.90    0.60
 -10   3  -3    2.10    0.60
  10   3   3   -0.50    0.60
  10   3   3    1.90    0.40
  11  -3   3    0.10    0.60
  11  -3   3    0.60    0.50
  11   3   3    0.80    0.30
 -11   3  -3    0.40    0.50
  11   3   3    1.00    0.60
  11   3   3    0.10    0.70
  12  -3   3    0.20    0.70
  12  -3   3    1.40    0.60
 -12   3  -3    1.50    0.60
  12   3   3    0.00    0.60
  12   3   3    0.50    0.30
  12   3   3    0.60    0.80
  13  -3   3    0.10    0.50
  13  -3   3    0.60    0.80
 -13   3  -3    0.00    0.50
  13   3   3    1.30    0.90
  14  -3   3    2.10    0.90
  14   3   3    3.90    1.10
 -14   3  -3    2.60    0.80
  15  -3   3   -0.10    0.80
  15   3   3   -0.90    0.80
  16  -3   3    4.10    1.30
  16   3   3    4.60    1.30
  17  -3   3   -0.80    1.00
  17   3   3   -0.50    1.10
  18  -3   3    0.10    1.10
  18   3   3   -0.40    1.00
  19  -4  -3    1.20    1.30
  19  -4  -3    1.30    1.30
  19   4  -3   -1.00    1.00
  18  -4  -3    4.40    1.40
  18  -4  -3    5.80    1.50
  18   4  -3    7.40    1.50
  17  -4  -3    6.10    1.50
  17  -4  -3    4.80    1.50
  17   4  -3    8.30    1.50
  16  -4  -3    5.40    1.40
  16  -4  -3    5.00    1.30
  16   4  -3    6.20    1.40
  16   4  -3    5.50    1.30
  15  -4  -3    2.70    1.20
  15  -4  -3    2.90    0.80
  15  -4  -3    1.90    1.00
  15   4  -3    4.30    1.20
 -15   4   3    3.90    0.90
  14  -4  -3    6.80    1.20
  14  -4  -3    5.00    1.20
  14  -4  -3    5.10    0.90
  14   4  -3    7.30    1.20
 -14   4   3    5.60    0.90
  14   4  -3    4.60    0.90
  13  -4  -3   17.50    1.70
  13  -4  -3   18.40    1.80
  13  -4  -3   22.10    1.50
 -13   4   3   19.70    1.40
  13   4  -3   20.70    1.40
  13   4  -3   22.90    1.70
  12  -4  -3   -0.20    0.70
  12  -4  -3    0.40    0.60
  12  -4  -3    0.30    0.80
  12   4  -3   -0.80    0.60
  12   4  -3    0.30    0.70
  12   4  -3   -0.10    0.30
 -12   4   3   -0.30    0.60
  12   4  -3   -0.30    0.50
  11  -4  -3   28.90    1.90
  11  -4  -3   27.90    2.00
  11  -4  -3   30.50    1.70
  11   4  -3   28.50    1.50
 -11   4   3   26.90    1.60
  11   4  -3   29.80    1.50
 -11   4   3   29.20    1.60
  11   4  -3   28.80    1.80
  11   4  -3   28.60    1.20
  10  -4  -3   10.40    1.20
  10  -4  -3   11.80    1.10
  10  -4  -3    9.70    1.20
 -10   4   3   10.40    1.10
  10   4  -3   11.90    1.00
 -10   4   3   14.20    1.10
  10   4  -3   12.60    1.10
  10   4  -3   10.10    1.20
  10   4  -3   11.00    0.80
   9  -4  -3    7.50    0.90
   9  -4  -3    6.80    1.00
   9  -4  -3    7.70    1.00
  -9  -4   3    8.90    0.50
  -9   4   3    7.90    1.00
  -9   4   3    8.10    0.90
   9   4  -3    7.70    0.60
   9   4  -3    9.10    0.70
   9   4  -3    9.50    1.20
   9   4  -3    8.20    0.90
   9   4  -3    7.80    0.70
  -8  -4   3    4.80    0.50
   8  -4  -3    3.30    0.80
   8  -4  -3    4.30    0.90
   8  -4  -3    3.90    0.70
  -8   4   3    5.60    0.80
   8   4  -3    5.10    0.90
   8   4  -3    4.90    0.50
   8   4  -3    5.00    0.60
  -8   4   3    3.40    0.70
   8   4  -3    4.20    0.50
   8   4  -3    4.80    0.70
  -8   4   3    5.20    0.90
   7  -4  -3   33.30    1.80
  -7  -4   3   32.90    1.30
   7  -4  -3   29.40    1.50
   7  -4  -3   30.70    1.70
   7   4  -3   31.60    1.50
   7   4  -3   34.40    1.70
  -7   4   3   31.40    1.70
  -7   4   3   31.50    1.60
   7   4  -3   31.00    1.40
   7   4  -3   33.50    1.20
   7   4  -3   31.30    1.30
  -7   4   3   28.30    1.50
   6  -4  -3   98.39    3.50
   6  -4  -3  102.89    3.50
   6  -4  -3  102.79    3.60
  -6  -4   3  101.89    3.10
  -6   4   3  104.39    2.90
   6   4  -3   98.69    3.50
  -6   4   3   98.79    3.40
   6   4  -3  104.39    2.80
   6   4  -3   94.59    3.20
   6   4  -3  100.89    2.80
   6   4  -3  101.39    3.10
  -6   4   3  104.69    2.90
   6   4  -3  103.79    3.20
  -6   4   3   96.29    3.50
  -6   4   3   99.69    3.50
   5  -4  -3   13.50    1.10
   5  -4  -3   13.90    1.10
  -5  -4   3   15.20    0.80
   5  -4  -3   14.70    1.10
   5   4  -3   14.30    0.90
   5   4  -3   15.00    1.20
  -5   4   3   14.90    1.10
   5   4  -3   15.80    0.90
  -5   4   3   12.80    1.20
   5   4  -3   12.90    0.90
  -5   4   3   13.40    1.00
   4  -4  -3    0.50    0.50
   4  -4  -3   -0.20    0.40
   4  -4  -3    1.70    0.50
  -4  -4   3    0.90    0.40
  -4   4   3    0.40    0.50
   4   4  -3    0.50    0.40
   4   4  -3    1.00    0.40
   4   4  -3    1.40    0.60
  -4   4   3    1.30    0.60
  -4   4   3   -0.40    0.50
   4   4  -3    0.80    0.50
   3  -4  -3  131.99    4.10
  -3  -4   3  128.69    4.00
   3  -4  -3  134.19    4.10
   3  -4  -3  128.59    4.20
  -3  -4   3  128.39    4.00
  -3   4   3  131.19    4.20
   3   4  -3  134.19    4.30
   3   4  -3  124.09    4.10
  -3   4   3  131.99    4.20
   3   4  -3  130.39    3.90
  -3   4   3  125.19    4.10
   3   4  -3  130.89    4.00
   2  -4  -3   18.00    1.10
   2  -4  -3   20.80    1.00
  -2  -4   3   17.40    1.00
   2  -4  -3   17.50    1.10
  -2  -4   3   16.80    1.00
   2   4  -3   18.00    1.10
  -2   4   3   17.80    1.20
  -2   4   3   17.30    1.00
   2   4  -3   18.20    1.20
  -2   4   3   17.30    1.20
   2   4  -3   16.60    1.00
   2   4  -3   18.20    1.00
  -1  -4   3    7.60    0.70
   1  -4  -3    7.70    0.80
  -1  -4   3    6.90    0.70
   1  -4  -3    7.00    0.80
   1  -4  -3    7.40    0.70
   1   4  -3    7.90    0.80
  -1   4   3    6.90    0.90
  -1   4   3    7.20    0.80
  -1   4   3    6.30    0.70
   1   4  -3    6.90    0.70
   1   4  -3    6.20    0.70
   1   4  -3    6.70    0.90
   0  -4  -3   99.29    3.40
   0  -4   3  105.09    3.00
   0  -4  -3  103.49    3.30
   0  -4   3  104.49    3.30
   0  -4  -3  102.49    3.20
   0  -4   3  106.29    3.40
   0   4  -3  105.89    3.30
   0   4  -3  101.79    3.30
   0   4   3   97.99    3.40
   0   4   3  108.59    3.50
   0   4   3   99.19    3.30
   0   4  -3  102.39    3.40
   0   4  -3   99.39    3.50
  -1  -4  -3   -0.60    0.30
   1  -4   3    0.40    0.40
   1  -4   3    1.30    0.40
  -1  -4  -3    0.30    0.30
  -1  -4  -3    0.00    0.20
  -1  -4  -3    0.00    0.50
  -1   4  -3    0.10    0.40
  -1   4  -3    0.40    0.40
   1   4   3    0.10    0.40
  -1   4  -3   -0.10    0.50
   1   4   3   -0.10    0.50
   1   4   3    0.50    0.40
  -1   4  -3    0.30    0.50
   2  -4   3  312.17    8.90
  -2  -4  -3  304.37    8.70
   2  -4   3  313.57    8.80
  -2  -4  -3  310.77    8.60
  -2  -4  -3  311.47    8.90
   2   4   3  316.77    8.90
   2   4   3  317.77    8.90
  -2   4  -3  292.17    8.80
  -2   4  -3  300.97    8.80
  -2   4  -3  312.07    9.00
   2   4   3  310.97    8.70
  -2   4  -3  305.47    9.00
   3  -4   3    0.60    0.50
  -3  -4  -3    0.90    0.40
   3  -4   3   -0.10    0.50
  -3   4  -3   -0.10    0.60
  -3   4  -3   -0.20    0.50
   3   4   3    0.70    0.50
  -3   4  -3    0.60    0.50
  -3   4  -3    0.30    0.50
   3   4   3    0.00    0.40
   3   4   3    0.20    0.40
  -4  -4  -3   23.80    1.10
   4  -4   3   22.50    1.30
   4  -4   3   24.00    1.40
   4   4   3   22.30    1.30
  -4   4  -3   24.90    1.40
  -4   4  -3   22.70    1.40
   4   4   3   22.80    1.30
   5  -4   3   75.99    2.80
   5  -4   3   75.49    2.70
  -5  -4  -3   73.89    2.50
   5   4   3   75.69    2.70
  -5   4  -3   74.19    2.80
   5   4   3   76.99    2.60
  -5   4  -3   77.29    2.70
  -5   4  -3   69.89    2.80
   6  -4   3   45.00    2.00
   6  -4   3   46.20    2.00
  -6  -4  -3   45.70    1.70
   6   4   3   43.50    1.90
   6   4   3   46.30    1.30
  -6   4  -3   41.90    2.00
  -6   4  -3   41.80    1.90
  -6   4  -3   44.00    2.00
   6   4   3   44.20    1.80
  -7  -4  -3   49.60    1.80
   7  -4   3   52.19    2.30
   7  -4   3   54.09    2.20
  -7   4  -3   51.79    2.30
  -7   4  -3   50.29    2.10
   7   4   3   53.19    2.00
   7   4   3   51.99    1.60
  -7   4  -3   48.60    2.20
   7   4   3   50.39    2.10
   8  -4   3  120.19    4.00
   8  -4   3  119.99    4.20
  -8   4  -3  121.49    4.10
  -8   4  -3  123.19    4.20
   8   4   3  117.39    3.70
   8   4   3  121.09    3.90
  -8   4  -3  113.79    3.90
   8   4   3  117.49    4.20
   9  -4   3   29.00    1.80
   9  -4   3   33.60    1.70
  -9   4  -3   31.90    1.70
  -9   4  -3   29.40    1.80
   9   4   3   33.40    1.50
   9   4   3   34.50    1.70
  -9   4  -3   36.10    1.90
   9   4   3   34.20    1.90
  10  -4   3    6.80    1.10
  10  -4   3    7.60    1.00
  10   4   3    8.10    1.00
 -10   4  -3    8.00    1.10
 -10   4  -3    8.00    1.10
 -10   4  -3    8.00    0.90
  10   4   3    4.80    1.10
  10   4   3    7.70    0.70
  11  -4   3   18.40    1.70
  11  -4   3   19.20    1.40
 -11   4  -3   22.80    1.40
  11   4   3   19.70    1.00
  11   4   3   20.00    1.40
  11   4   3   17.50    1.70
  12  -4   3    2.10    0.90
  12  -4   3    2.70    0.70
  12   4   3    2.50    0.40
 -12   4  -3    3.40    0.80
  12   4   3    2.90    1.10
  13  -4   3   18.50    1.40
  13  -4   3   15.70    1.70
  13   4   3   16.70    1.80
 -13   4  -3   18.80    1.40
  14  -4   3    0.10    0.60
  14  -4   3    0.00    0.90
  14   4   3    0.40    1.00
 -14   4  -3    0.40    0.70
  15  -4   3    4.10    1.30
  15   4   3    8.00    1.60
  16  -4   3   -2.10    0.90
  16   4   3   -2.20    1.10
  17  -4   3   -0.20    1.10
  17   4   3   -0.30    1.20
  18  -4   3    2.50    1.30
  18  -5  -3   -0.90    1.10
  18  -5  -3   -1.40    1.00
  18   5  -3    1.70    1.40
  17  -5  -3    3.00    1.40
  17  -5  -3   -0.10    1.00
  17   5  -3    2.80    1.20
  16  -5  -3    0.80    1.10
  16  -5  -3    1.90    1.20
  16   5  -3    3.90    1.40
  16   5  -3    1.30    1.20
  15  -5  -3    0.80    0.80
  15  -5  -3    0.20    1.00
  15  -5  -3    0.70    1.10
 -15   5   3   -0.80    0.70
  15   5  -3   -0.70    1.00
  14  -5  -3    0.60    0.90
  14  -5  -3    1.80    0.90
  14  -5  -3    1.60    1.00
 -14   5   3    2.60    0.90
  14   5  -3    1.20    1.10
  13  -5  -3    8.60    1.20
  13  -5  -3    8.00    1.40
  13  -5  -3    6.20    1.30
  13   5  -3    7.40    1.30
 -13   5   3    8.60    1.20
  12  -5  -3    1.20    0.90
  12  -5  -3    0.70    0.90
  12  -5  -3    1.80    0.70
  12   5  -3    1.40    0.50
 -12   5   3    0.80    0.70
  12   5  -3    1.20    0.90
  11  -5  -3    3.90    1.00
  11  -5  -3    4.50    1.10
  11  -5  -3    6.10    1.00
 -11   5   3    5.10    1.00
 -11   5   3    4.90    1.00
  11   5  -3    4.50    0.70
  11   5  -3    5.20    1.20
  10  -5  -3    3.90    1.00
  10  -5  -3    5.50    1.00
  10  -5  -3    6.20    1.20
  10   5  -3    5.50    1.10
 -10   5   3    5.40    1.00
  10   5  -3    5.70    0.80
 -10   5   3    6.80    1.10
  10   5  -3    4.50    0.70
   9  -5  -3    3.20    0.90
  -9  -5   3    3.90    0.50
   9  -5  -3    3.00    0.80
   9  -5  -3    2.40    0.90
   9   5  -3    3.00    1.00
  -9   5   3    3.50    0.80
   9   5  -3    5.20    0.70
   9   5  -3    3.00    0.70
  -9   5   3    3.70    0.90
  -9   5   3    2.90    0.90
   8  -5  -3   19.50    1.60
  -8  -5   3   20.20    1.00
   8  -5  -3   11.80    1.30
   8  -5  -3   18.00    1.40
   8   5  -3   18.70    1.60
  -8   5   3   17.90    1.50
   8   5  -3   18.60    1.00
   8   5  -3   19.60    1.20
  -8   5   3   19.50    1.60
  -8   5   3   20.10    1.40
   8   5  -3   19.30    1.20
   7  -5  -3   47.60    2.30
   7  -5  -3   43.60    2.10
  -7  -5   3   47.10    1.80
   7  -5  -3   48.50    2.40
   7   5  -3   46.60    2.00
  -7   5   3   47.40    2.30
  -7   5   3   45.80    2.10
   7   5  -3   52.59    2.40
  -7   5   3   47.20    2.30
   7   5  -3   49.50    1.90
   7   5  -3   51.29    1.90
   6  -5  -3    9.80    1.20
   6  -5  -3   12.40    1.20
  -6  -5   3   11.00    0.90
   6  -5  -3   12.30    1.20
  -6   5   3   11.20    1.20
  -6   5   3   12.70    0.70
   6   5  -3   13.00    1.00
   6   5  -3   10.10    1.20
  -6   5   3   11.90    1.30
   6   5  -3   10.30    0.90
  -6   5   3   13.40    1.20
   6   5  -3    9.70    1.00
   5  -5  -3   37.30    1.80
   5  -5  -3   34.00    1.90
  -5  -5   3   36.30    1.60
   5  -5  -3   37.40    1.80
   5   5  -3   36.00    1.60
   5   5  -3   32.90    1.90
  -5   5   3   37.10    2.00
  -5   5   3   35.70    1.80
   5   5  -3   38.60    1.80
   5   5  -3   37.60    1.60
  -5   5   3   35.20    1.90
   4  -5  -3   65.89    2.80
  -4  -5   3   73.49    2.50
   4  -5  -3   75.99    2.70
   4  -5  -3   67.39    2.70
   4   5  -3   70.19    2.80
  -4   5   3   69.09    2.90
   4   5  -3   70.79    2.40
  -4   5   3   67.49    2.70
   4   5  -3   68.29    2.70
  -4   5   3   69.89    2.80
   4   5  -3   69.09    2.50
  -3  -5   3   84.99    3.00
   3  -5  -3   86.89    3.30
   3  -5  -3   90.79    3.10
   3  -5  -3   89.29    3.20
  -3  -5   3   85.29    3.00
  -3   5   3   89.39    3.10
   3   5  -3   84.39    3.20
  -3   5   3   86.69    3.30
   3   5  -3   88.59    3.30
   3   5  -3   91.99    2.90
  -3   5   3   82.39    3.30
   3   5  -3   86.59    3.00
   2  -5  -3    0.00    0.70
  -2  -5   3    0.30    0.50
   2  -5  -3    0.10    0.50
  -2  -5   3   -0.20    0.50
   2  -5  -3   -0.40    0.40
   2   5  -3    0.60    0.60
   2   5  -3   -0.80    0.60
  -2   5   3    0.50    0.60
   2   5  -3   -0.60    0.50
  -2   5   3   -0.10    0.60
   2   5  -3    0.10    0.50
  -2   5   3    1.20    0.70
  -1  -5   3    1.30    0.60
   1  -5  -3    2.00    0.50
   1  -5  -3    2.50    0.60
  -1  -5   3    1.30    0.50
   1  -5  -3    2.00    0.70
   1   5  -3    0.70    0.70
  -1   5   3    1.40    0.70
  -1   5   3    1.50    0.60
  -1   5   3    1.20    0.60
   1   5  -3    1.60    0.60
   1   5  -3    1.80    0.70
   1   5  -3    1.40    0.50
   0  -5  -3    0.10    0.30
   0  -5   3    0.30    0.50
   0  -5  -3    0.60    0.50
   0  -5  -3    0.80    0.60
   0  -5   3   -1.00    0.40
   0  -5   3   -0.60    0.20
   0  -5   3   -0.20    0.20
   0   5  -3   -0.90    0.50
   0   5   3    0.60    0.60
   0   5   3    0.10    0.50
   0   5  -3    0.00    0.50
   0   5  -3    1.40    0.60
   0   5  -3   -0.70    0.70
   0   5   3   -0.40    0.60
  -1  -5  -3    2.10    0.60
   1  -5   3    1.20    0.60
  -1  -5  -3    1.40    0.60
   1  -5   3   -0.10    0.50
  -1  -5  -3    1.20    0.40
   1  -5   3    1.10    0.30
   1   5   3    1.20    0.70
  -1   5  -3    1.10    0.80
   1   5   3    0.50    0.60
  -1   5  -3    0.30    0.50
   1   5   3    1.60    0.60
  -1   5  -3    2.00    0.70
  -1   5  -3    0.30    0.60
  -2  -5  -3   17.10    0.90
   2  -5   3   13.30    1.20
   2  -5   3   14.60    1.10
   2  -5   3   15.70    0.90
  -2  -5  -3   15.70    1.10
  -2  -5  -3   16.40    1.20
   2   5   3   13.00    1.20
   2   5   3   16.20    1.20
  -2   5  -3   16.00    1.40
   2   5   3   16.00    1.20
  -2   5  -3   16.80    1.50
  -2   5  -3   14.90    1.20
  -2   5  -3   14.40    1.10
   3  -5   3   60.79    2.20
   3  -5   3   54.29    2.30
   3  -5   3   54.09    2.30
  -3  -5  -3   55.79    2.10
  -3   5  -3   57.49    2.50
  -3   5  -3   54.09    2.30
  -3   5  -3   56.09    2.50
   3   5   3   56.69    2.40
   3   5   3   60.19    2.40
   3   5   3   54.29    2.20
   4  -5   3    0.30    0.60
   4  -5   3    0.20    0.60
  -4  -5  -3   -0.40    0.40
   4  -5   3    0.70    0.40
  -4   5  -3   -0.20    0.70
   4   5   3    0.00    0.60
  -4   5  -3    0.20    0.60
   4   5   3   -0.20    0.50
  -4   5  -3    0.00    0.60
   5  -5   3   -0.40    0.60
   5  -5   3    0.00    0.60
  -5  -5  -3    0.60    0.50
   5   5   3    0.80    0.70
  -5   5  -3    0.40    0.70
  -5   5  -3    0.90    0.70
  -5   5  -3    0.60    0.60
   5   5   3    1.10    0.60
  -6  -5  -3    6.10    0.70
   6  -5   3    6.20    1.00
   6  -5   3    5.70    0.90
  -6   5  -3    5.60    0.90
  -6   5  -3    3.90    1.00
  -6   5  -3    7.00    1.00
   6   5   3    4.30    0.90
   6   5   3    5.20    0.80
   7  -5   3    4.30    1.00
  -7  -5  -3    7.70    0.70
   7  -5   3    4.40    0.90
   7   5   3    5.20    0.80
  -7   5  -3    5.40    0.90
   7   5   3    6.60    1.00
  -7   5  -3    5.90    1.00
  -7   5  -3    5.70    1.00
   8  -5   3    4.80    1.00
   8  -5   3    6.30    1.00
  -8  -5  -3    7.10    0.70
   8   5   3    4.50    0.80
   8   5   3    8.00    1.20
  -8   5  -3    5.60    0.90
  -8   5  -3    6.90    1.10
   8   5   3    6.00    1.00
  -8   5  -3    5.30    1.00
   9  -5   3    4.90    1.00
   9  -5   3    4.30    0.90
   9   5   3    6.20    0.80
  -9   5  -3    5.60    1.00
   9   5   3    6.60    1.10
  -9   5  -3    6.70    1.00
   9   5   3    6.00    1.10
  -9   5  -3    6.00    1.10
  10  -5   3    6.30    1.00
  10  -5   3    4.10    1.00
 -10   5  -3    4.40    1.10
 -10   5  -3    4.40    1.00
 -10   5  -3    5.10    0.90
  10   5   3    5.30    1.00
  10   5   3    6.00    0.70
  10   5   3    4.80    1.10
  11  -5   3    0.90    0.70
  11  -5   3    0.20    0.80
  11   5   3    0.20    0.40
  11   5   3    0.10    0.80
  11   5   3   -0.90    0.70
 -11   5  -3    0.80    0.70
  12  -5   3    2.10    0.80
  12  -5   3    3.00    1.00
  12   5   3    2.20    1.10
 -12   5  -3    2.50    0.90
  12   5   3    2.50    0.50
  13  -5   3    4.60    1.00
  13  -5   3    1.50    1.00
 -13   5  -3    4.50    1.00
  13   5   3    5.30    1.40
  14  -5   3    4.70    1.40
  14  -5   3    3.50    1.10
  14  -5   3    4.30    1.00
  14   5   3    6.10    1.50
 -14   5  -3    4.60    1.00
  15  -5   3    0.70    1.10
  15  -5   3    0.20    1.00
  15   5   3    2.30    1.20
  16  -5   3   -0.50    0.90
  16  -5   3   -1.50    0.80
  16   5   3   -1.10    1.00
  16  -6  -3    0.20    1.30
  16  -6  -3   -0.50    1.20
  16   6  -3    0.60    1.10
  15  -6  -3   -1.30    1.00
  15  -6  -3   -0.10    0.90
  15  -6  -3   -0.50    1.00
  15   6  -3   -0.20    1.20
 -15   6   3    0.60    0.90
  14  -6  -3   -0.50    0.90
  14  -6  -3   -0.20    1.00
  14  -6  -3    0.00    0.90
 -14   6   3    1.30    0.80
  14   6  -3   -0.40    1.10
  13  -6  -3   17.30    1.70
  13  -6  -3   14.20    1.80
  13  -6  -3   12.10    1.70
 -13   6   3   14.40    1.60
  13   6  -3   12.20    1.70
  12  -6  -3    1.60    1.10
  12  -6  -3    2.00    1.10
  12  -6  -3    3.70    1.00
  12   6  -3    3.80    1.20
  12   6  -3    2.40    0.60
 -12   6   3    3.00    0.90
  11  -6  -3    1.80    1.00
  11  -6  -3    0.90    0.80
  11  -6  -3    1.40    0.90
 -11   6   3    1.80    0.90
  11   6  -3    1.30    0.60
 -11   6   3    0.20    0.80
  11   6  -3    2.20    1.20
  10  -6  -3    2.10    0.90
  10  -6  -3    0.20    0.80
  10  -6  -3    1.60    0.90
 -10   6   3    0.20    0.80
  10   6  -3    0.30    0.60
 -10   6   3    1.50    0.90
  10   6  -3    1.50    1.00
 -10   6   3    1.70    0.90
   9  -6  -3    0.50    0.70
   9  -6  -3   -0.10    0.80
   9  -6  -3   -1.00    0.60
   9   6  -3    0.80    0.60
  -9   6   3    0.00    0.80
  -9   6   3   -0.10    0.70
   9   6  -3    1.00    1.00
  -9   6   3   -0.60    0.70
   8  -6  -3    5.00    1.00
  -8  -6   3    6.20    0.70
   8  -6  -3    3.70    0.90
   8  -6  -3    5.70    1.10
  -8   6   3    4.90    1.00
   8   6  -3    4.10    0.80
  -8   6   3    4.30    1.10
   8   6  -3    5.80    1.20
  -8   6   3    5.40    1.00
   8   6  -3    5.90    0.80
   7  -6  -3    6.30    1.10
   7  -6  -3    8.80    1.10
  -7  -6   3    8.20    0.80
   7  -6  -3    9.50    1.20
  -7   6   3    8.40    1.20
   7   6  -3    8.20    1.30
   7   6  -3    8.40    1.10
  -7   6   3    8.40    1.30
   7   6  -3    9.10    0.90
  -7   6   3    8.80    1.30
   6  -6  -3   89.99    3.80
   6  -6  -3   91.99    3.60
   6  -6  -3   93.69    3.60
  -6  -6   3   91.69    3.20
  -6   6   3   95.99    3.80
   6   6  -3   96.79    3.30
  -6   6   3   94.19    3.50
  -6   6   3   92.39    3.70
   6   6  -3   97.89    3.80
   6   6  -3   96.89    3.50
   6   6  -3   94.99    3.30
   5  -6  -3    5.60    0.80
   5  -6  -3    5.20    1.00
  -5  -6   3    5.40    0.80
   5  -6  -3    5.00    0.90
   5   6  -3    6.10    0.70
   5   6  -3    8.30    1.30
  -5   6   3    5.50    1.10
   5   6  -3    6.10    0.80
  -5   6   3    5.20    1.10
  -5   6   3    5.30    1.00
   5   6  -3    4.70    0.90
  -4  -6   3   15.70    1.20
   4  -6  -3   13.30    1.20
   4  -6  -3   12.20    1.40
   4  -6  -3   16.60    1.40
  -4   6   3   13.80    1.30
   4   6  -3   14.80    1.60
   4   6  -3   14.50    1.40
   4   6  -3   15.90    1.30
  -4   6   3   17.50    1.60
   4   6  -3   15.40    1.10
  -4   6   3   15.60    1.60
  -3  -6   3   46.40    2.10
  -3  -6   3   53.69    2.20
   3  -6  -3   52.89    2.20
   3  -6  -3   53.69    2.60
   3  -6  -3   50.29    2.40
   3   6  -3   51.39    2.40
   3   6  -3   50.89    2.20
  -3   6   3   50.19    2.30
   3   6  -3   52.99    2.00
  -3   6   3   54.09    2.60
  -3   6   3   49.60    2.50
   3   6  -3   53.39    2.50
  -2  -6   3   40.10    1.90
  -2  -6   3   38.50    1.90
   2  -6  -3   42.50    2.00
   2  -6  -3   38.90    2.20
   2  -6  -3   41.40    1.80
   2   6  -3   37.90    1.90
   2   6  -3   37.60    2.10
   2   6  -3   37.30    1.70
  -2   6   3   40.30    2.00
   2   6  -3   38.70    2.10
  -2   6   3   36.80    2.10
  -2   6   3   38.90    2.10
   1  -6  -3    2.70    0.80
  -1  -6   3    4.30    0.80
  -1  -6   3    3.90    0.70
   1  -6  -3    4.00    0.80
   1  -6  -3    3.00    0.50
  -1   6   3    5.20    0.90
  -1   6   3    4.90    1.00
   1   6  -3    4.30    0.90
  -1   6   3    3.40    1.00
   1   6  -3    3.00    0.80
   1   6  -3    2.90    1.00
   1   6  -3    3.10    0.60
   0  -6   3    7.20    0.90
   0  -6   3    7.20    0.90
   0  -6  -3    6.20    0.90
   0  -6  -3    8.00    1.10
   0  -6  -3    8.20    0.70
   0   6  -3    7.20    0.80
   0   6  -3    9.90    1.20
   0   6   3    7.30    1.10
   0   6   3    7.00    1.10
   0   6   3    5.10    0.90
   0   6  -3    8.80    1.20
   0   6  -3    6.90    1.00
  -1  -6  -3    0.80    0.60
  -1  -6  -3    0.00    0.60
   1  -6   3   -0.10    0.60
   1  -6   3    0.50    0.60
  -1   6  -3    1.30    0.70
   1   6   3   -0.60    0.70
  -1   6  -3    2.10    0.90
   1   6   3   -0.50    0.50
   1   6   3    0.10    0.70
  -1   6  -3    0.80    0.80
  -1   6  -3    0.20    0.50
   2  -6   3    3.60    0.60
   2  -6   3    4.60    0.90
  -2  -6  -3    4.70    0.90
   2  -6   3    3.90    0.80
  -2  -6  -3    4.00    0.70
   2   6   3    4.10    1.00
  -2   6  -3    2.70    0.80
  -2   6  -3    2.70    0.90
   2   6   3    3.90    0.80
   2   6   3    2.40    0.80
  -2   6  -3    4.70    1.10
  -3  -6  -3   63.89    2.60
   3  -6   3   67.09    2.80
   3  -6   3   63.89    2.70
   3  -6   3   66.89    2.40
   3   6   3   65.39    2.80
  -3   6  -3   65.59    2.70
   3   6   3   61.49    2.50
  -3   6  -3   66.19    3.00
  -3   6  -3   66.69    3.00
   3   6   3   63.19    2.70
   4  -6   3   10.20    1.20
   4  -6   3   13.20    1.10
   4  -6   3   11.00    1.20
  -4  -6  -3   11.20    1.00
  -4   6  -3   11.70    1.30
  -4   6  -3   14.20    1.60
   4   6   3   14.60    1.50
   4   6   3   12.40    1.30
  -4   6  -3   10.60    1.30
  -5  -6  -3   12.10    1.10
   5  -6   3   14.30    1.20
   5  -6   3   12.80    1.30
   5  -6   3   14.20    1.40
  -5   6  -3   12.50    1.30
  -5   6  -3   12.80    1.50
   5   6   3   12.80    1.40
  -5   6  -3   14.10    1.60
   5   6   3   13.60    1.30
   6  -6   3   11.00    1.10
  -6  -6  -3   11.40    1.00
   6  -6   3   12.80    1.30
   6  -6   3   11.60    1.30
  -6   6  -3   14.40    1.60
   6   6   3   12.70    1.30
  -6   6  -3   14.50    1.40
   6   6   3   13.60    1.40
  -6   6  -3   11.70    1.50
   7  -6   3    3.60    0.90
   7  -6   3    4.30    0.80
   7  -6   3    2.50    0.90
  -7  -6  -3    3.20    0.70
   7   6   3    2.10    0.80
  -7   6  -3    4.70    1.00
   7   6   3    2.90    0.80
  -7   6  -3    3.00    1.00
  -7   6  -3    5.50    1.00
   8  -6   3    6.80    1.20
   8  -6   3    6.30    1.20
   8  -6   3    8.30    1.10
   8   6   3    8.80    1.20
   8   6   3    9.70    1.10
  -8   6  -3    9.10    1.30
  -8   6  -3    8.50    1.40
  -8   6  -3    7.40    1.10
   8   6   3    9.70    1.40
   9  -6   3   -0.40    0.70
   9  -6   3    1.30    0.80
   9  -6   3    2.00    0.90
  -9   6  -3    1.80    0.90
  -9   6  -3    2.00    0.80
  -9   6  -3    1.00    0.90
   9   6   3    0.50    0.90
   9   6   3    0.70    0.90
   9   6   3    0.50    0.60
  10  -6   3    4.50    1.00
  10  -6   3    1.50    0.90
  10  -6   3    3.00    0.90
  10   6   3    3.80    1.00
 -10   6  -3    3.90    1.20
 -10   6  -3    3.90    1.10
  10   6   3    4.20    1.30
  10   6   3    4.60    0.80
 -10   6  -3    3.30    0.90
  11  -6   3   -0.30    0.90
  11  -6   3   -1.00    0.70
  11  -6   3   -0.40    0.80
  11   6   3    0.70    0.60
 -11   6  -3   -0.80    0.70
  11   6   3   -0.20    0.90
 -11   6  -3   -0.80    0.80
  12  -6   3    8.70    1.50
  12  -6   3    9.00    1.50
  12  -6   3   11.00    1.40
 -12   6  -3    8.00    1.30
  12   6   3   10.00    1.60
  13  -6   3    3.40    1.10
  13  -6   3   -0.10    1.00
  13  -6   3    1.60    1.10
  13   6   3   -1.10    1.20
 -13   6  -3    0.40    0.90
  14  -6   3   -1.40    1.00
  14  -6   3    1.40    1.10
  14  -6   3   -1.00    0.80
  14   6   3    0.70    1.10
 -14   6  -3   -0.20    0.90
  15  -6   3    5.90    1.40
  15  -6   3    6.40    1.60
  15  -6   3    5.20    1.50
 -15   6  -3    4.90    1.50
  15   6   3    8.00    1.70
  15  -7  -3   -1.70    1.20
  14  -7  -3   -0.30    1.00
  14  -7  -3   -0.40    0.90
  14  -7  -3   -0.50    1.20
  14   7  -3   -0.40    1.20
 -14   7   3   -1.10    0.90
  13  -7  -3   -0.30    1.10
  13  -7  -3    0.50    1.00
  13  -7  -3    0.20    1.10
 -13   7   3    1.40    1.00
  13   7  -3    0.00    1.20
  12  -7  -3    2.00    1.00
  12  -7  -3    1.50    1.20
  12  -7  -3    0.00    1.00
  12   7  -3    1.00    0.70
  12   7  -3    0.80    1.20
 -12   7   3    0.80    0.90
  11  -7  -3    0.50    0.90
  11  -7  -3    0.20    1.00
  11  -7  -3   -1.40    0.90
  11   7  -3    0.10    0.70
 -11   7   3    0.10    0.80
  11   7  -3   -0.60    1.00
  10  -7  -3   -1.00    0.80
  10  -7  -3    1.10    0.90
  10  -7  -3   -0.30    1.00
 -10   7   3    0.40    0.90
  10   7  -3    0.80    1.20
  10   7  -3   -0.10    0.70
 -10   7   3   -1.50    0.80
 -10   7   3   -0.50    0.80
   9  -7  -3    0.80    0.80
   9  -7  -3    0.60    0.90
   9  -7  -3    0.90    1.00
  -9   7   3    2.60    1.10
   9   7  -3    1.00    0.80
  -9   7   3    1.70    1.00
  -9   7   3    1.10    0.90
   9   7  -3    1.80    1.20
   8  -7  -3    0.40    0.80
   8  -7  -3    0.90    1.00
   8  -7  -3    2.20    0.90
  -8   7   3   -0.30    0.80
  -8   7   3    2.10    1.00
   8   7  -3    1.20    1.10
  -8   7   3    1.40    1.10
   8   7  -3    0.30    0.80
   7  -7  -3   -0.70    0.60
   7  -7  -3    0.30    0.80
  -7  -7   3   -0.60    0.50
   7  -7  -3    0.40    1.00
  -7   7   3    0.60    1.00
   7   7  -3   -0.40    0.60
  -7   7   3    1.20    0.90
   7   7  -3   -1.10    1.00
  -7   7   3   -0.60    0.80
   7   7  -3    0.10    0.70
  -6  -7   3    2.50    0.70
   6  -7  -3    1.80    0.80
   6  -7  -3    0.00    0.70
   6  -7  -3    1.10    0.90
   6   7  -3    3.30    0.80
  -6   7   3    0.70    0.80
  -6   7   3    1.00    1.00
   6   7  -3    4.00    1.20
  -6   7   3    0.80    0.90
   6   7  -3    2.60    0.90
   5  -7  -3    2.30    0.90
   5  -7  -3    2.90    1.00
  -5  -7   3    2.00    0.70
   5   7  -3    1.50    0.90
  -5   7   3    1.40    1.00
   5   7  -3    4.50    1.20
  -5   7   3    2.80    0.90
  -5   7   3    2.80    1.10
   5   7  -3    2.30    0.80
   4  -7  -3    0.70    0.80
   4  -7  -3   -0.60    0.80
  -4  -7   3    0.20    0.60
   4   7  -3    0.30    0.60
  -4   7   3    0.30    0.70
  -4   7   3   -2.10    0.80
   4   7  -3    1.00    0.90
  -4   7   3    0.60    0.90
   4   7  -3    0.70    0.90
  -3  -7   3    1.70    0.70
   3  -7  -3    1.10    0.80
   3  -7  -3    1.50    0.90
  -3  -7   3    1.80    0.70
  -3   7   3    2.10    1.00
   3   7  -3    1.80    0.80
  -3   7   3    1.40    0.90
  -3   7   3    1.70    0.80
   3   7  -3    0.10    0.90
   3   7  -3    3.00    1.00
   2  -7  -3    0.80    0.90
  -2  -7   3    0.20    0.60
   2  -7  -3    0.50    0.70
  -2  -7   3   -0.20    0.60
  -2   7   3    1.90    0.80
  -2   7   3    2.40    0.90
  -2   7   3   -0.10    0.90
   2   7  -3    0.60    0.90
   2   7  -3    0.70    0.50
   2   7  -3    0.40    0.70
   2   7  -3   -0.30    0.80
  -1  -7   3   -0.80    0.60
   1  -7  -3   -0.60    0.70
   1  -7  -3    0.30    0.70
  -1  -7   3   -0.50    0.60
   1   7  -3   -0.60    0.60
   1   7  -3    0.00    0.80
   1   7  -3   -0.90    0.80
  -1   7   3    0.00    0.80
  -1   7   3   -0.70    0.80
  -1   7   3   -0.40    0.70
   0  -7   3   -0.20    0.60
   0  -7  -3    0.90    0.80
   0  -7   3   -0.30    0.60
   0  -7  -3   -0.90    0.60
   0   7   3    1.30    1.00
   0   7   3   -0.50    0.60
   0   7   3    0.00    0.90
   0   7  -3    0.90    0.90
   0   7  -3    0.60    0.70
   0   7  -3    0.10    0.90
   1  -7   3    1.70    0.70
  -1  -7  -3    1.40    0.70
   1  -7   3    0.90    0.70
  -1  -7  -3   -0.60    0.70
  -1   7  -3    1.00    0.90
   1   7   3   -0.40    0.70
   1   7   3    1.10    0.80
  -1   7  -3    1.40    1.00
   1   7   3    0.30    0.80
  -1   7  -3    1.20    0.80
  -2  -7  -3   -0.30    0.70
   2  -7   3   -0.80    0.60
   2  -7   3    0.00    0.70
  -2  -7  -3    0.60    0.60
  -2   7  -3   -0.40    0.70
   2   7   3    0.00    0.80
   2   7   3    0.60    0.90
   2   7   3    0.20    0.70
  -2   7  -3    0.80    0.90
  -2   7  -3   -0.60    0.80
   3  -7   3    1.50    0.80
  -3  -7  -3    0.80    0.60
   3  -7   3    1.40    0.80
  -3   7  -3    1.50    0.90
  -3   7  -3   -1.40    0.80
   3   7   3    1.20    0.90
  -3   7  -3    1.40    1.00
   3   7   3    1.70    0.80
   3   7   3    0.10    0.90
   4  -7   3   -0.50    0.70
  -4  -7  -3   -0.90    0.50
   4  -7   3   -0.60    0.70
  -4   7  -3   -0.50    0.70
  -4   7  -3   -1.00    0.80
  -4   7  -3    0.20    0.90
   4   7   3   -0.40    0.80
   4   7   3   -0.30    0.80
  -5  -7  -3    0.40    0.60
   5  -7   3    0.40    0.70
   5  -7   3    1.10    0.80
   5   7   3    1.10    0.90
  -5   7  -3   -0.60    0.80
  -5   7  -3    1.90    1.00
  -5   7  -3    0.60    0.80
   5   7   3    0.80    0.90
   6  -7   3    4.40    1.00
   6  -7   3    6.70    1.20
  -6  -7  -3    4.30    0.80
  -6   7  -3    7.00    1.40
  -6   7  -3    5.50    1.20
  -6   7  -3    5.90    1.10
   6   7   3    4.20    1.00
   6   7   3    5.90    1.20
   7  -7   3    0.00    0.70
  -7  -7  -3   -0.10    0.80
   7  -7   3    0.00    0.90
  -7   7  -3    0.30    1.00
  -7   7  -3   -1.10    0.70
   7   7   3   -0.20    0.90
  -7   7  -3   -0.60    0.80
   7   7   3   -0.90    0.70
   7   7   3    0.50    0.90
   8  -7   3    0.60    0.90
   8  -7   3   -0.90    0.70
   8   7   3    0.70    0.90
  -8   7  -3   -0.80    0.80
   8   7   3    0.00    0.90
  -8   7  -3   -1.10    0.80
  -8   7  -3    0.40    0.80
   8   7   3    0.00    0.70
   9  -7   3    0.60    0.80
   9  -7   3    0.80    1.00
  -9   7  -3    1.60    1.00
   9   7   3    0.30    0.80
   9   7   3   -1.50    0.90
   9   7   3   -0.30    0.90
  -9   7  -3    0.30    1.00
  -9   7  -3   -1.20    0.80
  10  -7   3    0.80    1.00
  10  -7   3    0.80    0.90
  10  -7   3    0.10    1.00
 -10   7  -3    0.10    1.00
 -10   7  -3    2.60    1.20
  10   7   3   -0.80    1.00
  10   7   3    0.20    0.70
  11  -7   3    2.40    1.20
  11  -7   3   -0.20    0.80
  11  -7   3    0.00    0.90
  11   7   3   -0.70    1.10
 -11   7  -3   -0.80    1.00
 -11   7  -3   -1.10    0.90
  11   7   3    0.30    0.70
  12  -7   3    1.20    1.00
  12  -7   3    0.10    1.10
  12  -7   3    0.80    1.10
  12   7   3   -0.10    1.10
 -12   7  -3    0.50    1.00
  13  -7   3    1.30    1.10
  13  -7   3   -0.10    1.20
  13  -7   3   -0.10    1.00
  13   7   3   -1.70    1.00
 -13   7  -3   -1.50    0.80
  12  -8  -3   -0.70    0.90
  12  -8  -3    0.70    1.30
 -12   8   3    0.30    1.00
  12   8  -3   -2.30    1.20
  11  -8  -3   -0.20    1.10
  11  -8  -3   -0.40    1.00
  11   8  -3    0.90    0.80
  11   8  -3   -0.70    1.30
 -11   8   3   -0.90    0.90
  10  -8  -3   -0.50    0.90
  10  -8  -3    0.20    1.10
  10   8  -3    0.30    0.80
 -10   8   3   -0.70    0.90
 -10   8   3   -1.60    1.20
  10   8  -3   -0.70    1.10
 -10   8   3    1.20    1.10
   9  -8  -3    2.90    1.10
   9  -8  -3    1.30    1.20
  -9   8   3    5.30    1.50
   9   8  -3    3.80    1.20
   9   8  -3    5.40    1.60
  -9   8   3    4.70    1.20
  -9   8   3    4.50    1.40
   8  -8  -3   -0.50    0.80
   8  -8  -3   -0.80    1.10
  -8   8   3    0.20    1.00
   8   8  -3   -1.40    0.80
  -8   8   3   -0.90    1.00
  -8   8   3   -0.10    1.20
   8   8  -3    3.20    1.40
   7  -8  -3    0.70    1.00
   7  -8  -3    0.00    1.00
  -7   8   3   -0.10    1.10
   7   8  -3   -0.50    1.10
  -7   8   3    0.90    1.10
   7   8  -3    1.00    0.90
  -7   8   3   -0.80    1.00
  -6  -8   3    2.40    0.90
   6  -8  -3    3.30    1.20
   6  -8  -3    1.90    1.10
   6   8  -3   -0.50    0.80
  -6   8   3    3.60    1.30
   6   8  -3    3.20    1.20
  -6   8   3    3.40    1.10
  -6   8   3    3.50    1.40
   6   8  -3    3.20    1.30
   5  -8  -3    5.80    1.20
   5  -8  -3    5.80    1.40
  -5  -8   3    6.10    1.00
  -5   8   3    4.60    1.40
  -5   8   3    4.70    1.20
   5   8  -3    5.90    1.30
  -5   8   3    6.50    1.50
   5   8  -3    5.30    1.10
   5   8  -3    6.90    1.50
  -4  -8   3    1.90    0.90
   4  -8  -3    1.10    1.10
   4  -8  -3    1.80    1.00
   4   8  -3    2.50    1.00
  -4   8   3    1.10    1.00
  -4   8   3    0.90    1.20
   4   8  -3    2.00    1.20
  -4   8   3    1.30    1.10
   4   8  -3   -0.20    1.00
   3  -8  -3   12.90    1.70
   3  -8  -3   11.50    1.50
  -3  -8   3    9.10    1.30
   3   8  -3   11.10    1.80
  -3   8   3   12.20    1.60
   3   8  -3   12.50    1.80
  -3   8   3   14.40    1.80
  -3   8   3   15.00    1.90
   3   8  -3   10.50    1.40
  -2  -8   3    1.20    0.80
  -2  -8   3    0.90    0.80
   2  -8  -3    0.90    1.00
   2  -8  -3    1.90    1.00
  -2   8   3    0.10    1.10
  -2   8   3    1.10    0.90
   2   8  -3    1.60    0.90
   2   8  -3    0.40    1.00
   2   8  -3    0.20    1.10
  -2   8   3    2.00    1.10
   1  -8  -3   -0.20    0.70
  -1  -8   3   -0.80    0.70
   1  -8  -3   -1.10    0.90
  -1  -8   3   -0.40    0.80
   1   8  -3    1.30    1.10
   1   8  -3   -0.60    1.00
   1   8  -3    0.10    0.90
  -1   8   3    0.20    0.90
  -1   8   3   -0.20    0.80
  -1   8   3    0.00    1.10
   0  -8  -3    0.50    0.90
   0  -8   3    1.30    0.90
   0  -8  -3   -0.20    0.90
   0  -8   3    1.50    0.80
   0   8   3    1.50    1.20
   0   8  -3    3.30    1.30
   0   8  -3    1.90    1.20
   0   8   3    0.70    0.90
   0   8  -3    0.90    0.90
   0   8   3    4.10    1.30
  -1  -8  -3    1.60    1.00
   1  -8   3    2.00    0.90
  -1  -8  -3    2.70    1.00
   1  -8   3    3.50    1.00
  -1   8  -3    2.40    1.00
  -1   8  -3    6.00    1.40
   1   8   3    4.20    1.20
   1   8   3    5.70    1.20
   1   8   3    2.80    1.30
  -1   8  -3    5.60    1.40
  -2  -8  -3    0.20    0.80
   2  -8   3    1.30    0.90
   2  -8   3    0.00    0.80
   2   8   3    1.40    1.00
  -2   8  -3   -0.70    0.90
   2   8   3    2.30    1.20
  -2   8  -3    0.20    0.90
  -2   8  -3    2.00    1.20
   2   8   3   -0.60    0.90
   3  -8   3    0.60    0.90
  -3  -8  -3   -0.30    0.70
   3  -8   3   -1.30    0.80
  -3   8  -3    0.50    1.10
   3   8   3   -1.40    1.00
  -3   8  -3   -0.20    1.10
   3   8   3   -0.10    1.00
  -3   8  -3    0.10    0.80
   4  -8   3   -1.40    0.80
   4  -8   3   -1.30    0.80
  -4  -8  -3   -0.60    0.70
  -4   8  -3   -0.10    0.90
  -4   8  -3   -0.20    1.10
   4   8   3   -0.70    0.90
   4   8   3   -2.20    1.00
  -4   8  -3   -2.00    0.70
   5  -8   3   -0.60    0.90
   5  -8   3   -0.40    0.90
  -5  -8  -3   -0.50    0.70
  -5   8  -3    1.20    1.20
  -5   8  -3    1.10    1.30
   5   8   3    1.10    1.00
   5   8   3    0.80    1.10
   5   8   3    0.10    1.00
  -5   8  -3    0.50    1.00
   6  -8   3    0.50    0.90
  -6  -8  -3   -1.10    1.00
   6  -8   3   -1.10    0.80
  -6   8  -3    0.40    1.10
  -6   8  -3   -0.30    0.90
   6   8   3   -0.50    1.00
   6   8   3    0.00    1.00
   6   8   3   -1.10    0.90
  -6   8  -3    0.10    1.10
   7  -8   3    1.00    0.90
   7  -8   3    0.90    1.10
  -7   8  -3    0.40    1.00
   7   8   3    0.80    1.00
  -7   8  -3    0.90    1.20
  -7   8  -3    1.30    1.10
   7   8   3    2.20    1.30
   7   8   3   -0.30    0.90
   8  -8   3   -0.70    0.80
   8  -8   3    1.30    1.10
  -8   8  -3   -0.90    1.10
  -8   8  -3    0.00    0.90
   8   8   3   -0.60    0.90
  -8   8  -3    1.20    1.10
   8   8   3    0.00    1.20
   8   8   3   -0.70    0.90
   9  -8   3    0.10    1.10
   9  -8   3    2.70    1.20
  -9   8  -3    1.60    1.10
  -9   8  -3    1.40    1.20
  -9   8  -3    5.10    1.40
   9   8   3    2.20    1.30
   9   8   3    2.00    1.00
  10  -8   3   -1.30    0.80
  10  -8   3    0.10    1.20
 -10   8  -3   -0.30    0.90
  10   8   3   -0.60    1.10
 -10   8  -3    0.00    1.10
  10   8   3   -0.40    0.80
  11  -8   3    0.30    0.90
  11  -8   3   -1.10    1.20
 -11   8  -3    0.40    1.20
 -11   8  -3    0.50    1.00
  11   8   3   -0.40    0.80
  11   8   3   -1.20    1.10
   8  -9  -3    0.00    1.00
   8  -9  -3   -0.40    1.30
  -8   9   3   -0.30    1.20
   8   9  -3   -0.10    1.40
  -8   9   3    2.00    1.50
   8   9  -3    1.50    1.20
  -8   9   3    0.50    1.10
   7  -9  -3    3.50    1.30
   7  -9  -3    0.50    1.20
  -7   9   3    3.90    1.60
  -7   9   3    3.10    1.30
  -7   9   3    3.00    1.40
   7   9  -3    3.70    1.60
   7   9  -3    0.60    1.10
   6  -9  -3    5.20    1.40
   6  -9  -3    3.10    1.40
  -6   9   3    4.50    1.40
  -6   9   3    6.80    1.70
  -6   9   3    5.90    1.70
   6   9  -3    4.90    1.40
   6   9  -3    6.20    1.70
   5  -9  -3    2.50    1.10
   5  -9  -3    1.50    1.20
  -5  -9   3    2.70    1.00
   5   9  -3    2.20    1.10
  -5   9   3    3.80    1.30
  -5   9   3    2.20    1.50
   5   9  -3    3.20    1.40
  -5   9   3    2.50    1.50
   5   9  -3    2.60    1.40
   4  -9  -3    1.60    1.10
  -4  -9   3    3.20    1.00
   4  -9  -3   -0.40    1.10
   4   9  -3   -0.10    0.90
   4   9  -3    1.30    1.30
   4   9  -3    0.80    1.30
  -4   9   3    1.50    1.10
  -4   9   3   -0.90    1.30
  -4   9   3    2.20    1.30
  -3  -9   3   -0.70    0.80
   3  -9  -3    1.50    1.20
   3  -9  -3    0.30    1.10
  -3   9   3    1.80    1.20
  -3   9   3   -0.80    1.30
   3   9  -3   -2.10    1.20
   3   9  -3    1.30    1.20
  -3   9   3    1.80    1.20
   3   9  -3   -0.20    0.90
   2  -9  -3    0.90    1.10
  -2  -9   3    1.30    1.00
   2  -9  -3    1.30    1.10
   2   9  -3    1.30    1.20
   2   9  -3    1.70    1.10
  -2   9   3    3.00    1.30
  -2   9   3    0.30    1.10
   2   9  -3    1.00    1.40
  -2   9   3   -0.60    1.30
  -1  -9   3    2.20    1.10
   1  -9  -3    2.00    1.10
   1  -9  -3    1.50    1.20
  -1   9   3    3.00    1.20
   1   9  -3    6.80    1.70
  -1   9   3    2.40    1.50
  -1   9   3    2.50    1.30
   1   9  -3    2.80    1.20
   1   9  -3    2.60    1.50
   0  -9  -3   -0.80    0.90
   0  -9   3    0.80    0.90
   0  -9   3    0.70    0.90
   0  -9  -3   -1.50    0.90
   0   9  -3    1.90    1.30
   0   9   3   -0.50    0.90
   0   9  -3   -0.10    1.30
   0   9  -3    1.50    1.10
   0   9   3   -1.10    1.00
   0   9   3    1.00    1.00
   0   9   3    1.50    1.40
   1  -9   3    0.00    1.00
   1  -9   3    0.70    1.00
  -1  -9  -3    1.20    1.00
  -1  -9  -3    0.70    1.10
   1   9   3    0.30    1.00
  -1   9  -3    3.00    1.50
   1   9   3    1.30    1.10
   1   9   3    0.50    1.10
  -1   9  -3    3.00    1.40
  -1   9  -3   -0.50    1.00
   1   9   3    2.60    1.50
   2  -9   3   -1.30    1.00
   2  -9   3   -0.20    1.00
  -2  -9  -3   -0.60    0.90
   2   9   3    2.80    1.20
  -2   9  -3   -1.40    1.00
  -2   9  -3    1.50    1.40
   2   9   3    0.20    1.30
   2   9   3    0.60    1.10
  -2   9  -3    1.60    1.20
  -3  -9  -3   -0.20    0.90
   3  -9   3   -1.10    0.90
   3  -9   3   -1.10    0.90
   3   9   3    0.10    1.30
  -3   9  -3    0.20    1.30
  -3   9  -3   -0.80    1.00
   3   9   3    0.50    1.00
   3   9   3    3.20    1.30
  -3   9  -3   -0.90    0.90
   4  -9   3   -0.90    1.10
   4  -9   3   -0.60    0.90
  -4  -9  -3   -0.90    0.80
  -4   9  -3    1.70    1.20
   4   9   3   -0.20    1.20
   4   9   3    1.60    1.30
   4   9   3    2.00    1.10
  -4   9  -3   -0.40    1.30
  -4   9  -3   -1.40    0.90
   5  -9   3   -1.80    1.00
   5  -9   3   -2.50    0.80
   5   9   3    0.20    0.90
  -5   9  -3    1.30    1.20
   5   9   3    0.00    1.20
  -5   9  -3   -0.20    1.00
   5   9   3   -1.50    1.10
  -5   9  -3    1.00    1.40
   6  -9   3    0.60    1.10
   6  -9   3   -2.10    1.00
   6   9   3   -1.10    1.20
  -6   9  -3   -2.10    1.20
  -6   9  -3    1.90    1.20
   6   9   3    1.90    1.10
  -6   9  -3   -2.40    0.90
   6   9   3   -0.20    1.20
   7  -9   3   -0.60    0.90
   7  -9   3   -1.20    1.10
  -7   9  -3    1.40    1.30
   7   9   3   -0.80    1.10
  -7   9  -3    3.20    1.40
   7   9   3   -0.50    1.10
  -7   9  -3   -0.10    1.10
  21   0  -4    1.10    1.10
  21   0  -4    0.70    1.20
  20   0  -4    1.60    1.20
  20   0  -4    0.00    0.90
  19   0  -4   11.00    1.70
  19   0  -4   12.30    1.70
  18   0  -4    0.60    0.90
  18   0  -4    1.40    1.00
  17   0  -4   25.50    2.20
  17   0  -4   25.00    1.90
  16   0  -4   16.10    1.60
  16   0  -4    9.80    1.40
  15   0  -4    4.40    1.10
  15   0  -4    5.70    1.00
  14   0  -4   40.40    1.70
  14   0  -4   35.80    2.30
  14   0  -4   44.30    2.20
  13   0  -4   10.30    0.90
  13   0  -4    5.30    1.00
  13   0  -4    7.90    1.00
  12   0  -4  193.58    6.50
  12   0  -4  206.98    5.80
  12   0  -4  194.88    6.20
  11   0  -4   46.90    2.00
  10   0  -4   61.49    2.00
  10   0  -4   64.59    1.80
  10   0  -4   63.59    2.40
  -9   0   4  115.49    3.20
   9   0  -4  111.99    3.30
   9   0  -4  109.79    3.60
   9   0  -4  119.99    3.20
   9   0  -4  113.59    3.90
   8   0  -4    0.50    0.40
  -8   0   4   -0.10    0.10
   8   0  -4   -0.40    0.30
   8   0  -4    0.30    0.20
   8   0  -4    0.10    0.20
  -8   0   4    0.40    0.20
  -7   0   4  825.42   21.90
  -7   0   4  835.82   21.90
   7   0  -4  820.02   22.20
   7   0  -4  822.02   22.00
   7   0  -4  841.32   21.90
   7   0  -4  803.02   22.40
  -6   0   4  589.74   15.40
   6   0  -4  582.94   15.40
   6   0  -4  588.24   15.40
   6   0  -4  556.84   15.60
   6   0  -4  561.14   15.80
   5   0  -4  349.07    8.90
   5   0  -4  319.77    8.80
   5   0  -4  308.87    8.80
   5   0  -4  312.37    9.00
  -5   0   4  327.67    8.70
  -4   0   4  128.19    3.60
   4   0  -4  122.19    3.60
   4   0  -4  125.59    3.60
  -4   0   4  131.09    3.60
  -4   0   4  126.59    3.60
   4   0  -4  123.29    3.80
   4   0  -4  132.09    3.60
  -3   0   4 1967.50   54.09
  -3   0   4 2068.29   54.29
   3   0  -4 1965.50   54.49
   3   0  -4 2108.89   54.59
   3   0  -4 1953.80   54.59
  -3   0   4 2082.69   54.19
   3   0  -4 1949.41   53.99
   3   0  -4 2087.09   54.29
  -3   0   4 2023.20   54.19
   2   0  -4 2235.88   60.99
  -2   0   4 2369.66   60.69
  -2   0   4 2117.59   60.69
   2   0  -4 2288.97   60.39
  -2   0   4 2320.47   60.39
  -2   0   4 2274.97   60.69
   2   0  -4 2251.07   60.19
   2   0  -4 2190.28   60.79
  -2   0   4 2301.37   60.29
   2   0  -4 2200.68   60.89
   1   0  -4  110.59    3.10
   1   0  -4  107.79    3.20
  -1   0   4  107.79    3.20
   1   0  -4  111.59    3.20
  -1   0   4  113.89    3.30
   1   0  -4  112.99    3.20
   1   0  -4  113.09    3.20
  -1   0   4  111.19    3.20
  -1   0   4  116.69    3.10
  -1   0   4  107.99    3.20
   0   0   4   68.09    2.00
   0   0   4   65.19    1.90
   0   0   4   66.19    2.00
   0   0  -4   62.79    1.90
   0   0  -4   61.79    2.00
   0   0  -4   62.79    1.90
   0   0  -4   60.39    1.90
   0   0   4   60.59    1.90
   1   0   4   45.60    1.50
  -1   0  -4   48.90    1.30
   1   0   4   49.30    1.50
   1   0   4   43.30    1.50
  -1   0  -4   48.30    1.50
  -1   0  -4   45.70    1.60
  -2   0  -4  258.27    6.60
  -2   0  -4  238.58    6.70
   2   0   4  239.68    6.80
   2   0   4  239.18    6.80
   2   0   4  252.77    6.60
  -3   0  -4   23.90    0.90
   3   0   4   21.70    0.90
   3   0   4   24.40    0.70
   4   0   4   14.70    0.80
   4   0   4   16.90    0.60
   4   0   4   15.60    0.70
   5   0   4  147.49    4.40
   5   0   4  145.99    4.30
   5   0   4  160.18    4.20
   6   0   4 1265.77   33.00
   6   0   4 1207.48   33.10
  -7   0  -4  443.76   11.90
   7   0   4  433.16   12.10
   7   0   4  437.16   12.00
  -8   0  -4   33.50    1.20
   8   0   4   35.00    1.50
   8   0   4   36.40    1.40
  -9   0  -4  236.18    6.50
   9   0   4  238.18    6.80
   9   0   4  225.48    6.60
  -9   0  -4  235.08    6.50
 -10   0  -4   16.00    0.80
  10   0   4   19.10    1.20
  10   0   4   16.20    1.00
 -11   0  -4   19.30    0.90
  11   0   4   20.30    0.90
  11   0   4   22.20    1.30
  11   0   4   18.20    1.00
  12   0   4   52.89    2.00
  12   0   4   54.59    2.30
  13   0   4   28.60    1.60
  13   0   4   29.10    1.90
  13   0   4   24.10    1.30
  14   0   4   19.50    1.80
  14   0   4   18.00    1.40
  14   0   4   17.60    1.10
  15   0   4    5.00    1.10
  15   0   4    5.90    1.00
  16   0   4   -0.40    0.90
  17   0   4   12.20    1.70
  18   0   4    0.90    1.10
  19   0   4    4.20    1.30
  21  -1  -4    0.10    1.20
  21  -1  -4   -0.60    1.00
  21   1  -4    0.90    1.00
  21   1  -4    0.40    1.20
  20  -1  -4    0.10    1.10
  20  -1  -4    1.90    1.20
  20   1  -4    0.20    0.90
  20   1  -4   -0.20    1.00
  19  -1  -4    0.20    0.90
  19  -1  -4    0.70    1.00
  19   1  -4    1.50    1.00
  19   1  -4    0.40    1.00
  18  -1  -4    0.90    1.00
  18  -1  -4    0.00    0.90
  18   1  -4    0.70    0.80
  18   1  -4    0.20    0.80
  17  -1  -4    2.10    1.00
  17  -1  -4    2.30    1.00
  17   1  -4    0.60    0.80
  17   1  -4    0.50    0.80
  16  -1  -4   10.40    1.50
  16  -1  -4   13.60    1.50
  16   1  -4   11.10    1.30
  16   1  -4   10.50    1.20
  16   1  -4    9.90    1.30
  15  -1  -4   32.50    2.10
  15  -1  -4   28.00    2.20
  15   1  -4   34.20    1.70
  15   1  -4   37.20    2.30
  15   1  -4   33.10    1.90
  14  -1  -4   12.30    1.40
  14  -1  -4   16.70    1.50
  14   1  -4   14.80    1.50
  14   1  -4   18.10    1.40
  14   1  -4   19.00    1.20
  13  -1  -4   26.40    1.10
  13  -1  -4   25.80    1.90
  13  -1  -4   27.80    1.70
  13   1  -4   25.60    1.90
  13   1  -4   27.30    1.60
  12  -1  -4    4.90    0.50
  12  -1  -4    5.60    0.50
  12  -1  -4    4.10    0.90
  12  -1  -4    4.90    0.80
  12   1  -4    4.50    0.80
  11  -1  -4    5.10    0.50
  11  -1  -4    3.50    0.80
  11  -1  -4    4.80    0.70
  11  -1  -4    4.70    0.50
  11   1  -4    3.60    0.70
 -11   1   4    4.70    0.40
  10  -1  -4   48.00    2.30
  10  -1  -4   50.49    2.10
  10  -1  -4   51.59    1.70
  10  -1  -4   52.69    1.60
  10  -1  -4   51.09    1.80
  10   1  -4   49.80    2.00
  10   1  -4   49.30    1.50
   9  -1  -4   23.10    0.90
   9  -1  -4   23.50    1.50
   9  -1  -4   23.60    1.10
   9  -1  -4   23.50    1.30
   9  -1  -4   23.00    1.00
   9   1  -4   21.70    1.20
  -9   1   4   24.40    1.00
   9   1  -4   24.00    0.80
   9   1  -4   24.00    1.40
   8  -1  -4    1.90    0.50
   8  -1  -4    3.00    0.40
   8  -1  -4    2.80    0.50
   8  -1  -4    2.70    0.40
   8  -1  -4    3.60    0.30
   8   1  -4    3.20    0.30
  -8   1   4    3.30    0.40
   8   1  -4    2.50    0.50
   7  -1  -4  166.08    4.30
   7  -1  -4  149.39    4.90
   7  -1  -4  155.98    4.50
   7  -1  -4  163.28    4.60
  -7  -1   4  159.78    4.30
   7  -1  -4  150.78    4.70
  -7   1   4  157.58    4.50
   7   1  -4  159.38    4.80
   7   1  -4  157.68    4.30
   6  -1  -4   92.29    2.90
   6  -1  -4   96.69    2.60
   6  -1  -4   93.49    2.80
   6  -1  -4   91.69    2.80
   6  -1  -4   93.29    3.10
   6   1  -4   97.39    2.70
   6   1  -4   91.09    3.00
  -6   1   4   95.49    2.80
   5  -1  -4    0.00    0.10
   5  -1  -4   -0.10    0.20
   5  -1  -4    0.10    0.20
   5  -1  -4   -0.50    0.30
   5  -1  -4    0.30    0.30
  -5  -1   4    0.00    0.10
   5   1  -4    0.00    0.30
  -5   1   4   -0.10    0.20
   5   1  -4    0.00    0.10
   5   1  -4    0.10    0.20
   4  -1  -4 1119.29   28.00
   4  -1  -4 1008.40   28.00
   4  -1  -4 1051.49   28.00
   4  -1  -4 1042.00   28.10
   4  -1  -4 1048.90   27.90
   4   1  -4 1066.49   28.20
   4   1  -4 1034.80   28.20
  -4   1   4 1052.79   28.00
   4   1  -4 1005.10   28.00
   3  -1  -4 3807.72  100.79
   3  -1  -4 3877.31  101.19
   3  -1  -4 3778.22  100.09
   3  -1  -4 3758.02  101.09
  -3  -1   4 3943.11  100.59
   3  -1  -4 3763.52  101.49
  -3  -1   4 3787.42  100.49
  -3   1   4 3769.22  100.09
   3   1  -4 3756.82  100.59
  -3   1   4 3688.63  101.19
   3   1  -4 3498.05  100.99
   3   1  -4 3711.23  100.79
   2  -1  -4 2499.85   68.79
   2  -1  -4 2454.75   68.69
  -2  -1   4 2711.23   68.99
   2  -1  -4 2635.34   69.99
   2  -1  -4 2603.94   68.79
  -2  -1   4 2616.74   69.09
   2   1  -4 2720.63   69.19
  -2   1   4 2499.85   68.79
  -2   1   4 2583.34   69.39
   2   1  -4 2563.74   69.59
   2   1  -4 2456.65   69.29
   2   1  -4 2481.05   68.99
   1  -1  -4   99.49    3.00
   1  -1  -4  106.09    3.10
   1  -1  -4  101.09    3.00
  -1  -1   4  109.49    3.00
  -1  -1   4  102.59    2.80
  -1  -1   4   95.39    3.00
  -1  -1   4   99.39    3.00
   1  -1  -4  107.09    2.90
   1  -1  -4  101.09    2.90
   1  -1  -4  101.29    2.90
  -1   1   4   99.89    2.90
  -1   1   4  106.89    3.00
  -1   1   4   98.39    2.90
   1   1  -4   99.29    3.00
   1   1  -4  104.89    3.00
   1   1  -4   97.59    3.00
   1   1  -4  104.79    3.00
   0  -1  -4  786.72   20.60
   0  -1  -4  768.32   20.70
   0  -1   4  763.62   20.50
   0  -1   4  777.62   20.40
   0  -1  -4  755.92   20.50
   0  -1   4  790.32   20.50
   0  -1   4  755.92   20.50
   0  -1  -4  764.52   20.60
   0   1   4  762.42   20.50
   0   1  -4  748.03   20.70
   0   1   4  771.12   20.50
   0   1  -4  766.72   20.80
   0   1   4  750.02   20.40
   0   1   4  767.32   20.60
   0   1  -4  750.22   20.50
  -1  -1  -4  509.35   14.10
   1  -1   4  534.35   14.00
  -1  -1  -4  526.55   13.90
  -1  -1  -4  535.85   13.90
   1  -1   4  502.35   14.00
   1  -1   4  509.75   14.10
   1   1   4  521.95   13.90
   1   1   4  535.75   13.90
   1   1   4  473.85   14.00
   1   1   4  510.65   14.00
  -1   1  -4  524.95   14.00
  -1   1  -4  534.75   14.10
   2  -1   4  689.73   19.10
  -2  -1  -4  699.73   18.90
   2  -1   4  717.53   19.00
   2  -1   4  698.93   19.10
  -2  -1  -4  722.93   19.00
  -2  -1  -4  721.93   19.20
  -2   1  -4  723.13   19.00
   2   1   4  691.33   19.10
   2   1   4  702.73   19.00
   2   1   4  675.13   19.10
   2   1   4  757.02   19.10
  -2   1  -4  737.13   19.10
   3  -1   4  838.62   22.50
   3  -1   4  814.72   22.40
  -3   1  -4  836.22   22.40
   3   1   4  839.22   22.40
  -3   1  -4  855.21   22.50
   3   1   4  820.72   22.30
   3   1   4  829.12   22.50
   3   1   4  870.11   22.30
   4  -1   4   47.70    1.60
   4  -1   4   48.40    1.70
   4   1   4   46.40    1.70
   4   1   4   48.60    1.40
  -4   1  -4   50.69    1.60
  -4   1  -4   47.80    1.60
  -4   1  -4   48.30    1.70
   4   1   4   48.30    1.60
   5  -1   4  104.09    3.20
   5  -1   4  103.29    3.10
  -5   1  -4  103.89    3.10
   5   1   4  102.59    3.10
   5   1   4  102.39    3.30
  -5   1  -4  104.49    3.10
   5   1   4  107.89    3.00
   6  -1   4    0.70    0.40
   6  -1   4    1.00    0.40
   6   1   4    1.00    0.30
   6   1   4    0.90    0.40
  -6   1  -4    1.20    0.40
   7  -1   4  210.98    6.30
   7  -1   4  202.58    6.00
   7  -1   4  205.98    6.00
   7   1   4  214.38    5.90
   7   1   4  212.38    6.20
  -7   1  -4  212.48    5.90
   8  -1   4    9.20    0.80
   8  -1   4    8.20    0.90
   8  -1   4    8.50    0.70
  -8   1  -4    7.80    0.60
  -8   1  -4    8.70    0.70
   8   1   4    8.70    0.90
   8   1   4    8.90    0.60
   9  -1   4   88.69    3.30
  -9  -1  -4   90.29    2.60
   9  -1   4   88.79    2.90
   9  -1   4   90.19    2.90
   9  -1   4   87.59    2.80
   9   1   4   86.09    2.70
  -9   1  -4   87.59    2.80
   9   1   4   86.89    3.10
  -9   1  -4   90.89    2.80
 -10  -1  -4    0.20    0.20
  10  -1   4    1.30    0.70
  10  -1   4    0.40    0.40
  10  -1   4    0.40    0.30
  10  -1   4    0.90    0.50
 -10   1  -4    0.10    0.40
 -10   1  -4    0.80    0.40
  10   1   4    0.70    0.50
  10   1   4    0.30    0.30
  11  -1   4    5.00    0.70
  11  -1   4    4.70    0.90
  11  -1   4    5.40    0.60
  11  -1   4    5.00    0.70
 -11   1  -4    6.00    0.60
  11   1   4    6.10    0.90
  11   1   4    5.60    0.60
  12  -1   4    9.20    0.90
  12  -1   4    8.50    0.80
  12  -1   4    9.50    1.00
  12  -1   4    7.70    1.20
  12   1   4    8.80    0.70
  12   1   4    8.70    1.00
 -12   1  -4    8.70    0.70
  13  -1   4    2.20    0.60
  13  -1   4    2.50    0.70
  13  -1   4    1.60    0.80
  13   1   4    2.30    0.40
  13   1   4    1.30    0.80
  14  -1   4   -0.10    0.70
  14   1   4   -0.90    0.60
  14   1   4    0.20    0.30
  15  -1   4   -0.10    0.80
  15   1   4   -0.10    0.70
  16  -1   4    7.60    1.40
  16   1   4    8.70    1.30
  16   1   4    4.80    1.20
  17  -1   4    0.60    1.00
  17   1   4   -1.30    0.90
  18  -1   4    0.60    1.00
  18   1   4   -0.10    1.00
  19  -1   4   -0.50    0.90
  19   1   4    0.40    1.10
  20  -2  -4    0.10    1.10
  20  -2  -4   -1.10    1.10
  20   2  -4    1.70    1.00
  20   2  -4    0.50    1.00
  20   2  -4    0.40    1.00
  19  -2  -4   -2.20    0.90
  19  -2  -4    0.60    1.10
  19   2  -4    1.60    1.10
  19   2  -4    0.50    0.90
  19   2  -4    0.00    1.30
  19   2  -4    1.10    0.80
  18  -2  -4    0.50    1.00
  18  -2  -4    2.90    1.20
  18   2  -4    1.90    1.00
  18   2  -4    1.50    0.90
  18   2  -4    3.30    1.00
  18   2  -4    3.10    1.10
  17  -2  -4   11.40    1.70
  17  -2  -4   18.40    1.90
  17   2  -4   16.80    1.60
  17   2  -4   14.00    1.60
  17   2  -4   16.80    1.60
  17   2  -4   18.10    1.70
  16  -2  -4    2.00    1.00
  16  -2  -4   -0.10    0.80
  16   2  -4    0.60    0.70
  16   2  -4    3.10    0.90
  16   2  -4    1.30    0.70
  16   2  -4    1.60    0.80
  15  -2  -4    3.30    1.00
  15  -2  -4    6.50    1.10
  15   2  -4    6.70    1.00
  15   2  -4    6.10    1.00
  15   2  -4    4.00    0.90
  15   2  -4    6.60    1.00
  14  -2  -4    3.50    0.60
  14  -2  -4    2.30    0.90
  14  -2  -4    2.50    0.90
  14   2  -4    2.70    0.80
  14   2  -4    1.50    0.70
  13  -2  -4    4.40    1.00
  13  -2  -4    4.50    1.00
  13  -2  -4    5.30    0.70
  13   2  -4    5.60    0.90
  12  -2  -4   13.40    0.90
  12  -2  -4   12.50    1.30
  12  -2  -4   13.10    1.20
  12   2  -4   15.10    1.30
 -12   2   4   14.60    0.90
  11  -2  -4   49.10    2.20
  11  -2  -4   47.30    1.80
  11  -2  -4   47.70    2.40
 -11   2   4   47.70    1.80
 -11   2   4   47.30    1.80
  11   2  -4   50.89    2.10
  11   2  -4   45.20    2.10
  10  -2  -4   12.30    0.80
  10  -2  -4   13.80    1.20
  10  -2  -4   10.30    1.10
 -10   2   4   11.90    0.80
  10   2  -4   12.80    1.00
 -10   2   4   12.20    0.80
  10   2  -4   13.90    1.10
   9  -2  -4   33.10    1.60
   9  -2  -4   29.90    1.70
   9  -2  -4   32.30    1.30
   9   2  -4   30.60    1.00
   9   2  -4   29.80    1.50
   9   2  -4   31.90    1.50
  -9   2   4   32.50    1.30
  -9   2   4   30.90    1.30
  -8  -2   4   37.00    1.10
   8  -2  -4   36.10    1.70
   8  -2  -4   35.30    1.80
   8  -2  -4   37.20    1.50
   8   2  -4   36.90    1.10
   8   2  -4   35.50    1.60
   8   2  -4   39.50    1.20
  -8   2   4   38.80    1.40
   8   2  -4   35.20    1.50
  -8   2   4   35.70    1.50
  -7  -2   4    8.30    0.40
   7  -2  -4    7.80    0.80
   7  -2  -4    7.20    0.70
   7  -2  -4    7.90    0.70
   7   2  -4    8.00    0.50
   7   2  -4    8.20    0.70
   7   2  -4   10.30    0.70
   7   2  -4    8.50    0.40
  -7   2   4    7.80    0.70
   7   2  -4    7.10    0.80
  -7   2   4    8.50    0.70
   6  -2  -4   76.99    2.60
   6  -2  -4   76.79    2.50
   6  -2  -4   79.19    2.80
   6   2  -4   76.99    2.20
   6   2  -4   80.79    2.50
  -6   2   4   75.79    2.40
   6   2  -4   71.19    2.60
   6   2  -4   73.29    2.50
   6   2  -4   79.69    2.30
  -6   2   4   75.59    2.50
   5  -2  -4   30.50    1.40
   5  -2  -4   29.90    1.20
   5  -2  -4   28.40    1.30
   5   2  -4   30.70    1.00
   5   2  -4   30.40    1.20
  -5   2   4   30.50    1.20
   5   2  -4   30.60    1.30
   5   2  -4   31.90    1.10
   5   2  -4   29.30    1.10
  -5   2   4   29.10    1.30
   4  -2  -4  242.78    7.10
   4  -2  -4  250.37    7.10
   4  -2  -4  242.38    7.00
  -4  -2   4  246.38    6.80
  -4   2   4  254.47    6.70
  -4   2   4  243.58    7.00
  -4   2   4  245.28    7.10
   4   2  -4  256.37    6.90
   4   2  -4  252.47    6.80
   4   2  -4  262.07    6.80
   4   2  -4  248.58    6.80
   4   2  -4  246.38    7.10
   4   2  -4  246.28    7.00
  -4   2   4  251.47    7.00
   3  -2  -4   23.60    1.10
  -3  -2   4   25.00    0.80
  -3  -2   4   21.10    0.90
   3  -2  -4   22.80    1.00
   3  -2  -4   22.00    1.00
   3   2  -4   23.90    0.90
  -3   2   4   25.10    0.80
   3   2  -4   25.00    1.00
   3   2  -4   24.60    0.80
  -3   2   4   22.40    1.10
   3   2  -4   24.90    0.80
   3   2  -4   22.10    1.00
   3   2  -4   22.60    1.10
  -3   2   4   22.50    1.00
  -3   2   4   24.10    1.00
  -2  -2   4    0.10    0.20
   2  -2  -4    0.40    0.30
   2  -2  -4    0.10    0.30
   2  -2  -4    0.30    0.30
  -2  -2   4   -0.20    0.20
  -2  -2   4    0.20    0.10
  -2   2   4   -0.20    0.30
  -2   2   4    0.10    0.20
   2   2  -4   -0.10    0.30
   2   2  -4    0.10    0.10
   2   2  -4    0.10    0.10
  -2   2   4    0.30    0.30
   2   2  -4    0.30    0.30
   2   2  -4    0.00    0.20
  -2   2   4    0.30    0.30
  -1  -2   4  182.88    5.20
   1  -2  -4  186.38    5.20
  -1  -2   4  183.88    5.00
   1  -2  -4  183.28    5.20
   1  -2  -4  175.98    5.20
  -1  -2   4  191.38    5.00
  -1   2   4  180.48    5.20
   1   2  -4  176.78    5.20
   1   2  -4  180.68    5.10
   1   2  -4  186.38    5.00
  -1   2   4  183.48    5.20
  -1   2   4  179.78    5.20
  -1   2   4  178.88    5.10
   1   2  -4  179.88    5.20
   0  -2   4    3.60    0.40
   0  -2  -4    3.70    0.40
   0  -2   4    4.90    0.40
   0  -2  -4    3.60    0.40
   0  -2  -4    4.20    0.50
   0  -2   4    3.70    0.30
   0   2   4    4.40    0.40
   0   2  -4    3.70    0.40
   0   2   4    4.20    0.40
   0   2  -4    4.10    0.50
   0   2   4    4.30    0.50
   0   2  -4    4.70    0.50
  -1  -2  -4   13.80    0.80
  -1  -2  -4   15.70    0.70
   1  -2   4   14.60    0.70
   1  -2   4   13.20    0.80
  -1  -2  -4   13.70    0.80
   1  -2   4   14.70    0.70
  -1   2  -4   13.80    0.80
  -1   2  -4   13.70    0.80
   1   2   4   12.90    0.70
  -1   2  -4   12.40    0.70
   1   2   4   14.20    0.70
   1   2   4   15.70    0.80
   2  -2   4   13.90    0.80
  -2  -2  -4   15.00    0.80
   2  -2   4   13.40    0.70
  -2  -2  -4   14.00    0.70
   2  -2   4   14.40    0.70
  -2   2  -4   13.10    0.80
   2   2   4   13.90    0.70
   2   2   4   13.70    0.70
  -2   2  -4   14.00    0.70
   2   2   4   14.00    0.80
  -2   2  -4   14.10    0.80
   3  -2   4  215.38    6.30
  -3  -2  -4  219.88    6.10
   3  -2   4  221.58    6.20
   3  -2   4  215.98    6.10
   3   2   4  228.68    5.90
  -3   2  -4  210.08    6.20
   3   2   4  213.98    6.10
  -3   2  -4  216.08    6.20
   3   2   4  221.78    6.00
   3   2   4  219.08    6.30
  -3   2  -4  217.78    6.20
   4  -2   4   72.79    2.30
   4  -2   4   75.29    2.50
   4  -2   4   74.89    2.50
  -4   2  -4   74.19    2.40
   4   2   4   73.89    2.50
  -4   2  -4   73.29    2.40
   4   2   4   72.19    2.20
   4   2   4   77.39    2.10
   4   2   4   72.29    2.30
  -4   2  -4   72.19    2.50
   5  -2   4    4.40    0.60
   5  -2   4    5.60    0.50
   5  -2   4    5.50    0.60
   5   2   4    6.00    0.70
   5   2   4    5.70    0.50
  -5   2  -4    5.60    0.60
  -5   2  -4    5.40    0.60
   5   2   4    5.40    0.50
   6  -2   4   16.30    0.80
   6  -2   4   15.30    1.00
   6  -2   4   16.90    1.00
   6   2   4   16.90    1.00
   6   2   4   15.20    0.80
  -6   2  -4   16.50    0.90
   6   2   4   16.90    0.80
  -6   2  -4   16.50    0.90
   7  -2   4  142.39    4.50
   7  -2   4  151.28    4.40
   7  -2   4  143.59    4.40
   7  -2   4  157.48    4.70
   7   2   4  149.39    4.70
  -7   2  -4  149.39    4.50
   7   2   4  153.18    4.30
   7   2   4  149.59    4.30
  -7   2  -4  143.39    4.40
  -7   2  -4  143.49    4.50
   8  -2   4   19.40    1.30
   8  -2   4   15.30    0.90
   8  -2   4   17.30    1.00
   8  -2   4   17.80    1.10
  -8   2  -4   17.00    1.00
   8   2   4   18.90    1.00
   8   2   4   18.90    1.20
   8   2   4   18.40    0.90
  -8   2  -4   18.60    1.00
   9  -2   4   51.69    2.30
   9  -2   4   54.39    1.90
   9  -2   4   53.59    2.00
   9  -2   4   53.49    2.10
   9   2   4   52.59    2.30
   9   2   4   56.39    2.00
   9   2   4   51.59    1.80
  -9   2  -4   52.79    2.00
  -9   2  -4   54.89    2.10
  10  -2   4    1.20    0.50
  10  -2   4    1.20    0.50
  10  -2   4    1.80    0.70
  10  -2   4    0.30    0.40
  10   2   4    0.90    0.50
 -10   2  -4    1.20    0.50
  10   2   4    0.70    0.60
  10   2   4    2.20    0.40
 -10   2  -4    2.40    0.50
  11  -2   4    2.10    0.50
  11  -2   4    1.30    0.60
  11  -2   4    1.30    0.50
  11  -2   4    1.10    0.80
  11   2   4    1.70    0.40
  11   2   4    0.40    0.60
 -11   2  -4    1.30    0.50
  11   2   4    1.90    0.60
  12  -2   4   16.30    1.50
  12  -2   4   15.00    1.00
  12  -2   4   16.30    1.20
  12  -2   4   12.70    1.40
  12   2   4   15.70    1.50
  12   2   4   14.00    1.10
  12   2   4   13.70    0.80
 -12   2  -4   14.70    1.00
  13  -2   4    1.00    0.50
  13  -2   4   -0.50    0.70
  13   2   4    0.80    0.30
 -13   2  -4    0.30    0.40
  13   2   4    2.90    0.90
  14  -2   4    6.00    1.20
  14   2   4    5.70    1.10
  15  -2   4    0.30    0.90
  15   2   4   -0.10    0.80
  16  -2   4    5.50    1.30
  16   2   4    4.60    1.20
  17  -2   4    1.20    1.00
  17   2   4    0.00    0.90
  18  -2   4    0.10    1.10
  18   2   4    0.50    1.00
  19  -2   4    3.20    1.40
  19   2   4    6.20    1.50
  20  -3  -4   -0.70    1.10
  20  -3  -4    0.50    1.10
  19  -3  -4    2.40    1.30
  19  -3  -4    2.80    1.20
  18  -3  -4    3.70    1.40
  18  -3  -4    1.20    1.10
  18   3  -4    2.00    0.90
  18   3  -4    3.60    1.20
  18   3  -4    0.50    1.10
  18   3  -4    2.90    1.10
  17  -3  -4   -0.50    0.90
  17  -3  -4    1.30    1.00
  17   3  -4    0.70    0.90
  17   3  -4   -0.30    0.70
  17   3  -4    1.00    0.80
  17   3  -4    0.00    0.80
  17   3  -4   -0.50    0.90
  16  -3  -4   16.70    1.90
  16  -3  -4   15.20    1.80
  16   3  -4   14.40    1.50
  16   3  -4   17.90    1.60
  16   3  -4   20.90    1.90
  16   3  -4   19.10    1.70
  16   3  -4   22.20    1.90
  15  -3  -4    4.80    1.20
  15  -3  -4    6.70    1.30
  15   3  -4    4.70    0.90
  15   3  -4    6.60    1.10
  15   3  -4    6.70    1.20
  14  -3  -4    3.10    1.00
  14  -3  -4    3.10    0.70
  14  -3  -4    2.40    1.00
  14   3  -4    3.30    0.80
 -14   3   4    3.00    0.60
  14   3  -4    3.00    0.90
  14   3  -4    3.10    0.80
  13  -3  -4    3.40    1.00
  13  -3  -4    1.90    0.80
  13  -3  -4    2.90    0.60
  13   3  -4    2.40    0.80
  13   3  -4    2.10    0.70
 -13   3   4    1.70    0.60
  13   3  -4    1.90    0.70
  12  -3  -4    6.10    0.80
  12  -3  -4    5.00    0.90
  12  -3  -4    5.30    1.10
  12   3  -4    5.80    1.00
  12   3  -4    7.20    0.90
  12   3  -4    4.60    0.80
 -12   3   4    5.80    0.70
  11  -3  -4    1.20    0.70
  11  -3  -4    2.40    0.70
  11  -3  -4    2.30    0.60
 -11   3   4    1.80    0.60
  11   3  -4    2.00    0.60
  11   3  -4    2.40    0.30
 -11   3   4    1.90    0.50
  11   3  -4    1.30    0.60
  11   3  -4    1.70    0.70
  10  -3  -4   35.00    1.90
  10  -3  -4   39.90    1.70
  10  -3  -4   39.30    2.10
  10   3  -4   37.30    1.30
 -10   3   4   40.30    1.70
  10   3  -4   35.50    1.70
 -10   3   4   35.60    1.60
  10   3  -4   40.00    1.40
  10   3  -4   37.80    1.90
  10   3  -4   37.80    1.70
   9  -3  -4    2.40    0.80
   9  -3  -4    3.20    0.60
  -9  -3   4    4.20    0.30
   9  -3  -4    3.60    0.70
   9   3  -4    3.50    0.80
  -9   3   4    4.30    0.70
   9   3  -4    4.40    0.30
   9   3  -4    4.30    0.70
   9   3  -4    4.20    0.40
   9   3  -4    4.10    0.60
  -9   3   4    2.60    0.60
   9   3  -4    4.70    0.40
   8  -3  -4   60.09    2.40
   8  -3  -4   65.39    2.60
   8  -3  -4   61.29    2.30
  -8  -3   4   61.59    1.90
   8   3  -4   60.89    1.90
   8   3  -4   61.39    2.20
  -8   3   4   58.89    2.30
   8   3  -4   61.29    2.00
   8   3  -4   65.09    2.20
   8   3  -4   60.69    2.00
   8   3  -4   58.19    2.40
  -8   3   4   64.69    2.30
  -7  -3   4   49.30    1.60
   7  -3  -4   48.10    1.90
   7  -3  -4   49.20    2.20
   7  -3  -4   50.79    2.10
  -7   3   4   47.20    1.80
   7   3  -4   49.80    1.70
  -7   3   4   48.10    1.90
   7   3  -4   52.19    1.70
   7   3  -4   50.79    2.10
   7   3  -4   49.40    1.90
   7   3  -4   48.80    1.60
   6  -3  -4   35.20    1.50
  -6  -3   4   37.20    1.30
   6  -3  -4   35.40    1.60
   6  -3  -4   36.80    1.70
   6   3  -4   36.10    1.30
  -6   3   4   38.10    1.50
   6   3  -4   38.30    1.40
   6   3  -4   35.70    1.70
  -6   3   4   35.50    1.60
   6   3  -4   36.60    1.50
  -6   3   4   35.90    1.60
   6   3  -4   36.10    1.30
   5  -3  -4   18.10    1.00
  -5  -3   4   18.10    0.80
   5  -3  -4   18.00    1.10
  -5   3   4   16.50    1.10
   5   3  -4   17.40    0.90
   5   3  -4   18.70    0.70
   5   3  -4   18.50    1.10
   5   3  -4   18.60    1.00
  -5   3   4   19.00    1.00
  -5   3   4   15.10    1.00
   5   3  -4   18.20    0.80
  -5   3   4   19.30    0.70
   4  -3  -4  162.58    4.90
   4  -3  -4  163.78    4.90
   4  -3  -4  160.58    4.80
  -4  -3   4  164.28    4.60
  -4   3   4  162.18    4.80
  -4   3   4  155.48    4.90
   4   3  -4  167.88    4.30
  -4   3   4  164.88    4.50
   4   3  -4  158.78    4.70
   4   3  -4  158.48    4.90
   4   3  -4  159.48    4.60
  -4   3   4  155.48    4.90
  -3  -3   4  201.68    5.70
   3  -3  -4  205.38    5.90
  -3  -3   4  192.98    5.60
   3  -3  -4  200.08    5.90
  -3   3   4  204.08    5.80
   3   3  -4  201.88    5.80
  -3   3   4  202.08    5.60
  -3   3   4  195.78    5.90
   3   3  -4  199.58    5.90
  -3   3   4  203.78    5.90
   3   3  -4  202.78    5.70
  -2  -3   4  123.59    3.70
   2  -3  -4  125.29    3.90
   2  -3  -4  130.29    3.90
  -2  -3   4  125.79    3.80
   2  -3  -4  130.69    4.00
  -2  -3   4  127.49    3.80
  -2   3   4  125.99    3.70
   2   3  -4  128.39    3.80
  -2   3   4  130.99    4.00
  -2   3   4  128.69    3.90
   2   3  -4  129.99    3.80
   2   3  -4  120.19    3.90
  -2   3   4  126.09    3.80
   1  -3  -4   27.80    1.20
  -1  -3   4   29.20    0.90
  -1  -3   4   28.00    1.10
   1  -3  -4   29.00    1.20
   1  -3  -4   30.30    1.00
  -1  -3   4   28.10    1.20
   1  -3  -4   28.60    1.40
  -1  -3   4   27.50    1.20
  -1   3   4   28.50    1.30
  -1   3   4   27.20    1.30
  -1   3   4   28.80    1.20
   1   3  -4   28.40    1.30
   1   3  -4   28.20    1.20
   1   3  -4   28.90    1.20
   0  -3   4    0.80    0.40
   0  -3  -4    0.70    0.30
   0  -3   4    1.90    0.40
   0  -3  -4    1.70    0.40
   0  -3  -4    1.90    0.20
   0  -3   4    1.30    0.40
   0  -3   4    1.50    0.30
   0  -3  -4    1.60    0.40
   0   3  -4    1.40    0.40
   0   3  -4    1.80    0.40
   0   3   4    1.40    0.40
   0   3  -4    1.10    0.50
   0   3   4    2.10    0.50
   0   3   4    1.00    0.40
  -1  -3  -4   16.80    0.90
  -1  -3  -4   15.60    1.00
   1  -3   4   15.70    1.00
   1  -3   4   14.40    0.90
   1  -3   4   16.30    0.90
  -1  -3  -4   14.50    0.80
  -1   3  -4   16.20    1.00
  -1   3  -4   15.10    0.90
   1   3   4   15.90    0.80
   1   3   4   15.30    0.90
   1   3   4   15.00    0.80
  -1   3  -4   14.30    0.90
   2  -3   4  622.84   17.20
  -2  -3  -4  632.24   17.10
   2  -3   4  637.24   17.30
  -2  -3  -4  641.64   17.10
   2  -3   4  626.34   17.10
   2   3   4  624.24   17.20
   2   3   4  616.94   17.10
  -2   3  -4  625.44   17.20
  -2   3  -4  642.54   17.20
  -2   3  -4  637.34   17.30
   3  -3   4   79.99    2.80
   3  -3   4   84.59    2.70
  -3  -3  -4   82.09    2.60
   3  -3   4   80.89    2.70
   3   3   4   83.09    2.60
   3   3   4   79.69    2.70
   3   3   4   83.39    2.80
  -3   3  -4   80.39    2.80
  -3   3  -4   83.19    2.70
  -3   3  -4   80.69    2.80
   4  -3   4   71.49    2.50
   4  -3   4   72.49    2.30
  -4  -3  -4   73.69    2.30
   4  -3   4   69.99    2.60
   4  -3   4   69.19    2.50
  -4   3  -4   71.59    2.50
  -4   3  -4   69.69    2.40
   4   3   4   72.09    2.40
   4   3   4   70.69    2.40
  -4   3  -4   71.39    2.60
   4   3   4   73.49    2.60
   5  -3   4    1.70    0.50
   5  -3   4    1.20    0.40
   5  -3   4    1.90    0.60
   5  -3   4    2.20    0.60
  -5  -3  -4    1.60    0.40
   5   3   4    0.90    0.40
   5   3   4    0.70    0.50
   5   3   4    2.20    0.20
  -5   3  -4    2.60    0.50
  -5   3  -4    1.50    0.50
  -5   3  -4    1.70    0.60
   5   3   4    1.30    0.40
   5   3   4    1.90    0.20
   6  -3   4  115.99    3.80
   6  -3   4  116.89    3.50
   6  -3   4  110.99    3.60
   6  -3   4  110.09    3.80
  -6   3  -4  110.59    3.70
   6   3   4  117.39    3.20
  -6   3  -4  113.59    3.70
   6   3   4  109.09    3.50
   6   3   4  115.49    3.50
  -6   3  -4  118.49    3.70
   6   3   4  114.29    3.80
   6   3   4  114.39    3.20
   7  -3   4    3.00    0.50
   7  -3   4    2.10    0.60
   7  -3   4    2.70    0.60
   7  -3   4    1.50    0.60
  -7   3  -4    1.70    0.60
   7   3   4    2.60    0.50
   7   3   4    1.80    0.70
  -7   3  -4    3.50    0.70
  -7   3  -4    2.10    0.60
   7   3   4    3.00    0.50
   8  -3   4  164.18    5.20
   8  -3   4  160.18    5.00
   8  -3   4  168.68    4.70
   8  -3   4  156.48    5.10
   8   3   4  158.08    4.70
   8   3   4  165.88    5.20
  -8   3  -4  162.18    5.00
  -8   3  -4  149.49    4.90
  -8   3  -4  156.08    5.00
   8   3   4  161.88    4.80
   9  -3   4   92.29    3.50
   9  -3   4   97.39    2.90
   9  -3   4   92.89    3.20
   9  -3   4   84.69    3.20
   9   3   4   93.89    3.40
   9   3   4   91.49    2.90
  -9   3  -4   88.59    3.10
  -9   3  -4   94.89    3.30
   9   3   4   93.49    3.10
  -9   3  -4   88.09    3.20
  10  -3   4    9.70    0.80
  10  -3   4    7.70    1.10
  10  -3   4    8.90    1.00
 -10   3  -4    7.80    0.90
  10   3   4    9.70    0.90
  10   3   4    7.00    1.10
 -10   3  -4    8.90    0.90
  10   3   4    8.40    0.70
  11  -3   4    0.40    0.70
  11  -3   4    0.00    0.50
  11   3   4    0.80    0.80
 -11   3  -4   -0.40    0.40
  11   3   4   -0.50    0.50
  11   3   4   -0.20    0.30
  12  -3   4   12.20    1.10
  12  -3   4   13.90    1.50
 -12   3  -4   13.40    1.10
  12   3   4   13.70    1.50
  12   3   4   14.40    0.80
  13  -3   4   17.30    1.70
  13  -3   4   22.20    1.40
  13   3   4   22.90    1.80
 -13   3  -4   20.40    1.30
  14  -3   4    3.80    1.10
  14   3   4    4.50    1.10
  15  -3   4    3.80    1.20
  15   3   4    2.70    1.20
  16  -3   4    0.00    0.90
  16   3   4    0.00    1.10
  17  -3   4   -0.10    0.90
  17   3   4    0.00    1.10
  18  -3   4    1.80    1.20
  18   3   4    0.80    1.10
  19  -4  -4    0.00    1.30
  19  -4  -4   -1.70    1.00
  19   4  -4   -0.40    1.10
  18  -4  -4    3.10    1.40
  18  -4  -4    2.40    1.30
  18   4  -4    2.10    1.20
  17  -4  -4   -0.40    1.10
  17  -4  -4    0.20    1.10
  17   4  -4    2.20    1.20
  17   4  -4    1.20    1.10
  16  -4  -4   -0.60    1.00
  16  -4  -4    1.00    1.00
  16   4  -4   -0.30    1.00
  15  -4  -4   -0.50    0.90
  15  -4  -4   -1.30    0.80
  15  -4  -4    2.20    0.80
 -15   4   4    0.80    0.70
  15   4  -4    1.20    0.90
  14  -4  -4   -1.60    0.70
  14  -4  -4    0.90    0.90
  14  -4  -4    1.00    0.70
  14   4  -4   -0.60    0.70
 -14   4   4   -0.10    0.60
  14   4  -4    1.20    0.90
  13  -4  -4    2.30    1.00
  13  -4  -4    1.20    0.60
  13  -4  -4    1.30    0.90
  13   4  -4    1.40    0.80
 -13   4   4    2.50    0.70
  13   4  -4    1.00    0.80
  12  -4  -4   26.90    1.60
  12  -4  -4   26.20    2.10
  12  -4  -4   25.40    1.90
  12   4  -4   25.40    1.70
  12   4  -4   27.40    1.50
  12   4  -4   23.50    1.00
  12   4  -4   22.40    1.70
 -12   4   4   25.60    1.50
  11  -4  -4   -0.70    0.60
  11  -4  -4    0.60    0.70
  11  -4  -4    0.90    0.70
  11   4  -4    0.40    0.70
  11   4  -4    0.50    0.60
 -11   4   4    0.60    0.60
 -11   4   4    0.00    0.60
  11   4  -4    0.10    0.50
  11   4  -4    0.10    0.30
  10  -4  -4   -0.10    0.60
  10  -4  -4   -1.10    0.50
  10  -4  -4    0.10    0.60
 -10   4   4   -0.10    0.50
  10   4  -4    0.40    0.40
  10   4  -4   -0.40    0.50
 -10   4   4    1.10    0.60
  10   4  -4    0.80    0.70
  10   4  -4    0.60    0.40
   9  -4  -4    1.20    0.60
  -9  -4   4   -0.30    0.20
   9  -4  -4   -1.00    0.60
   9  -4  -4    0.40    0.60
   9   4  -4    0.20    0.70
  -9   4   4   -0.50    0.50
   9   4  -4    0.10    0.30
   9   4  -4   -0.50    0.30
   9   4  -4    0.20    0.50
   9   4  -4   -0.40    0.30
  -9   4   4    0.00    0.50
   8  -4  -4    8.40    1.00
   8  -4  -4   11.60    1.10
  -8  -4   4   10.80    0.70
   8  -4  -4    8.90    1.00
  -8   4   4   11.70    1.20
   8   4  -4   10.50    0.70
   8   4  -4   11.50    0.70
   8   4  -4   13.10    1.10
   8   4  -4   11.80    1.20
  -8   4   4   13.30    1.20
   8   4  -4   11.20    0.80
  -8   4   4    9.00    1.00
   7  -4  -4    8.00    1.00
   7  -4  -4    9.20    1.00
  -7  -4   4    9.90    0.70
   7  -4  -4    5.40    0.80
   7   4  -4    9.00    0.90
   7   4  -4    7.80    0.50
  -7   4   4    9.10    1.00
  -7   4   4    7.40    1.00
   7   4  -4    9.50    1.10
   7   4  -4    9.50    0.80
  -7   4   4    8.60    0.90
   7   4  -4    9.80    0.70
   6  -4  -4  101.99    3.60
  -6  -4   4  104.09    3.20
   6  -4  -4  107.49    3.60
   6  -4  -4  100.89    3.40
  -6   4   4  104.09    2.90
  -6   4   4  101.99    3.60
  -6   4   4   95.49    3.60
   6   4  -4   99.89    3.30
   6   4  -4  105.09    3.20
   6   4  -4   99.99    3.30
   6   4  -4   94.39    3.50
  -6   4   4  101.89    3.40
  -6   4   4  106.29    2.90
   5  -4  -4   53.29    2.10
  -5  -4   4   54.69    1.90
   5  -4  -4   54.29    2.20
   5  -4  -4   47.10    2.10
   5   4  -4   47.40    2.00
   5   4  -4   48.90    2.20
   5   4  -4   50.19    1.80
  -5   4   4   52.19    2.10
  -5   4   4   52.39    2.20
  -5   4   4   54.99    2.20
  -5   4   4   52.99    1.70
   5   4  -4   53.69    2.00
   4  -4  -4   -1.10    0.40
   4  -4  -4   -0.10    0.40
  -4  -4   4    0.00    0.30
   4  -4  -4    0.70    0.50
  -4   4   4   -0.70    0.40
   4   4  -4   -0.10    0.50
  -4   4   4   -0.30    0.50
   4   4  -4   -0.20    0.40
  -4   4   4   -0.20    0.30
   4   4  -4   -0.10    0.40
  -4   4   4    0.20    0.50
   4   4  -4   -1.00    0.40
  -3  -4   4   55.09    2.00
   3  -4  -4   61.69    2.30
   3  -4  -4   58.29    2.20
  -3  -4   4   59.39    2.10
   3  -4  -4   57.99    2.20
   3   4  -4   58.39    2.20
   3   4  -4   55.39    2.30
   3   4  -4   57.19    2.10
   3   4  -4   62.09    2.10
  -3   4   4   56.09    2.20
  -3   4   4   59.49    2.30
  -3   4   4   54.49    2.30
  -2  -4   4    3.70    0.60
   2  -4  -4    3.90    0.60
  -2  -4   4    3.20    0.50
   2  -4  -4    4.10    0.60
   2  -4  -4    2.90    0.60
  -2   4   4    3.20    0.60
   2   4  -4    3.20    0.70
   2   4  -4    3.90    0.60
   2   4  -4    3.00    0.60
   2   4  -4    3.50    0.60
  -2   4   4    3.80    0.70
  -2   4   4    4.80    0.70
  -1  -4   4  241.38    6.60
   1  -4  -4  230.98    6.80
  -1  -4   4  226.68    6.10
   1  -4  -4  230.78    6.60
  -1  -4   4  224.28    6.50
  -1  -4   4  229.08    6.10
   1  -4  -4  227.98    6.60
  -1   4   4  235.98    6.80
   1   4  -4  216.08    6.70
   1   4  -4  224.98    6.60
   1   4  -4  216.38    6.80
  -1   4   4  225.18    6.70
   1   4  -4  224.48    6.60
  -1   4   4  216.28    6.60
   0  -4  -4    0.10    0.50
   0  -4  -4   -0.10    0.30
   0  -4  -4    0.40    0.20
   0  -4   4    0.00    0.20
   0  -4  -4   -0.20    0.40
   0  -4   4    0.30    0.40
   0  -4   4    0.00    0.40
   0   4  -4    0.60    0.50
   0   4   4   -0.30    0.40
   0   4  -4   -0.20    0.40
   0   4   4   -0.30    0.50
   0   4  -4   -0.20    0.50
   0   4   4    0.30    0.50
   0   4  -4    0.50    0.40
  -1  -4  -4   28.00    0.90
  -1  -4  -4   28.60    1.30
   1  -4   4   27.50    1.30
  -1  -4  -4   28.10    1.50
   1  -4   4   29.70    1.30
  -1  -4  -4   26.80    1.20
   1   4   4   23.60    1.30
  -1   4  -4   28.30    1.50
  -1   4  -4   29.00    1.40
   1   4   4   26.90    1.40
  -1   4  -4   28.30    1.40
  -1   4  -4   30.20    1.50
   1   4   4   29.50    1.30
   2  -4   4    1.20    0.50
   2  -4   4    0.00    0.40
  -2  -4  -4    0.60    0.30
  -2  -4  -4    0.30    0.40
  -2  -4  -4    0.40    0.50
  -2   4  -4   -0.10    0.40
   2   4   4    0.40    0.40
   2   4   4    0.40    0.50
  -2   4  -4    0.30    0.50
  -2   4  -4    0.40    0.40
  -2   4  -4    0.00    0.60
   2   4   4    0.50    0.50
   3  -4   4   14.20    1.00
  -3  -4  -4   14.00    0.90
   3  -4   4   15.30    1.10
   3   4   4   13.20    1.00
  -3   4  -4   15.30    1.10
  -3   4  -4   14.60    1.10
   3   4   4   14.40    1.10
  -3   4  -4   13.20    1.10
  -3   4  -4   14.60    1.20
   4  -4   4   14.80    1.10
  -4  -4  -4   15.40    0.90
   4  -4   4   14.40    1.10
  -4   4  -4   14.80    1.20
   4   4   4   15.90    1.10
  -4   4  -4   14.70    1.10
   4   4   4   14.30    1.00
  -4   4  -4   14.60    1.30
   5  -4   4   -0.50    0.50
   5  -4   4    0.00    0.50
  -5  -4  -4   -0.60    0.30
   5   4   4    0.40    0.40
  -5   4  -4   -0.10    0.50
   5   4   4    0.10    0.50
  -5   4  -4   -0.40    0.60
  -5   4  -4   -1.20    0.50
  -6  -4  -4  143.39    4.30
   6  -4   4  145.29    4.60
   6  -4   4  138.09    4.60
   6   4   4  139.99    4.40
   6   4   4  144.59    4.70
  -6   4  -4  135.49    4.70
  -6   4  -4  146.49    4.50
  -6   4  -4  140.29    4.70
   6   4   4  144.69    4.40
   7  -4   4   -0.40    0.50
   7  -4   4   -0.10    0.50
   7   4   4    0.30    0.60
   7   4   4    0.20    0.40
  -7   4  -4    0.40    0.60
  -7   4  -4    0.80    0.60
   7   4   4    0.20    0.60
  -7   4  -4    0.60    0.50
   8  -4   4    0.50    0.60
   8  -4   4    0.50    0.60
   8   4   4    0.30    0.40
   8   4   4    0.90    0.60
   8   4   4    1.50    0.80
  -8   4  -4    2.20    0.60
  -8   4  -4    1.50    0.70
  -8   4  -4    1.20    0.70
   9  -4   4    0.10    0.50
   9  -4   4   -0.40    0.60
  -9   4  -4    0.80    0.70
   9   4   4    0.10    0.40
   9   4   4    0.00    0.70
  -9   4  -4    0.20    0.60
  -9   4  -4   -0.30    0.50
   9   4   4    0.00    0.60
  10  -4   4    5.20    1.00
  10  -4   4    6.90    0.90
 -10   4  -4    8.00    1.10
  10   4   4    7.80    1.00
  10   4   4    7.50    1.10
 -10   4  -4    8.00    1.00
 -10   4  -4    6.80    1.00
  10   4   4    6.90    0.70
  11  -4   4    2.10    0.90
  11  -4   4    1.30    0.60
  11   4   4    1.00    0.40
 -11   4  -4    2.30    0.70
  11   4   4    2.50    1.00
  12  -4   4   -0.40    0.50
  12  -4   4    0.30    0.70
 -12   4  -4    1.10    0.60
  12   4   4   -0.60    0.90
  12   4   4    0.40    0.40
  13  -4   4   11.20    1.50
  13  -4   4   13.00    1.30
  13   4   4   11.80    1.60
 -13   4  -4   15.50    1.40
  14  -4   4    4.80    1.00
  14  -4   4    5.60    1.30
 -14   4  -4    6.00    1.00
  14   4   4    4.10    1.30
  15  -4   4    0.30    1.00
  15   4   4    1.50    1.10
  16  -4   4    0.20    1.00
  16   4   4    0.60    1.30
  17  -4   4    1.70    1.10
  17   4   4    1.30    1.30
  18  -5  -4    3.30    1.50
  18  -5  -4   -0.40    1.30
  18   5  -4    3.20    1.30
  17  -5  -4   -1.40    1.10
  17  -5  -4    0.60    1.20
  17   5  -4    1.10    1.10
  16  -5  -4    1.30    1.20
  16  -5  -4    0.80    1.20
  16   5  -4   -0.20    1.00
  15  -5  -4   -1.70    0.80
  15  -5  -4    1.00    1.10
  15  -5  -4    0.00    0.70
  15   5  -4    1.20    1.00
 -15   5   4    1.10    0.80
  14  -5  -4   -0.40    1.00
  14  -5  -4    0.30    1.00
  14  -5  -4   -0.30    0.70
 -14   5   4    0.10    0.70
  14   5  -4   -0.80    0.90
  13  -5  -4   26.50    1.80
  13  -5  -4   18.90    2.00
  13  -5  -4   21.60    2.00
 -13   5   4   19.80    1.60
  13   5  -4   25.50    2.00
  12  -5  -4    0.80    0.90
  12  -5  -4    0.60    0.90
  12  -5  -4    1.90    0.80
 -12   5   4    0.90    0.80
  12   5  -4    1.30    0.50
  12   5  -4    1.00    1.00
  11  -5  -4   12.10    1.30
  11  -5  -4    9.20    1.40
  11  -5  -4    8.10    1.30
 -11   5   4    8.10    1.10
 -11   5   4   11.60    1.30
  11   5  -4    8.90    0.90
  11   5  -4    8.60    1.30
  11   5  -4    8.90    1.10
  10  -5  -4   -1.00    0.60
  10  -5  -4   -0.70    0.60
  10  -5  -4   -0.40    0.70
  10   5  -4   -1.00    0.70
 -10   5   4   -0.70    0.70
  10   5  -4   -0.70    0.60
  10   5  -4   -0.20    0.40
 -10   5   4    0.60    0.70
   9  -5  -4    1.90    0.80
  -9  -5   4    2.70    0.50
   9  -5  -4    3.20    0.80
   9  -5  -4    1.90    0.80
  -9   5   4    2.40    0.80
   9   5  -4    1.90    0.60
   9   5  -4    3.20    1.00
   9   5  -4    3.00    0.50
  -9   5   4    2.70    0.80
   9   5  -4    3.20    0.70
  -9   5   4    2.60    0.90
   8  -5  -4    1.20    0.70
  -8  -5   4    0.40    0.40
   8  -5  -4    0.90    0.70
   8  -5  -4    1.10    0.70
  -8   5   4    1.40    0.80
   8   5  -4    0.80    0.50
  -8   5   4    1.20    0.70
   8   5  -4    1.90    0.80
   8   5  -4    1.20    0.60
  -8   5   4    1.90    0.80
   8   5  -4    2.20    0.50
   7  -5  -4   40.70    2.10
   7  -5  -4   44.50    2.10
  -7  -5   4   41.30    1.60
   7  -5  -4   39.00    2.20
   7   5  -4   41.50    1.80
   7   5  -4   37.30    2.10
   7   5  -4   40.30    1.90
  -7   5   4   39.20    2.10
  -7   5   4   42.40    2.10
   7   5  -4   41.40    1.70
  -7   5   4   37.10    1.90
  -6  -5   4  101.49    3.30
   6  -5  -4  102.39    3.70
   6  -5  -4  101.89    3.70
   6  -5  -4  105.69    3.80
  -6   5   4   94.49    3.50
  -6   5   4  102.29    3.80
   6   5  -4   95.09    3.70
  -6   5   4  102.49    3.00
   6   5  -4  100.49    3.50
   6   5  -4  107.99    3.40
  -6   5   4  106.49    3.80
   6   5  -4   97.19    3.30
  -5  -5   4    3.80    0.60
   5  -5  -4    2.60    0.60
   5  -5  -4    2.50    0.70
   5  -5  -4    1.90    0.80
   5   5  -4    3.70    0.70
   5   5  -4    3.20    0.70
  -5   5   4    1.80    0.80
   5   5  -4    4.30    0.70
  -5   5   4    3.80    0.80
  -5   5   4    3.70    0.50
   5   5  -4    3.50    0.90
  -5   5   4    2.80    0.80
   4  -5  -4   -0.60    0.40
   4  -5  -4   -0.30    0.60
   4  -5  -4    0.50    0.60
  -4  -5   4    0.00    0.50
  -4   5   4   -0.30    0.60
   4   5  -4    0.90    0.50
   4   5  -4   -0.80    0.70
  -4   5   4    0.30    0.40
   4   5  -4   -1.10    0.50
  -4   5   4    0.10    0.60
   4   5  -4   -0.30    0.40
  -4   5   4   -0.70    0.50
   3  -5  -4   62.69    2.70
   3  -5  -4   67.99    2.50
   3  -5  -4   63.69    2.60
  -3  -5   4   64.69    2.40
  -3  -5   4   64.79    2.40
   3   5  -4   67.99    2.40
   3   5  -4   65.79    2.60
  -3   5   4   65.49    2.70
  -3   5   4   65.29    2.60
   3   5  -4   66.29    2.50
   3   5  -4   66.19    2.70
  -3   5   4   65.19    2.70
   2  -5  -4  113.09    3.80
  -2  -5   4  111.79    3.70
  -2  -5   4  111.39    3.70
   2  -5  -4  107.39    3.90
   2  -5  -4  115.99    3.70
  -2   5   4  112.19    3.80
   2   5  -4  113.79    4.00
   2   5  -4  114.19    3.90
  -2   5   4  119.19    4.00
   2   5  -4  115.59    3.70
  -2   5   4  116.59    4.00
   2   5  -4  113.29    3.80
   1  -5  -4   99.99    3.30
   1  -5  -4   98.09    3.60
  -1  -5   4   98.99    3.40
  -1  -5   4   97.79    3.30
   1  -5  -4   99.89    3.40
   1   5  -4  101.89    3.50
  -1   5   4  100.29    3.50
   1   5  -4   93.99    3.30
  -1   5   4   95.59    3.40
   1   5  -4   92.69    3.20
   1   5  -4   98.89    3.60
  -1   5   4   99.89    3.60
   0  -5  -4  163.38    5.10
   0  -5   4  167.18    4.60
   0  -5  -4  163.08    5.30
   0  -5   4  168.18    5.20
   0  -5   4  164.48    5.10
   0  -5  -4  157.78    4.90
   0   5  -4  160.28    5.10
   0   5  -4  170.18    5.40
   0   5   4  165.78    5.10
   0   5   4  163.58    5.30
   0   5  -4  165.68    5.10
   0   5   4  166.98    5.30
   0   5  -4  164.18    5.30
   1  -5   4   28.80    1.60
   1  -5   4   31.90    1.30
  -1  -5  -4   30.70    1.40
  -1  -5  -4   32.00    1.50
   1  -5   4   34.20    1.60
  -1  -5  -4   32.70    1.80
  -1   5  -4   31.20    1.80
   1   5   4   31.70    1.70
   1   5   4   33.10    1.80
  -1   5  -4   30.60    1.60
   1   5   4   31.70    1.60
  -1   5  -4   35.70    1.80
  -1   5  -4   30.50    1.60
   2  -5   4    0.70    0.30
  -2  -5  -4    0.50    0.30
   2  -5   4   -0.80    0.50
  -2  -5  -4    0.80    0.50
   2  -5   4    1.30    0.60
  -2  -5  -4   -0.30    0.50
   2   5   4    0.80    0.50
  -2   5  -4    0.30    0.60
   2   5   4    0.30    0.60
  -2   5  -4    0.40    0.70
  -2   5  -4    0.10    0.60
  -2   5  -4   -0.80    0.70
   2   5   4    0.80    0.60
   3  -5   4   50.89    2.20
  -3  -5  -4   50.79    2.00
   3  -5   4   48.50    2.20
  -3   5  -4   50.19    2.20
   3   5   4   50.29    2.20
  -3   5  -4   48.60    2.30
   3   5   4   53.69    2.20
  -3   5  -4   48.00    2.10
  -3   5  -4   49.10    2.30
   4  -5   4    1.70    0.70
  -4  -5  -4    1.20    0.50
   4  -5   4    0.10    0.60
   4   5   4    0.60    0.60
   4   5   4    1.40    0.70
  -4   5  -4    1.40    0.80
  -4   5  -4    1.90    0.70
  -4   5  -4    1.60    0.70
   5  -5   4  100.29    3.50
  -5  -5  -4   97.19    3.30
   5  -5   4  100.59    3.60
  -5   5  -4  100.59    3.50
   5   5   4   96.89    3.50
  -5   5  -4   98.29    3.70
   5   5   4  104.39    3.50
  -5   5  -4   91.09    3.60
  -6  -5  -4   15.20    1.00
   6  -5   4   11.20    1.20
   6  -5   4   13.60    1.30
  -6   5  -4   15.60    1.50
   6   5   4   15.10    1.20
   6   5   4   13.30    1.40
  -6   5  -4   13.70    1.40
   6   5   4   12.90    1.10
  -6   5  -4   13.30    1.20
   7  -5   4   -0.50    0.60
   7  -5   4   -0.80    0.50
  -7  -5  -4    0.00    0.40
   7   5   4   -0.30    0.70
  -7   5  -4   -0.20    0.60
  -7   5  -4   -0.40    0.60
  -7   5  -4   -0.50    0.70
   7   5   4    0.30    0.60
   7   5   4   -1.30    0.50
   8  -5   4   41.50    2.10
   8  -5   4   38.50    2.20
  -8   5  -4   36.70    2.20
   8   5   4   40.40    2.20
   8   5   4   40.70    2.00
   8   5   4   37.10    1.80
  -8   5  -4   41.60    2.20
  -8   5  -4   36.90    1.90
   9  -5   4    1.20    0.70
   9  -5   4   -0.10    0.70
  -9   5  -4    0.30    0.70
   9   5   4    0.00    0.50
   9   5   4    0.40    0.70
  -9   5  -4    2.00    0.90
   9   5   4   -1.10    0.70
  -9   5  -4   -0.10    0.70
  10  -5   4    0.80    0.70
  10  -5   4    1.20    0.70
  10   5   4    0.50    0.50
  10   5   4   -0.50    0.80
 -10   5  -4    1.40    0.70
 -10   5  -4    1.60    0.90
  10   5   4    0.50    0.70
 -10   5  -4    0.60    0.80
  11  -5   4    1.00    0.70
  11  -5   4    1.10    0.90
 -11   5  -4   -0.10    0.60
  11   5   4    1.10    0.90
  11   5   4    0.60    0.50
  12  -5   4    5.40    1.10
  12  -5   4    3.60    1.00
  12   5   4    4.10    1.20
 -12   5  -4    3.10    0.90
  12   5   4    5.90    0.70
  13  -5   4    2.80    1.10
  13  -5   4    4.80    1.00
 -13   5  -4    3.30    0.90
  13   5   4    2.80    1.20
  14  -5   4    0.50    1.00
  14  -5   4    1.20    0.80
  14   5   4   -0.90    1.00
 -14   5  -4    1.80    0.90
  15  -5   4    1.50    1.10
  15   5   4    3.50    1.30
  16  -5   4    2.10    1.30
  16  -5   4    1.20    1.20
  16   5   4   -0.40    1.20
  16  -6  -4    1.20    1.20
  16  -6  -4   -2.10    1.10
  15  -6  -4   -1.30    1.10
  15  -6  -4   -1.60    1.10
  15  -6  -4    1.40    0.90
  15   6  -4    0.20    1.20
 -15   6   4    1.70    0.90
  14  -6  -4    0.80    1.20
  14  -6  -4    0.30    0.80
  14  -6  -4   -0.70    1.10
  14   6  -4   -0.50    1.00
 -14   6   4    1.00    0.80
  13  -6  -4    2.10    1.10
  13  -6  -4    0.50    1.10
  13  -6  -4    1.70    1.00
  13   6  -4    0.50    1.20
 -13   6   4    1.50    0.90
  12  -6  -4   -0.10    0.90
  12  -6  -4   -0.70    0.70
  12  -6  -4    1.90    1.10
 -12   6   4   -1.00    0.70
  12   6  -4    0.60    0.60
  12   6  -4    0.10    1.10
  11  -6  -4    0.70    0.90
  11  -6  -4    0.50    1.00
  11  -6  -4    2.10    0.90
  11   6  -4    1.40    0.60
  11   6  -4    0.60    1.00
 -11   6   4    2.70    1.00
 -11   6   4    2.00    0.90
  10  -6  -4   -0.70    0.80
  10  -6  -4    0.60    0.90
  10  -6  -4   -0.40    0.70
 -10   6   4   -0.40    0.80
  10   6  -4    0.10    0.90
  10   6  -4    0.70    0.60
 -10   6   4    0.20    0.80
 -10   6   4    0.50    0.90
   9  -6  -4    1.50    0.80
   9  -6  -4    1.00    0.90
   9  -6  -4    0.30    0.70
  -9   6   4    1.40    0.80
  -9   6   4    0.20    0.80
   9   6  -4    1.30    0.70
   9   6  -4    1.60    1.00
  -9   6   4    0.00    0.90
   8  -6  -4   -0.30    0.60
   8  -6  -4    0.50    0.80
  -8  -6   4    0.90    0.50
   8  -6  -4   -0.40    0.70
   8   6  -4    0.00    0.60
  -8   6   4    0.90    0.80
  -8   6   4    1.00    0.70
  -8   6   4    0.40    0.80
   8   6  -4    0.00    0.80
   8   6  -4    0.90    0.50
   7  -6  -4   -0.60    0.60
   7  -6  -4    0.40    0.70
   7  -6  -4    0.30    0.60
  -7  -6   4    0.70    0.50
  -7   6   4    0.50    0.80
   7   6  -4   -0.70    0.80
   7   6  -4    0.30    0.60
   7   6  -4    0.20    0.60
   7   6  -4    0.20    0.50
  -7   6   4   -0.40    0.80
  -7   6   4    0.20    0.70
   6  -6  -4    6.00    1.10
   6  -6  -4    7.00    1.00
  -6  -6   4    7.70    0.90
   6  -6  -4    8.20    1.10
   6   6  -4    9.40    0.90
   6   6  -4    9.30    1.00
  -6   6   4    8.00    1.30
  -6   6   4    7.70    1.20
  -6   6   4    6.70    1.10
   6   6  -4    9.20    1.30
   6   6  -4    8.10    1.10
   5  -6  -4    2.60    0.90
   5  -6  -4    0.40    0.60
  -5  -6   4    1.20    0.60
   5  -6  -4    2.50    0.80
  -5   6   4    0.40    0.70
   5   6  -4    0.20    0.70
   5   6  -4    1.20    0.90
   5   6  -4    1.70    0.60
  -5   6   4    2.00    0.90
  -5   6   4    1.40    0.90
   5   6  -4    2.30    0.70
  -5   6   4    1.50    0.50
   4  -6  -4   15.60    1.50
  -4  -6   4   13.20    1.20
   4  -6  -4   13.40    1.30
   4  -6  -4   11.90    1.10
  -4   6   4   15.50    1.00
  -4   6   4   14.70    1.60
  -4   6   4   12.30    1.30
   4   6  -4   13.80    1.40
   4   6  -4   14.80    1.10
   4   6  -4   15.00    1.30
   4   6  -4   13.50    1.50
  -4   6   4   14.10    1.50
  -3  -6   4    0.70    0.50
  -3  -6   4    0.40    0.50
   3  -6  -4    0.00    0.70
   3  -6  -4    0.00    0.60
   3  -6  -4   -0.60    0.40
  -3   6   4    0.70    0.70
  -3   6   4    0.20    0.70
   3   6  -4    0.60    0.50
   3   6  -4    0.40    0.70
  -3   6   4   -1.10    0.60
   3   6  -4    0.70    0.60
   3   6  -4   -0.40    0.70
   2  -6  -4    5.20    0.90
  -2  -6   4    4.50    0.70
  -2  -6   4    5.30    0.80
   2  -6  -4    4.20    0.70
   2  -6  -4    4.40    1.00
  -2   6   4    4.10    0.90
   2   6  -4    2.50    0.90
   2   6  -4    5.10    0.80
  -2   6   4    5.30    1.00
   2   6  -4    5.40    1.10
  -2   6   4    5.70    1.10
   2   6  -4    6.20    0.90
   1  -6  -4    2.40    0.70
  -1  -6   4    3.60    0.80
   1  -6  -4    2.20    0.50
  -1  -6   4    1.00    0.60
   1  -6  -4    2.50    0.90
  -1   6   4    3.90    1.00
   1   6  -4    2.90    0.70
   1   6  -4    3.20    0.70
   1   6  -4    2.20    0.80
   1   6  -4    3.00    1.00
  -1   6   4    3.40    0.90
  -1   6   4    2.40    0.80
   0  -6   4    6.50    0.90
   0  -6  -4    4.10    0.90
   0  -6  -4    4.10    0.60
   0  -6  -4    5.50    0.90
   0  -6   4    5.00    0.80
   0   6  -4    4.60    0.90
   0   6  -4    5.00    1.00
   0   6   4    5.10    1.10
   0   6  -4    5.60    1.10
   0   6   4    4.80    0.90
   0   6  -4    4.40    0.80
   0   6   4    4.90    0.90
  -1  -6  -4   14.00    1.30
   1  -6   4   15.30    1.30
   1  -6   4   13.20    1.30
  -1  -6  -4   15.40    1.30
  -1  -6  -4   14.00    1.40
  -1   6  -4   14.20    1.50
  -1   6  -4   13.20    1.40
   1   6   4   14.90    1.30
   1   6   4   11.50    1.30
  -1   6  -4   14.30    1.20
  -1   6  -4   10.90    1.20
   1   6   4   13.50    1.40
  -2  -6  -4    1.20    0.70
   2  -6   4    0.40    0.70
  -2  -6  -4    1.20    0.60
   2  -6   4    0.80    0.60
   2   6   4    1.00    0.80
  -2   6  -4    1.50    0.80
   2   6   4    1.20    0.60
  -2   6  -4    2.00    0.70
  -2   6  -4    1.40    0.90
   2   6   4    1.60    0.80
  -3  -6  -4    5.20    0.80
   3  -6   4    4.70    0.60
   3  -6   4    6.00    1.00
   3  -6   4    4.00    0.90
  -3   6  -4    5.40    0.90
   3   6   4    4.70    1.00
  -3   6  -4    4.90    1.10
  -3   6  -4    6.00    1.10
   3   6   4    5.20    1.00
   4  -6   4    2.20    0.60
  -4  -6  -4    2.20    0.70
   4  -6   4    0.30    0.70
   4  -6   4    1.60    0.70
   4   6   4    1.60    0.70
  -4   6  -4    0.70    0.80
  -4   6  -4    1.30    0.80
  -4   6  -4    1.80    0.90
   4   6   4    1.60    0.70
   5  -6   4    7.20    1.00
  -5  -6  -4    7.20    0.90
   5  -6   4    7.40    1.10
   5  -6   4    7.80    0.90
   5   6   4    7.80    1.10
  -5   6  -4    6.00    1.00
   5   6   4   12.30    1.30
  -5   6  -4    7.00    1.30
  -5   6  -4    8.50    1.30
   6  -6   4    2.20    0.80
  -6  -6  -4    3.50    0.70
   6  -6   4    2.30    0.90
   6  -6   4    3.70    0.80
   6   6   4    4.00    0.90
  -6   6  -4    3.80    1.00
  -6   6  -4    4.40    0.90
   6   6   4    3.60    1.00
   6   6   4    3.80    1.00
  -6   6  -4    4.00    1.10
   7  -6   4   -1.10    0.70
  -7  -6  -4   -0.60    0.40
   7  -6   4   -0.10    0.60
   7  -6   4    0.50    0.60
  -7   6  -4    0.60    0.70
  -7   6  -4    0.60    0.80
   7   6   4   -1.00    0.70
  -7   6  -4   -0.30    0.70
   7   6   4    0.30    0.60
   7   6   4    1.30    0.90
   8  -6   4    1.00    0.90
   8  -6   4    1.10    0.70
   8  -6   4    1.60    0.80
  -8   6  -4    2.60    1.00
   8   6   4    1.80    1.00
   8   6   4    2.50    0.90
   8   6   4    1.40    0.70
  -8   6  -4    2.70    0.90
  -8   6  -4    2.10    0.90
   9  -6   4    1.00    0.70
   9  -6   4    0.40    0.90
   9  -6   4    0.60    0.70
  -9   6  -4   -0.50    0.80
  -9   6  -4   -1.00    0.80
   9   6   4   -0.70    0.90
   9   6   4    0.20    0.60
  -9   6  -4   -0.90    0.70
   9   6   4   -1.00    0.70
  10  -6   4    0.70    0.80
  10  -6   4    0.50    0.80
  10  -6   4    1.50    0.90
 -10   6  -4   -0.20    0.80
 -10   6  -4    1.30    0.80
  10   6   4    0.70    0.90
  10   6   4    0.60    0.60
 -10   6  -4    2.40    0.90
  11  -6   4    0.20    0.90
  11  -6   4    1.00    0.90
  11  -6   4    0.10    0.70
  11   6   4   -0.20    0.90
 -11   6  -4    1.40    1.00
 -11   6  -4    0.40    0.80
  11   6   4    0.50    0.60
  12  -6   4    0.50    0.80
  12  -6   4    0.40    1.00
  12  -6   4    0.00    0.90
  12   6   4    2.20    1.30
 -12   6  -4    0.60    0.90
  13  -6   4   -2.00    1.00
  13  -6   4    0.60    1.00
  13  -6   4   -1.00    0.80
 -13   6  -4    2.20    1.00
  13   6   4   -0.30    1.20
  14  -6   4    1.10    1.10
  14  -6   4    0.90    1.10
  14  -6   4   -0.80    0.80
 -14   6  -4    0.40    1.00
  14   6   4    1.20    1.20
  15  -6   4    0.60    1.10
  15  -6   4   -0.80    1.00
  15   6   4    1.10    1.20
  15  -7  -4   -1.40    0.90
  15  -7  -4    0.40    1.20
  15  -7  -4   -1.80    1.20
 -15   7   4   -1.30    0.90
  14  -7  -4   -1.50    1.00
  14  -7  -4   -0.90    0.90
  14  -7  -4   -2.10    1.00
  14   7  -4    0.70    1.30
 -14   7   4   -0.70    0.80
  13  -7  -4    5.70    1.60
  13  -7  -4    5.50    1.30
  13  -7  -4    6.90    1.50
  13   7  -4    7.70    1.70
 -13   7   4    7.40    1.40
  12  -7  -4   -0.70    0.90
  12  -7  -4   -0.40    1.00
  12  -7  -4    0.50    1.20
 -12   7   4    3.00    1.10
  12   7  -4    1.10    1.30
  12   7  -4    0.00    0.70
  11  -7  -4    0.50    1.10
  11  -7  -4   -0.30    0.80
  11  -7  -4   -1.30    0.90
  11   7  -4    0.00    1.20
 -11   7   4    0.10    0.90
  11   7  -4   -0.10    0.70
  10  -7  -4    4.20    1.20
  10  -7  -4    3.40    1.10
  10  -7  -4    1.60    1.00
  10   7  -4    4.70    1.40
 -10   7   4    2.20    1.10
  10   7  -4    4.80    1.00
 -10   7   4    3.60    1.10
 -10   7   4    2.40    1.20
   9  -7  -4    0.30    0.80
   9  -7  -4   -0.60    0.70
   9  -7  -4   -0.30    0.90
  -9   7   4   -0.90    0.80
  -9   7   4   -0.60    0.90
   9   7  -4    0.10    1.00
   9   7  -4   -0.90    0.70
  -9   7   4   -1.20    0.90
   8  -7  -4    0.50    1.00
   8  -7  -4   -0.30    0.70
   8  -7  -4   -1.10    0.70
  -8   7   4   -0.90    0.80
  -8   7   4   -0.10    1.00
   8   7  -4    0.60    0.80
  -8   7   4   -0.60    0.80
   8   7  -4   -0.60    1.00
   7  -7  -4   -0.40    0.70
  -7  -7   4   -0.80    0.50
   7  -7  -4    0.10    0.80
   7  -7  -4    0.50    1.00
  -7   7   4    0.00    0.80
   7   7  -4   -0.50    0.90
  -7   7   4   -0.50    0.90
   7   7  -4    0.20    0.80
   7   7  -4    0.20    0.60
  -7   7   4    0.10    0.90
  -6  -7   4   -0.50    0.50
   6  -7  -4   -1.20    0.80
   6  -7  -4    0.40    0.70
   6  -7  -4   -0.30    0.60
   6   7  -4   -0.50    0.60
  -6   7   4    0.30    0.90
   6   7  -4    1.90    1.00
   6   7  -4   -0.50    0.70
  -6   7   4   -1.10    0.80
  -6   7   4    0.20    0.80
   5  -7  -4    9.40    1.30
  -5  -7   4    8.10    1.10
   5  -7  -4    7.20    1.30
   5   7  -4    8.30    1.40
  -5   7   4    8.20    1.20
  -5   7   4    8.70    1.50
   5   7  -4    7.40    1.10
   5   7  -4    7.20    1.20
  -5   7   4    8.50    1.40
   4  -7  -4   -0.70    0.80
   4  -7  -4   -0.30    0.60
  -4  -7   4    0.60    0.60
  -4   7   4    0.40    0.60
   4   7  -4   -1.20    1.00
  -4   7   4    1.70    0.90
  -4   7   4    0.50    0.90
  -4   7   4    0.90    0.90
   4   7  -4    0.00    0.60
   4   7  -4    0.90    0.90
   3  -7  -4    8.70    1.30
  -3  -7   4   11.70    1.20
  -3  -7   4   10.00    1.10
   3  -7  -4    9.80    1.30
   3   7  -4   11.30    1.30
   3   7  -4   12.40    1.70
  -3   7   4   12.30    1.50
   3   7  -4   11.20    1.20
  -3   7   4   11.80    1.10
   3   7  -4   10.20    1.40
  -3   7   4   10.40    1.50
  -3   7   4   12.10    1.40
   2  -7  -4    1.00    0.90
  -2  -7   4    2.70    0.80
   2  -7  -4    2.20    0.80
  -2  -7   4    1.30    0.70
  -2   7   4    3.30    0.80
  -2   7   4    2.10    0.90
   2   7  -4    2.30    0.70
   2   7  -4    3.10    0.90
   2   7  -4    3.00    1.00
  -2   7   4    3.20    1.10
  -2   7   4    2.90    1.00
   2   7  -4    0.80    1.00
   1  -7  -4   11.20    1.40
  -1  -7   4   11.40    1.30
   1  -7  -4   10.20    1.20
  -1  -7   4    6.30    1.00
   1   7  -4   11.50    1.10
   1   7  -4   10.10    1.40
  -1   7   4   12.30    1.40
  -1   7   4   11.40    1.50
   1   7  -4   12.90    1.60
  -1   7   4   11.80    1.50
   1   7  -4   10.60    1.30
   0  -7   4   -0.30    0.60
   0  -7  -4    0.00    0.80
   0  -7   4    0.80    0.70
   0  -7  -4    0.10    0.60
   0   7  -4    0.40    0.60
   0   7   4   -1.00    0.60
   0   7  -4    0.90    0.90
   0   7   4    0.50    0.80
   0   7   4    0.50    0.90
   0   7  -4   -0.50    0.80
   0   7  -4    0.10    0.70
  -1  -7  -4   17.60    1.60
   1  -7   4   24.30    1.70
   1  -7   4   18.60    1.60
  -1  -7  -4   21.00    1.50
   1   7   4   19.30    1.80
  -1   7  -4   21.80    1.80
   1   7   4   16.70    1.80
   1   7   4   17.70    1.50
  -1   7  -4   21.00    2.00
  -1   7  -4   21.80    2.00
  -2  -7  -4    7.70    1.10
  -2  -7  -4    7.70    1.30
   2  -7   4    9.30    1.20
   2  -7   4    6.80    1.10
   2   7   4    8.40    1.40
  -2   7  -4    8.60    1.50
  -2   7  -4    7.00    1.30
   2   7   4    7.80    1.20
  -2   7  -4    6.80    1.10
   2   7   4    6.80    1.00
  -3  -7  -4   17.40    1.50
   3  -7   4   13.90    1.50
   3  -7   4   14.10    1.50
  -3   7  -4   13.60    1.50
   3   7   4   14.90    1.70
   3   7   4   17.10    1.70
  -3   7  -4   18.20    1.90
  -3   7  -4   13.30    1.70
   4  -7   4    0.80    0.80
   4  -7   4    1.30    0.80
  -4  -7  -4    0.80    0.70
  -4   7  -4    1.20    0.90
  -4   7  -4    0.10    1.00
   4   7   4    3.20    1.00
   4   7   4    1.50    0.80
  -4   7  -4    1.00    1.10
   4   7   4    1.10    0.90
   5  -7   4    0.20    0.80
  -5  -7  -4   -1.10    0.50
   5  -7   4   -0.50    0.80
  -5   7  -4    0.70    0.90
  -5   7  -4   -0.40    0.70
  -5   7  -4    1.20    1.00
   5   7   4   -1.40    0.80
   5   7   4    0.50    0.80
   5   7   4    0.30    0.80
   6  -7   4    1.20    0.90
  -6  -7  -4    1.00    0.60
   6  -7   4    1.30    0.90
  -6   7  -4    0.90    1.00
  -6   7  -4    1.30    0.90
   6   7   4    2.30    1.00
  -6   7  -4    0.80    0.90
   6   7   4    0.90    0.90
   6   7   4    0.20    0.80
   7  -7   4   -0.40    0.80
   7  -7   4    0.10    0.90
   7   7   4    0.60    0.90
  -7   7  -4    0.50    0.80
   7   7   4   -0.20    0.80
  -7   7  -4    0.20    1.00
  -7   7  -4   -1.00    0.80
   7   7   4    1.20    0.90
   8  -7   4   -2.00    0.60
   8  -7   4   -0.30    0.80
  -8   7  -4   -1.00    0.80
   8   7   4    0.20    0.90
  -8   7  -4   -0.20    0.80
  -8   7  -4   -0.70    1.00
   8   7   4   -1.10    0.70
   8   7   4   -1.00    0.90
   9  -7   4    1.20    1.10
   9  -7   4    1.50    0.90
  -9   7  -4    2.40    1.10
  -9   7  -4    6.50    1.40
  -9   7  -4    4.90    1.30
   9   7   4    2.90    0.90
   9   7   4    0.60    1.10
  10  -7   4    1.10    0.90
  10  -7   4    0.30    0.90
 -10   7  -4    1.60    1.00
 -10   7  -4    1.50    1.10
  10   7   4    1.40    0.80
  10   7   4    0.10    1.10
  11  -7   4   -0.10    1.10
  11  -7   4   -1.30    0.80
  11   7   4   -0.50    0.70
 -11   7  -4   -0.70    0.90
  11   7   4   -0.80    1.10
 -11   7  -4   -0.90    0.80
  12  -7   4    0.30    0.90
  12  -7   4   -0.30    1.10
  12  -7   4    0.10    1.00
 -12   7  -4    0.20    1.00
  12   7   4    1.40    1.30
  13  -7   4    2.90    1.50
  13  -7   4    0.20    1.10
  13  -7   4    1.80    1.10
 -13   7  -4    1.50    1.10
  13   7   4    0.40    1.30
  12  -8  -4    3.60    1.50
  12  -8  -4    3.80    1.30
 -12   8   4    4.70    1.30
  12   8  -4    4.50    1.50
  11  -8  -4    0.80    1.10
  11  -8  -4    0.90    1.20
  11   8  -4    0.90    0.90
  11   8  -4    1.30    1.30
 -11   8   4    0.40    1.10
  10  -8  -4   -0.40    1.20
  10  -8  -4    1.70    1.10
  10   8  -4    1.40    0.90
 -10   8   4    1.50    1.10
  10   8  -4    1.00    1.40
 -10   8   4    2.50    1.30
 -10   8   4    2.90    1.30
   9  -8  -4    4.00    1.30
   9  -8  -4    3.10    1.40
  -9   8   4    4.20    1.50
  -9   8   4    3.90    1.20
   9   8  -4    4.10    1.10
  -9   8   4    3.60    1.30
   9   8  -4    5.20    1.60
   8  -8  -4    0.70    1.10
   8  -8  -4    1.70    1.00
   8   8  -4    1.80    1.00
  -8   8   4    1.60    1.30
  -8   8   4    0.90    1.10
  -8   8   4    0.30    1.10
   8   8  -4    0.70    1.30
   7  -8  -4    0.30    1.20
   7  -8  -4    2.10    1.10
   7   8  -4    1.50    1.00
  -7   8   4    0.80    0.90
   7   8  -4   -0.40    1.10
  -7   8   4   -0.10    1.10
  -7   8   4    1.40    1.10
   6  -8  -4    3.40    1.20
   6  -8  -4    1.20    1.20
  -6  -8   4    1.50    0.80
  -6   8   4    2.90    1.30
  -6   8   4    4.00    1.10
   6   8  -4    2.90    1.20
   6   8  -4    2.00    1.40
   6   8  -4    3.40    1.00
  -6   8   4    2.40    1.30
  -5  -8   4    3.40    0.90
   5  -8  -4    0.60    0.90
   5  -8  -4    0.90    1.00
   5   8  -4    1.20    1.10
   5   8  -4    2.80    0.90
   5   8  -4    2.70    1.20
  -5   8   4    1.40    1.20
  -5   8   4    3.10    1.20
  -5   8   4    1.20    1.20
  -4  -8   4    0.30    0.70
   4  -8  -4   -0.10    0.90
   4  -8  -4    0.00    0.90
   4   8  -4   -0.20    0.70
   4   8  -4    2.00    1.30
  -4   8   4    2.50    1.20
  -4   8   4    1.70    1.00
  -4   8   4    0.60    1.20
   4   8  -4   -1.20    0.90
  -3  -8   4    1.60    0.80
  -3  -8   4   -0.10    0.70
   3  -8  -4    1.10    1.00
   3  -8  -4    1.30    1.10
  -3   8   4   -0.30    1.00
   3   8  -4    1.40    1.20
  -3   8   4    2.00    1.00
  -3   8   4    1.40    1.20
   3   8  -4    1.60    0.90
   3   8  -4    0.60    1.10
   2  -8  -4    2.20    0.90
  -2  -8   4    1.80    0.80
   2  -8  -4    1.30    1.00
  -2  -8   4    0.90    0.90
   2   8  -4    1.80    1.00
  -2   8   4    3.40    1.10
  -2   8   4    2.40    1.20
  -2   8   4    2.20    1.10
   2   8  -4    2.80    1.20
  -2   8   4    2.40    0.80
   2   8  -4    4.20    1.30
  -1  -8   4    0.70    0.80
  -1  -8   4   -0.40    0.80
   1  -8  -4    0.50    0.90
   1  -8  -4    0.40    0.90
   1   8  -4    0.10    0.90
   1   8  -4   -0.20    1.00
  -1   8   4   -1.30    0.90
  -1   8   4   -0.20    0.90
   1   8  -4    0.80    1.10
  -1   8   4    0.10    0.90
  -1   8   4   -0.20    0.70
   0  -8  -4    1.60    0.90
   0  -8  -4    1.30    0.90
   0  -8   4    0.30    0.80
   0  -8   4   -0.30    0.70
   0   8  -4    0.50    0.90
   0   8   4   -2.50    0.80
   0   8  -4    0.90    1.20
   0   8   4    2.50    1.20
   0   8   4    1.90    0.90
   0   8  -4    0.80    1.10
   0   8   4    0.80    1.20
  -1  -8  -4    2.10    1.00
   1  -8   4    1.00    0.80
  -1  -8  -4    1.10    0.90
   1  -8   4   -0.80    0.80
   1   8   4    1.00    0.90
  -1   8  -4    0.90    0.90
   1   8   4    1.90    1.10
  -1   8  -4    1.40    1.20
   1   8   4    2.80    1.00
  -1   8  -4    0.30    1.10
   1   8   4    2.40    1.10
  -2  -8  -4    4.50    1.10
   2  -8   4    3.60    1.00
   2  -8   4    5.60    1.20
   2   8   4    5.60    1.20
  -2   8  -4    7.80    1.60
  -2   8  -4    5.50    1.50
   2   8   4    6.60    1.40
   2   8   4    4.50    1.20
  -2   8  -4    4.30    1.20
  -3  -8  -4   -0.30    0.80
   3  -8   4    1.30    0.90
   3  -8   4    0.10    0.80
   3   8   4    2.00    1.00
  -3   8  -4    0.90    0.90
  -3   8  -4    0.60    1.00
   3   8   4    0.40    1.10
  -3   8  -4    2.10    1.30
   3   8   4    1.00    0.90
   4  -8   4    0.70    0.90
  -4  -8  -4    0.60    0.80
   4  -8   4    1.30    1.00
   4   8   4    1.70    1.20
   4   8   4    2.10    1.10
  -4   8  -4   -1.20    1.00
  -4   8  -4    2.20    1.30
   4   8   4    3.10    1.10
  -4   8  -4    0.30    0.90
   5  -8   4    2.00    1.10
  -5  -8  -4    1.10    0.80
   5  -8   4    1.20    1.10
   5   8   4    2.80    1.10
   5   8   4    2.70    1.10
   5   8   4    1.60    1.10
  -5   8  -4    2.30    1.00
  -5   8  -4    3.00    1.40
  -5   8  -4    2.70    1.30
   6  -8   4   -0.50    0.90
   6  -8   4    2.50    1.00
   6   8   4   -0.50    0.90
  -6   8  -4   -0.80    1.00
  -6   8  -4    2.00    1.20
  -6   8  -4    0.10    0.90
   6   8   4   -2.30    0.80
   6   8   4    1.10    1.00
   7  -8   4   -1.10    1.00
   7  -8   4    0.40    0.90
  -7   8  -4    1.80    1.20
  -7   8  -4   -1.00    1.10
   7   8   4    1.00    1.00
  -7   8  -4   -0.10    0.90
   7   8   4    0.80    1.00
   7   8   4   -1.50    1.00
   8  -8   4   -1.30    0.80
   8  -8   4    1.40    1.10
  -8   8  -4    0.20    1.00
   8   8   4   -0.90    1.20
   8   8   4   -0.30    1.00
  -8   8  -4    0.30    1.20
  -8   8  -4    1.60    1.10
   9  -8   4    1.90    1.30
   9  -8   4    3.90    1.20
  -9   8  -4    2.00    1.30
   9   8   4    2.20    1.00
   9   8   4    1.30    1.30
  -9   8  -4    2.30    1.30
  -9   8  -4    2.20    1.20
  10  -8   4    2.10    1.20
  10  -8   4   -1.50    1.00
  10   8   4    0.00    0.90
  10   8   4    0.70    1.30
 -10   8  -4   -0.50    1.00
 -10   8  -4    2.40    1.20
   8  -9  -4   -0.20    1.10
   8  -9  -4   -0.20    1.10
   8   9  -4   -0.30    1.10
  -8   9   4    0.00    1.30
  -8   9   4   -0.70    1.00
   8   9  -4   -2.50    1.30
  -8   9   4    0.90    1.30
   7  -9  -4   -0.90    1.20
   7  -9  -4    1.00    1.00
   7   9  -4    3.00    1.50
  -7   9   4    2.00    1.40
  -7   9   4   -0.30    1.20
  -7   9   4    1.00    1.10
   7   9  -4   -0.30    1.10
   6  -9  -4    0.80    1.10
   6  -9  -4    0.40    1.20
  -6   9   4    2.20    1.40
   6   9  -4    2.50    1.40
  -6   9   4    1.00    1.10
   6   9  -4    1.60    1.20
  -6   9   4    4.00    1.40
  -5  -9   4   -0.20    0.80
   5  -9  -4   -0.30    1.20
   5  -9  -4    0.30    1.10
  -5   9   4    1.10    1.10
  -5   9   4    1.60    1.40
   5   9  -4   -0.10    0.90
   5   9  -4    3.30    1.50
   5   9  -4    1.80    1.40
  -5   9   4   -1.90    1.10
   4  -9  -4   -0.60    0.90
   4  -9  -4    0.00    1.20
  -4  -9   4    0.20    0.80
  -4   9   4    0.70    1.10
  -4   9   4    0.70    1.30
   4   9  -4   -0.70    1.20
   4   9  -4   -0.10    1.00
   4   9  -4    2.00    1.30
  -4   9   4    1.40    1.20
   3  -9  -4    3.40    1.40
   3  -9  -4    3.20    1.20
  -3  -9   4    4.80    1.20
  -3   9   4    2.70    1.40
   3   9  -4    1.90    1.00
   3   9  -4    4.50    1.40
  -3   9   4    3.00    1.30
  -3   9   4    3.70    1.40
   3   9  -4    5.00    1.70
   2  -9  -4    1.30    1.20
  -2  -9   4    0.70    1.00
   2  -9  -4    1.10    1.10
  -2   9   4    0.60    1.00
  -2   9   4    2.80    1.30
  -2   9   4    1.70    1.50
   2   9  -4    1.00    1.40
   2   9  -4    0.60    1.30
   2   9  -4    2.30    1.10
   1  -9  -4    0.90    1.10
   1  -9  -4    0.00    1.00
  -1  -9   4    1.00    0.90
  -1   9   4    0.00    1.30
  -1   9   4    1.30    1.10
   1   9  -4    0.40    1.30
   1   9  -4   -0.20    1.10
   1   9  -4    1.90    1.10
  -1   9   4    0.40    1.00
   0  -9  -4    2.90    1.20
   0  -9  -4    0.70    1.10
   0  -9   4    4.40    1.20
   0   9  -4    3.90    1.40
   0   9  -4    3.40    1.20
   0   9   4    4.10    1.60
   0   9  -4    5.60    1.70
   0   9   4    5.10    1.40
   0   9   4    2.90    1.10
   1  -9   4    1.00    1.00
  -1  -9  -4    0.10    0.90
   1  -9   4    0.40    1.30
  -1   9  -4    0.40    1.00
   1   9   4    1.80    1.10
   1   9   4   -1.70    1.30
   1   9   4    2.10    1.10
  -1   9  -4    1.40    1.40
  -1   9  -4    0.50    1.30
   2  -9   4   -0.20    1.00
   2  -9   4   -0.60    0.90
  -2  -9  -4    0.30    0.90
  -2   9  -4   -0.10    1.30
  -2   9  -4    0.70    1.10
  -2   9  -4    0.90    1.40
   2   9   4   -1.20    0.80
   2   9   4   -0.30    1.30
   2   9   4    1.30    1.10
   3  -9   4    0.70    1.00
   3  -9   4    0.50    1.10
  -3  -9  -4   -0.70    0.90
   3   9   4    0.40    1.30
  -3   9  -4   -0.50    1.30
   3   9   4    0.70    1.00
  -3   9  -4   -0.40    1.00
   3   9   4    0.90    1.10
  -3   9  -4   -1.20    1.00
  -4  -9  -4    0.20    0.90
   4  -9   4   -0.30    0.90
   4  -9   4   -1.40    1.00
   4   9   4   -0.30    1.20
  -4   9  -4   -0.50    1.30
  -4   9  -4    2.70    1.20
   4   9   4    0.40    1.20
  -4   9  -4    2.60    1.30
   4   9   4    2.80    1.20
   5  -9   4   -0.80    1.00
   5  -9   4    1.70    1.20
  -5   9  -4    3.30    1.40
   5   9   4    0.60    1.30
   5   9   4    1.10    1.30
   5   9   4    1.80    1.10
  -5   9  -4    1.10    1.50
  -5   9  -4    0.60    1.10
   6  -9   4   -2.00    1.00
   6  -9   4   -1.50    1.10
   6   9   4    0.40    1.30
   6   9   4    0.30    1.20
  -6   9  -4    1.20    1.20
  -6   9  -4   -1.60    0.90
   6   9   4    1.40    1.80
  -6   9  -4    0.20    1.30
   7  -9   4   -1.60    1.10
   7  -9   4   -2.80    1.00
  -7   9  -4   -0.20    1.30
   7   9   4    2.50    1.30
   7   9   4   -0.80    1.00
  -7   9  -4    2.00    1.30
  -7   9  -4    1.60    1.20
  21   0  -5   -0.20    1.00
  21   0  -5   -0.70    0.90
  20   0  -5    0.10    0.90
  20   0  -5   -0.10    1.10
  19   0  -5   -0.80    0.90
  19   0  -5   -0.60    0.80
  18   0  -5    0.40    0.90
  18   0  -5   -0.80    0.80
  17   0  -5    0.60    0.90
  17   0  -5    0.30    0.80
  16   0  -5    0.30    0.70
  16   0  -5    0.30    0.90
  15   0  -5   -0.30    0.60
  15   0  -5    0.70    0.80
  14   0  -5   -1.00    0.60
  14   0  -5    0.40    0.40
  14   0  -5   -0.30    0.50
  13   0  -5   -0.50    0.50
  13   0  -5   -0.50    0.40
  13   0  -5   -1.10    0.60
  12   0  -5   -0.90    0.50
  12   0  -5   -0.30    0.50
  11   0  -5   -0.50    0.60
  11   0  -5   -0.20    0.20
  11   0  -5    0.00    0.40
  10   0  -5   -0.60    0.50
  10   0  -5    0.00    0.20
  10   0  -5    0.00    0.40
  10   0  -5    0.30    0.20
   9   0  -5    0.30    0.20
   9   0  -5   -0.60    0.50
   9   0  -5   -0.30    0.40
   9   0  -5   -0.70    0.20
   8   0  -5   -0.70    0.40
   8   0  -5   -0.30    0.30
  -8   0   5   -0.10    0.10
   8   0  -5    0.00    0.20
   7   0  -5   -0.60    0.30
  -7   0   5    0.00    0.10
   7   0  -5    0.00    0.30
   7   0  -5    0.20    0.20
   6   0  -5   -0.10    0.20
  -6   0   5    0.00    0.10
   6   0  -5   -0.40    0.20
   6   0  -5   -0.70    0.30
   5   0  -5   -0.30    0.30
   5   0  -5   -0.60    0.20
   5   0  -5   -0.60    0.20
  -5   0   5   -0.70    0.20
   4   0  -5   -0.30    0.30
  -4   0   5   -0.30    0.20
  -4   0   5   -0.10    0.20
   4   0  -5   -0.10    0.30
   4   0  -5   -0.40    0.20
   4   0  -5   -0.10    0.20
  -4   0   5   -0.40    0.20
   3   0  -5    0.00    0.20
   3   0  -5    0.00    0.20
  -3   0   5    0.00    0.10
  -3   0   5   -0.10    0.20
  -3   0   5   -0.20    0.20
   3   0  -5    0.30    0.30
   3   0  -5   -0.10    0.20
  -2   0   5   -0.70    0.20
  -2   0   5   -1.00    0.20
   2   0  -5   -0.90    0.20
   2   0  -5   -0.40    0.30
   2   0  -5   -0.50    0.20
   2   0  -5   -0.30    0.30
  -2   0   5   -0.60    0.20
  -1   0   5   -0.40    0.20
   1   0  -5    0.00    0.30
   1   0  -5    0.10    0.30
  -1   0   5   -0.20    0.20
  -1   0   5   -0.30    0.20
   0   0   5    0.00    0.20
   0   0  -5    0.00    0.30
   0   0  -5    0.20    0.30
   0   0   5   -0.50    0.20
  -1   0  -5   -0.30    0.30
  -1   0  -5    0.00    0.10
   1   0   5    0.10    0.30
  -1   0  -5   -0.20    0.20
   1   0   5    0.00    0.20
   2   0   5    0.10    0.30
  -2   0  -5   -0.10    0.10
   2   0   5    0.10    0.10
   2   0   5   -0.30    0.20
  -2   0  -5   -0.10    0.20
   3   0   5   -0.60    0.20
   3   0   5   -0.50    0.30
  -3   0  -5   -0.20    0.30
   3   0   5   -0.30    0.10
   4   0   5   -0.20    0.30
   4   0   5   -0.20    0.10
   4   0   5   -0.40    0.20
   5   0   5   -0.30    0.20
   5   0   5   -0.30    0.30
   5   0   5   -0.30    0.30
   6   0   5   -0.30    0.40
   6   0   5   -0.30    0.30
   7   0   5    0.20    0.40
   7   0   5    0.10    0.30
   8   0   5   -0.50    0.40
   8   0   5   -0.10    0.30
  -8   0  -5    0.60    0.30
   9   0   5   -0.50    0.40
  -9   0  -5   -0.20    0.30
   9   0   5    0.00    0.40
 -10   0  -5   -0.40    0.30
  10   0   5    0.30    0.40
  10   0   5    0.00    0.60
  11   0   5   -0.30    0.60
 -11   0  -5   -0.50    0.30
  11   0   5   -0.30    0.40
  11   0   5   -0.20    0.30
  12   0   5   -0.10    0.40
  12   0   5    1.00    0.70
  13   0   5   -0.20    0.40
  13   0   5    0.00    0.70
  13   0   5   -0.40    0.70
  14   0   5    1.50    0.90
  14   0   5   -0.90    0.60
  14   0   5   -0.50    0.40
  15   0   5    0.40    0.70
  15   0   5   -0.10    0.80
  16   0   5   -0.70    0.80
  17   0   5   -0.90    0.90
  18   0   5   -0.40    1.00
  19   0   5    1.50    1.20
  21  -1  -5   -0.80    1.10
  21  -1  -5   -0.10    1.10
  21   1  -5    1.70    1.00
  21   1  -5    0.50    1.10
  21   1  -5   -0.30    1.00
  20  -1  -5    1.60    1.10
  20  -1  -5    0.20    1.10
  20   1  -5    0.00    1.10
  20   1  -5    1.80    1.00
  19  -1  -5    3.90    1.20
  19  -1  -5    6.20    1.50
  19   1  -5    4.60    1.10
  19   1  -5    5.00    1.40
  18  -1  -5    0.70    1.00
  18  -1  -5    0.20    0.90
  18   1  -5    1.30    1.00
  18   1  -5    0.70    0.80
  17  -1  -5   14.90    1.70
  17  -1  -5   13.10    1.70
  17   1  -5   13.30    1.50
  17   1  -5   12.90    1.60
  16  -1  -5    1.60    0.90
  16  -1  -5    3.60    1.00
  16   1  -5    2.70    0.90
  16   1  -5    3.50    0.80
  16   1  -5    3.30    1.00
  15  -1  -5    4.00    1.00
  15  -1  -5    6.10    1.10
  15   1  -5    4.70    0.90
  15   1  -5    3.80    1.00
  15   1  -5    4.60    0.80
  14  -1  -5   14.40    1.40
  14  -1  -5   12.00    1.40
  14   1  -5   12.50    1.40
  14   1  -5   15.50    1.30
  13  -1  -5    0.00    0.30
  13  -1  -5   -0.10    0.60
  13  -1  -5   -0.40    0.50
  13   1  -5   -1.00    0.60
  13   1  -5    0.00    0.50
  12  -1  -5   44.70    2.40
  12  -1  -5   45.80    1.60
  12  -1  -5   47.20    1.60
  12  -1  -5   46.80    2.10
  12   1  -5   47.50    2.30
  12   1  -5   45.60    2.00
  11  -1  -5    1.00    0.30
  11  -1  -5    1.10    0.40
  11  -1  -5    0.80    0.60
  11  -1  -5    0.90    0.60
  11   1  -5    0.90    0.50
 -11   1   5    1.20    0.30
  11   1  -5    1.20    0.20
  11   1  -5    0.60    0.60
  10  -1  -5    7.00    0.80
  10  -1  -5    7.10    0.60
  10  -1  -5    6.10    0.90
  10  -1  -5    7.60    0.70
  10   1  -5    7.30    0.40
  10   1  -5    7.00    0.70
  10   1  -5    6.90    0.90
  -9  -1   5  423.36   11.30
   9  -1  -5  409.56   11.90
   9  -1  -5  411.86   12.20
   9  -1  -5  451.65   11.50
   9  -1  -5  420.66   11.60
   9  -1  -5  432.96   11.70
   9   1  -5  426.36   11.30
  -9   1   5  420.66   11.60
   9   1  -5  428.06   11.40
   9   1  -5  422.46   12.00
   9   1  -5  429.16   11.30
   9   1  -5  416.36   11.70
   8  -1  -5  198.38    5.20
   8  -1  -5  184.88    5.60
   8  -1  -5  190.28    5.50
  -8  -1   5  191.88    5.10
   8  -1  -5  185.78    5.40
   8  -1  -5  193.38    5.90
   8   1  -5  185.88    5.70
   8   1  -5  196.98    5.20
   8   1  -5  188.08    5.50
  -8   1   5  181.58    5.40
   8   1  -5  192.78    5.10
   7  -1  -5  213.48    6.10
   7  -1  -5  207.58    6.20
   7  -1  -5  220.18    6.10
  -7  -1   5  221.18    5.90
   7  -1  -5  212.88    6.50
   7  -1  -5  226.28    5.90
   7   1  -5  209.88    6.30
   7   1  -5  216.98    6.10
   7   1  -5  217.08    5.90
   7   1  -5  212.28    6.20
  -7   1   5  217.38    6.10
   6  -1  -5   62.19    2.00
   6  -1  -5   61.89    2.10
   6  -1  -5   66.49    2.10
   6  -1  -5   64.99    1.80
  -6  -1   5   63.49    1.80
   6  -1  -5   61.59    2.30
   6   1  -5   64.19    2.20
   6   1  -5   63.79    1.90
   6   1  -5   59.69    2.10
   6   1  -5   60.69    1.90
  -6   1   5   60.69    2.00
   5  -1  -5   14.40    0.80
   5  -1  -5   14.80    0.70
   5  -1  -5   14.70    0.70
   5  -1  -5   13.70    0.50
   5   1  -5   13.80    0.60
   5   1  -5   14.40    0.80
  -5   1   5   13.70    0.50
   5   1  -5   13.10    0.70
   5   1  -5   15.00    0.60
  -5   1   5   12.10    0.70
  -4  -1   5  615.64   16.60
   4  -1  -5  603.64   16.90
   4  -1  -5  617.64   16.70
   4  -1  -5  601.94   16.70
   4  -1  -5  646.54   16.60
   4   1  -5  632.84   16.50
  -4   1   5  616.94   16.70
   4   1  -5  604.94   16.80
   4   1  -5  656.23   16.70
   4   1  -5  607.64   16.70
  -4   1   5  628.04   16.60
   3  -1  -5 2169.08   59.29
   3  -1  -5 2280.27   59.49
   3  -1  -5 2189.88   58.89
  -3  -1   5 2197.88   58.89
   3  -1  -5 2240.78   58.99
  -3   1   5 2156.38   58.99
   3   1  -5 2191.48   59.69
  -3   1   5 2208.68   59.49
   3   1  -5 2268.47   59.29
   3   1  -5 2082.09   58.89
  -2  -1   5  303.97    8.30
   2  -1  -5  301.37    8.30
   2  -1  -5  292.67    8.20
   2  -1  -5  301.07    8.30
  -2  -1   5  323.97    8.30
   2  -1  -5  304.57    8.20
   2  -1  -5  311.67    8.50
  -2  -1   5  301.17    8.30
   2   1  -5  310.47    8.30
  -2   1   5  294.77    8.40
  -2   1   5  300.47    8.20
   2   1  -5  289.17    8.30
   2   1  -5  310.37    8.30
   2   1  -5  306.77    8.40
   1  -1  -5 2282.27   61.69
   1  -1  -5 2285.17   62.29
  -1  -1   5 2284.17   61.89
   1  -1  -5 2461.75   61.99
  -1  -1   5 2242.18   61.59
   1  -1  -5 2297.97   62.49
  -1  -1   5 2463.95   62.29
   1  -1  -5 2260.97   61.79
  -1   1   5 2305.17   61.89
   1   1  -5 2264.27   62.39
  -1   1   5 2217.58   61.79
   1   1  -5 2192.98   62.19
   1   1  -5 2298.97   62.09
   0  -1   5   91.39    2.70
   0  -1   5   89.59    2.70
   0  -1  -5   89.69    2.80
   0  -1  -5   91.59    2.60
   0  -1  -5   87.09    2.70
   0  -1  -5   94.29    2.60
   0   1  -5   93.49    2.70
   0   1   5   89.69    2.70
   0   1  -5   88.49    2.70
   0   1   5   91.69    2.70
   0   1   5   94.99    2.60
   0   1  -5   86.79    2.70
  -1  -1  -5    5.80    0.30
  -1  -1  -5    5.10    0.50
   1  -1   5    6.90    0.60
  -1  -1  -5    5.90    0.40
   1  -1   5    6.50    0.50
   1  -1   5    6.50    0.50
   1   1   5    5.80    0.50
   1   1   5    6.70    0.40
  -1   1  -5    7.00    0.50
   1   1   5    6.50    0.50
   1   1   5    8.10    0.30
  -1   1  -5    5.50    0.50
  -2  -1  -5   66.89    2.00
   2  -1   5   63.89    2.10
  -2  -1  -5   68.59    1.80
  -2  -1  -5   67.39    2.30
   2  -1   5   66.59    2.20
   2   1   5   67.09    1.80
   2   1   5   65.59    2.20
   2   1   5   69.69    2.00
   2   1   5   62.09    2.10
  -2   1  -5   69.19    2.20
  -2   1  -5   68.79    2.00
   3  -1   5    2.10    0.40
   3  -1   5    2.30    0.40
  -3   1  -5    2.10    0.30
  -3   1  -5    1.60    0.40
   3   1   5    1.70    0.30
   3   1   5    2.00    0.20
   3   1   5    2.20    0.40
   4  -1   5  190.38    5.70
   4  -1   5  203.88    5.70
   4   1   5  203.58    5.40
   4   1   5  195.38    5.70
   4   1   5  196.78    5.80
  -4   1  -5  206.78    5.60
  -4   1  -5  206.28    5.80
   5  -1   5    9.70    0.70
   5  -1   5    9.90    0.70
   5   1   5    8.30    0.60
  -5   1  -5   10.10    0.60
  -5   1  -5    9.90    0.70
   5   1   5    9.60    0.70
   5   1   5   10.00    0.50
   6  -1   5  178.38    5.20
   6  -1   5  177.18    5.20
   6   1   5  181.58    5.30
   6   1   5  177.48    4.90
   6   1   5  178.28    5.10
  -6   1  -5  177.78    5.10
   7  -1   5  198.38    5.90
   7  -1   5  203.48    6.00
  -7   1  -5  199.78    5.80
   7   1   5  209.18    5.80
   7   1   5  207.68    6.10
   8  -1   5    4.00    0.70
   8  -1   5    4.10    0.60
   8  -1   5    3.60    0.60
   8   1   5    6.20    0.80
   8   1   5    3.30    0.50
  -8   1  -5    3.80    0.50
   9  -1   5  328.47    9.40
   9  -1   5  327.17    9.70
   9  -1   5  336.77    9.40
  -9   1  -5  339.47    9.30
   9   1   5  329.57    9.60
   9   1   5  327.77    9.20
  -9   1  -5  329.07    9.20
 -10  -1  -5   16.80    0.80
  10  -1   5   17.00    1.00
  10  -1   5   15.20    1.10
  10  -1   5   17.10    1.50
  10  -1   5   17.90    1.10
 -10   1  -5   18.10    1.00
  10   1   5   19.10    1.30
  10   1   5   17.90    1.00
  11  -1   5    1.00    0.50
  11  -1   5    0.60    0.60
  11  -1   5    1.20    0.40
  11  -1   5    1.00    0.50
  11   1   5    0.30    0.40
  11   1   5    1.60    0.70
 -11   1  -5    0.90    0.40
  12  -1   5   31.80    1.60
  12  -1   5   32.00    2.00
  12  -1   5   31.40    1.40
  12  -1   5   29.80    1.50
 -12   1  -5   31.50    1.30
  12   1   5   29.50    1.30
  12   1   5   31.70    1.80
  13  -1   5   10.50    1.10
  13  -1   5   12.00    1.50
  13  -1   5   12.30    1.10
  13   1   5    9.90    0.80
  13   1   5   13.50    1.40
  14  -1   5   12.40    1.50
  14  -1   5   13.70    1.20
  14   1   5   13.70    0.90
  14   1   5   17.00    1.60
  15  -1   5    5.30    1.20
  15   1   5    4.20    1.00
  16  -1   5    4.30    1.20
  16   1   5    4.50    1.10
  16   1   5    4.40    1.20
  17  -1   5   -0.70    0.90
  17   1   5    0.20    1.00
  18  -1   5    1.70    1.20
  18   1   5   -0.90    1.00
  19  -1   5    0.10    1.10
  19   1   5   -0.80    1.00
  20  -2  -5   -0.20    1.00
  20  -2  -5   -0.40    1.20
  20   2  -5    0.60    1.00
  20   2  -5    1.20    1.00
  19  -2  -5   -0.30    1.00
  19  -2  -5   -1.10    0.90
  19   2  -5    0.00    1.00
  19   2  -5   -0.20    0.90
  19   2  -5   -1.00    0.70
  19   2  -5   -0.90    0.90
  18  -2  -5    3.30    1.10
  18  -2  -5    4.40    1.30
  18   2  -5    6.90    1.20
  18   2  -5    5.90    1.10
  18   2  -5    4.10    1.20
  18   2  -5    4.50    1.10
  17  -2  -5   -0.10    0.90
  17  -2  -5   -0.50    0.80
  17   2  -5   -0.10    0.70
  17   2  -5    0.60    0.90
  17   2  -5    1.40    0.80
  17   2  -5    1.20    0.90
  16  -2  -5    8.60    1.50
  16  -2  -5   10.70    1.40
  16   2  -5    9.50    1.20
  16   2  -5   10.50    1.30
  16   2  -5   12.70    1.40
  16   2  -5   10.10    1.20
  15  -2  -5    5.50    1.20
  15  -2  -5    5.90    1.10
  15   2  -5    4.50    0.90
  15   2  -5    5.90    1.00
  15   2  -5    3.90    0.90
  14  -2  -5    5.80    1.10
  14  -2  -5    7.20    1.20
  14  -2  -5    8.90    0.80
  14   2  -5    8.90    1.00
  14   2  -5    7.60    1.10
  14   2  -5    8.30    1.10
  13  -2  -5    0.30    0.40
  13  -2  -5    0.50    0.60
  13  -2  -5    0.10    0.70
  13   2  -5   -0.50    0.50
  13   2  -5    0.60    0.60
  13   2  -5    0.90    0.70
  12  -2  -5   40.40    2.00
  12  -2  -5   33.70    2.10
  12  -2  -5   38.20    1.60
  12   2  -5   38.10    2.00
  12   2  -5   36.10    1.70
  12   2  -5   37.20    1.90
  11  -2  -5   50.39    1.90
  11  -2  -5   50.79    2.20
  11  -2  -5   49.90    2.50
 -11   2   5   50.39    1.90
  11   2  -5   50.39    2.10
  11   2  -5   52.29    2.30
  10  -2  -5   27.10    1.50
  10  -2  -5   28.40    1.80
  10  -2  -5   28.40    1.30
 -10   2   5   29.10    1.30
  10   2  -5   29.50    0.90
  10   2  -5   25.60    1.40
  10   2  -5   28.20    1.50
 -10   2   5   27.70    1.20
   9  -2  -5    3.30    0.60
   9  -2  -5    4.10    0.50
   9  -2  -5    4.60    0.80
   9   2  -5    3.30    0.60
  -9   2   5    3.90    0.50
   9   2  -5    4.50    0.40
   9   2  -5    3.50    0.20
   9   2  -5    4.00    0.60
  -9   2   5    4.00    0.50
   8  -2  -5    6.00    0.80
   8  -2  -5    6.00    0.70
   8  -2  -5    8.60    0.70
  -8  -2   5    8.10    0.40
   8   2  -5    8.80    0.80
   8   2  -5    6.40    0.70
   8   2  -5    7.50    0.50
  -8   2   5    8.40    0.70
   8   2  -5    7.80    0.40
  -8   2   5    7.60    0.70
   7  -2  -5   43.50    1.80
   7  -2  -5   47.00    2.00
   7  -2  -5   44.30    1.70
   7   2  -5   47.40    1.40
  -7   2   5   48.10    1.70
  -7   2   5   42.90    1.70
   7   2  -5   46.30    1.50
   7   2  -5   46.80    1.70
   7   2  -5   43.60    1.70
   6  -2  -5  112.59    3.70
   6  -2  -5  105.99    3.30
   6  -2  -5  106.89    3.50
   6   2  -5  111.49    3.20
   6   2  -5  106.69    3.40
   6   2  -5  115.09    3.20
  -6   2   5  111.19    3.40
   6   2  -5  112.89    3.60
   6   2  -5  109.89    3.30
  -6   2   5  107.19    3.30
   5  -2  -5  107.09    3.50
   5  -2  -5  107.69    3.40
  -5  -2   5  111.19    3.10
   5  -2  -5  105.19    3.30
  -5   2   5  105.79    3.20
   5   2  -5  112.09    3.10
   5   2  -5  108.99    3.20
   5   2  -5  107.99    3.10
  -5   2   5  103.99    2.90
   5   2  -5  105.89    3.40
   5   2  -5  112.39    3.20
  -5   2   5  103.79    3.30
   5   2  -5  104.99    3.30
  -4  -2   5  368.36    9.50
   4  -2  -5  345.97    9.60
   4  -2  -5  346.97    9.80
  -4  -2   5  363.76    9.50
   4  -2  -5  336.57    9.70
   4   2  -5  335.07    9.70
  -4   2   5  354.46    9.70
   4   2  -5  343.77    9.50
  -4   2   5  348.27    9.60
   4   2  -5  350.36    9.60
  -4   2   5  347.87    9.40
   4   2  -5  338.47    9.70
  -4   2   5  340.37    9.70
   4   2  -5  352.06    9.50
   4   2  -5  360.76    9.40
   3  -2  -5   42.70    1.60
   3  -2  -5   40.30    1.60
  -3  -2   5   45.20    1.40
   3  -2  -5   42.90    1.60
  -3  -2   5   43.70    1.50
  -3   2   5   43.30    1.60
   3   2  -5   44.30    1.30
   3   2  -5   44.00    1.50
   3   2  -5   45.50    1.50
  -3   2   5   41.80    1.60
   3   2  -5   42.70    1.60
   3   2  -5   42.90    1.60
   3   2  -5   43.10    1.40
  -3   2   5   43.70    1.40
   2  -2  -5   50.39    1.70
   2  -2  -5   51.49    1.80
  -2  -2   5   51.79    1.50
   2  -2  -5   49.50    1.80
  -2  -2   5   50.69    1.70
  -2  -2   5   53.69    1.60
   2   2  -5   51.39    1.60
   2   2  -5   52.29    1.70
  -2   2   5   51.19    1.60
   2   2  -5   52.19    1.80
   2   2  -5   51.79    1.50
  -2   2   5   52.89    1.80
  -2   2   5   47.90    1.70
   2   2  -5   52.19    1.80
   1  -2  -5   53.79    1.80
  -1  -2   5   57.19    1.70
   1  -2  -5   52.69    1.90
   1  -2  -5   49.10    1.90
  -1  -2   5   54.89    1.80
  -1  -2   5   55.89    1.60
   1   2  -5   52.79    1.80
  -1   2   5   51.49    1.80
  -1   2   5   53.59    1.90
  -1   2   5   53.19    1.70
   1   2  -5   55.39    1.90
   1   2  -5   53.89    1.80
   1   2  -5   54.79    1.60
   0  -2  -5    3.90    0.20
   0  -2   5    3.60    0.40
   0  -2  -5    3.80    0.40
   0  -2   5    5.20    0.50
   0  -2  -5    2.80    0.50
   0  -2   5    4.20    0.40
   0  -2  -5    3.20    0.40
   0   2  -5    4.40    0.50
   0   2  -5    3.90    0.50
   0   2   5    4.50    0.50
   0   2   5    3.30    0.40
   0   2  -5    4.00    0.50
   0   2   5    4.60    0.40
  -1  -2  -5   29.80    0.80
  -1  -2  -5   29.20    1.10
   1  -2   5   29.40    1.10
   1  -2   5   29.70    1.20
   1  -2   5   30.70    1.20
  -1  -2  -5   28.70    1.30
  -1  -2  -5   28.90    1.20
   1   2   5   29.20    1.10
  -1   2  -5   29.80    1.20
  -1   2  -5   28.90    1.20
  -1   2  -5   29.30    1.30
   1   2   5   27.20    1.20
   1   2   5   29.60    1.20
  -2  -2  -5    3.60    0.40
  -2  -2  -5    3.00    0.40
   2  -2   5    4.40    0.50
   2  -2   5    3.70    0.50
   2  -2   5    3.50    0.40
   2   2   5    3.60    0.50
   2   2   5    4.10    0.20
  -2   2  -5    5.20    0.50
  -2   2  -5    5.30    0.60
  -2   2  -5    3.50    0.50
   2   2   5    4.00    0.40
   2   2   5    3.70    0.50
   3  -2   5    1.90    0.40
  -3  -2  -5    1.90    0.40
   3  -2   5    2.10    0.40
  -3  -2  -5    2.40    0.30
   3  -2   5    1.70    0.40
   3   2   5    2.30    0.30
  -3   2  -5    2.10    0.40
   3   2   5    2.20    0.20
   3   2   5    1.80    0.40
  -3   2  -5    1.60    0.40
   3   2   5    1.80    0.40
  -3   2  -5    1.70    0.40
   4  -2   5   33.20    1.50
   4  -2   5   34.40    1.40
   4  -2   5   36.30    1.30
   4   2   5   33.00    1.50
  -4   2  -5   33.30    1.50
   4   2   5   34.70    1.20
   4   2   5   34.70    1.30
  -4   2  -5   35.90    1.40
  -4   2  -5   34.20    1.40
   4   2   5   37.50    1.10
   5  -2   5   14.20    1.00
   5  -2   5   15.20    0.80
   5  -2   5   15.10    1.00
  -5   2  -5   15.60    0.90
  -5   2  -5   14.30    0.90
   5   2   5   15.00    1.00
   5   2   5   14.80    0.70
   5   2   5   14.80    0.80
   6  -2   5    0.40    0.50
   6  -2   5    0.50    0.30
   6  -2   5    0.50    0.40
   6   2   5    0.70    0.30
   6   2   5    0.20    0.30
   6   2   5    0.00    0.50
  -6   2  -5    0.30    0.40
  -6   2  -5    0.70    0.40
   7  -2   5    0.70    0.50
   7  -2   5    1.20    0.40
   7  -2   5    1.00    0.50
   7   2   5    0.90    0.40
  -7   2  -5    1.10    0.40
   7   2   5   -0.20    0.50
  -7   2  -5    0.90    0.40
   7   2   5    0.70    0.30
   8  -2   5   -0.20    0.40
   8  -2   5   -0.10    0.40
   8  -2   5   -0.40    0.40
   8  -2   5    0.50    0.40
  -8   2  -5   -0.50    0.30
   8   2   5   -0.10    0.30
  -8   2  -5    0.10    0.40
   8   2   5    1.00    0.60
   8   2   5   -0.20    0.30
   9  -2   5    1.40    0.50
   9  -2   5    0.70    0.60
   9  -2   5    1.70    0.50
   9  -2   5    2.40    0.60
  -9   2  -5    1.10    0.40
   9   2   5    1.20    0.70
   9   2   5    1.10    0.40
   9   2   5    1.80    0.50
  -9   2  -5    1.40    0.50
  10  -2   5   48.20    2.10
  10  -2   5   46.50    2.30
  10  -2   5   50.79    1.90
  10  -2   5   48.20    1.90
  10   2   5   49.10    2.30
 -10   2  -5   48.00    1.90
  10   2   5   48.50    1.80
 -10   2  -5   49.70    2.00
  10   2   5   50.09    1.80
  11  -2   5    0.10    0.50
  11  -2   5    1.00    0.50
  11  -2   5    1.50    0.70
  11  -2   5    0.30    0.50
  11   2   5    0.20    0.40
  11   2   5    0.40    0.30
  11   2   5    0.50    0.70
 -11   2  -5   -0.20    0.40
  12  -2   5    0.20    0.50
  12  -2   5   -0.10    0.50
  12  -2   5    0.80    0.70
  12  -2   5    0.30    0.50
  12   2   5    0.50    0.80
 -12   2  -5   -0.30    0.40
  12   2   5    0.90    0.40
  13  -2   5    2.10    0.60
  13  -2   5    1.80    0.70
  13  -2   5    1.40    0.80
  13   2   5    1.30    0.40
 -13   2  -5    1.10    0.50
  13   2   5    1.40    0.90
  14  -2   5    4.40    1.10
  14   2   5    6.90    1.20
  15  -2   5   -1.10    0.70
  15   2   5   -0.20    0.90
  16  -2   5    2.70    1.10
  16   2   5    5.40    1.30
  17  -2   5    1.00    1.20
  17   2   5    1.40    1.10
  18  -2   5    2.30    1.20
  18   2   5    0.80    1.00
  20  -3  -5    0.10    1.20
  20  -3  -5    0.40    1.10
  19  -3  -5    1.40    1.10
  19  -3  -5    1.30    1.10
  19   3  -5    1.40    1.10
  18  -3  -5    0.90    1.20
  18  -3  -5   -0.10    0.90
  18   3  -5   -0.20    0.90
  18   3  -5    0.40    0.90
  18   3  -5    1.60    1.00
  17  -3  -5    0.50    1.00
  17  -3  -5    1.30    1.00
  17   3  -5    0.40    0.80
  17   3  -5    0.20    0.70
  17   3  -5    0.30    0.90
  17   3  -5   -0.90    0.90
  17   3  -5    1.00    0.90
  16  -3  -5    1.20    1.00
  16  -3  -5    1.80    1.10
  16   3  -5    0.80    0.90
  16   3  -5    1.50    0.80
  16   3  -5    1.60    0.90
  16   3  -5    1.50    0.80
  15  -3  -5   -1.00    0.70
  15  -3  -5   -0.10    0.80
  15   3  -5    0.60    0.70
  15   3  -5   -0.30    0.80
  15   3  -5   -0.10    0.60
  15   3  -5    0.30    0.60
  14  -3  -5    3.90    0.70
  14  -3  -5    2.80    1.00
  14  -3  -5    3.30    0.90
  14   3  -5    4.60    1.10
  14   3  -5    3.10    0.80
  14   3  -5    3.60    0.80
  13  -3  -5   11.10    1.30
  13  -3  -5   13.40    1.50
  13  -3  -5   16.10    1.10
  13   3  -5   16.00    1.60
 -13   3   5   14.40    1.00
  13   3  -5   14.30    1.30
  13   3  -5   12.20    1.20
  12  -3  -5   20.80    1.30
  12  -3  -5   23.70    1.60
  12  -3  -5   24.80    2.00
  12   3  -5   21.40    1.40
  12   3  -5   21.50    1.50
 -12   3   5   22.40    1.20
  12   3  -5   24.10    1.50
  11  -3  -5    1.40    0.50
  11  -3  -5    1.30    0.70
  11  -3  -5    2.20    0.70
 -11   3   5    1.60    0.50
  11   3  -5    1.10    0.60
  11   3  -5    1.30    0.30
 -11   3   5    0.40    0.50
  11   3  -5    0.50    0.50
  11   3  -5    0.90    0.70
  10  -3  -5    0.30    0.60
  10  -3  -5   -0.10    0.60
  10  -3  -5    0.50    0.50
  10   3  -5    0.90    0.40
 -10   3   5    0.20    0.40
 -10   3   5   -0.20    0.40
  10   3  -5    0.20    0.30
  10   3  -5    0.80    0.70
  10   3  -5   -0.40    0.50
   9  -3  -5   13.70    1.00
   9  -3  -5   10.40    1.10
   9  -3  -5   10.10    1.00
  -9  -3   5   11.70    0.50
  -9   3   5   10.90    1.00
   9   3  -5   11.30    0.60
   9   3  -5   12.20    0.90
   9   3  -5   12.70    0.70
   9   3  -5   12.80    1.20
  -9   3   5   11.90    1.00
   9   3  -5   13.00    1.00
   8  -3  -5   33.30    1.60
  -8  -3   5   31.50    1.10
   8  -3  -5   30.00    1.70
   8  -3  -5   32.50    1.50
   8   3  -5   31.60    1.20
   8   3  -5   31.90    1.70
   8   3  -5   30.80    1.10
   8   3  -5   32.80    1.40
  -8   3   5   30.70    1.40
  -8   3   5   30.50    1.50
   8   3  -5   30.70    1.50
   7  -3  -5    7.50    0.90
   7  -3  -5    7.20    0.70
   7  -3  -5    7.30    0.80
  -7  -3   5    8.80    0.50
   7   3  -5    8.40    0.60
  -7   3   5    8.70    0.80
  -7   3   5    8.20    0.80
   7   3  -5   10.00    0.90
   7   3  -5    9.30    0.60
   7   3  -5    8.60    0.70
   7   3  -5    9.30    1.00
   6  -3  -5   16.40    1.10
   6  -3  -5   15.80    1.10
   6  -3  -5   18.30    1.00
  -6  -3   5   16.10    0.80
   6   3  -5   17.80    1.00
  -6   3   5   17.10    1.10
   6   3  -5   17.60    1.10
  -6   3   5   16.50    1.00
  -6   3   5   16.90    1.10
   6   3  -5   18.10    0.90
   6   3  -5   17.70    0.80
  -6   3   5   16.90    0.50
   6   3  -5   17.70    0.80
   5  -3  -5   18.60    1.10
   5  -3  -5   19.10    1.10
   5  -3  -5   16.60    1.00
  -5  -3   5   21.50    0.90
  -5   3   5   16.80    1.10
   5   3  -5   18.50    1.10
   5   3  -5   20.50    1.00
   5   3  -5   18.00    0.90
   5   3  -5   17.40    1.00
  -5   3   5   19.60    1.10
  -5   3   5   18.50    0.70
   5   3  -5   19.60    0.80
  -5   3   5   19.30    1.00
   4  -3  -5    7.20    0.70
   4  -3  -5    6.50    0.70
   4  -3  -5    7.30    0.70
   4   3  -5    6.10    0.80
  -4   3   5    7.00    0.70
  -4   3   5    8.10    0.50
   4   3  -5    7.80    0.60
   4   3  -5    9.50    0.80
  -4   3   5    6.50    0.80
   4   3  -5    7.90    0.40
  -4   3   5    7.70    0.80
   3  -3  -5    1.30    0.40
   3  -3  -5    2.10    0.50
  -3  -3   5    2.00    0.30
   3  -3  -5    1.70    0.40
  -3  -3   5    1.80    0.40
   3   3  -5    1.90    0.50
  -3   3   5    2.00    0.30
   3   3  -5    2.20    0.40
  -3   3   5    2.90    0.50
  -3   3   5    2.40    0.50
  -3   3   5    2.20    0.50
   3   3  -5    1.80    0.50
  -2  -3   5    9.80    0.60
  -2  -3   5    9.60    0.70
  -2  -3   5   10.20    0.40
   2  -3  -5   11.90    0.80
   2  -3  -5    9.10    0.80
   2  -3  -5   10.20    0.80
  -2   3   5    9.80    0.80
  -2   3   5    9.80    0.70
   2   3  -5    9.60    0.70
   2   3  -5    9.80    0.80
  -2   3   5    9.90    0.80
   2   3  -5   10.10    0.80
  -2   3   5    9.90    0.60
   1  -3  -5  274.97    7.60
  -1  -3   5  266.97    7.60
   1  -3  -5  274.87    7.70
  -1  -3   5  277.07    7.40
   1  -3  -5  269.37    7.70
  -1  -3   5  263.17    7.40
   1   3  -5  270.67    7.70
   1   3  -5  266.07    7.60
   1   3  -5  269.37    7.60
  -1   3   5  262.17    7.60
  -1   3   5  269.77    7.70
  -1   3   5  262.27    7.50
  -1   3   5  264.57    7.60
   0  -3  -5  193.88    5.50
   0  -3  -5  196.98    5.70
   0  -3   5  192.08    5.40
   0  -3  -5  200.88    5.20
   0  -3  -5  194.98    5.60
   0  -3   5  190.28    5.60
   0   3  -5  188.98    5.60
   0   3   5  185.38    5.50
   0   3   5  177.88    5.60
   0   3  -5  191.08    5.50
   0   3  -5  191.58    5.70
   0   3   5  185.88    5.50
   1  -3   5  198.98    5.70
  -1  -3  -5  191.68    5.60
  -1  -3  -5  192.18    5.70
   1  -3   5  192.18    5.50
  -1  -3  -5  196.08    5.60
  -1   3  -5  187.58    5.60
   1   3   5  185.28    5.70
   1   3   5  190.78    5.50
   1   3   5  195.18    5.60
  -1   3  -5  196.88    5.60
  -1   3  -5  191.38    5.70
  -2  -3  -5   29.10    1.30
  -2  -3  -5   28.60    1.20
   2  -3   5   29.20    1.20
   2  -3   5   28.90    1.40
  -2   3  -5   33.00    1.30
   2   3   5   29.00    1.20
   2   3   5   30.80    1.40
  -2   3  -5   27.90    1.30
   2   3   5   26.10    1.30
   3  -3   5    0.10    0.30
  -3  -3  -5    0.20    0.30
   3  -3   5    0.00    0.40
   3  -3   5    0.70    0.50
  -3  -3  -5    0.30    0.30
  -3   3  -5   -0.40    0.40
   3   3   5   -0.10    0.30
  -3   3  -5    0.30    0.40
   3   3   5    0.20    0.40
   3   3   5   -0.90    0.40
  -3   3  -5    0.20    0.40
   4  -3   5  274.07    7.70
   4  -3   5  263.07    7.50
  -4  -3  -5  264.87    7.40
   4  -3   5  258.97    7.60
   4   3   5  268.27    7.50
   4   3   5  259.57    7.70
  -4   3  -5  260.87    7.60
  -4   3  -5  262.87    7.60
  -4   3  -5  263.87    7.70
   4   3   5  261.77    7.40
   5  -3   5   76.89    2.70
   5  -3   5   70.09    2.70
   5  -3   5   72.79    2.70
   5  -3   5   74.59    2.50
   5   3   5   81.09    2.10
  -5   3  -5   74.69    2.70
   5   3   5   77.89    2.80
   5   3   5   78.99    2.10
   5   3   5   72.09    2.50
  -5   3  -5   74.99    2.60
   5   3   5   75.89    2.50
   6  -3   5  121.19    4.00
   6  -3   5  117.69    4.00
   6  -3   5  121.99    3.70
   6  -3   5  120.19    3.90
   6   3   5  123.89    4.10
   6   3   5  126.09    3.40
  -6   3  -5  120.69    3.90
  -6   3  -5  120.09    3.90
   6   3   5  115.39    3.70
   6   3   5  125.79    3.70
   7  -3   5    0.80    0.50
   7  -3   5    0.30    0.50
   7  -3   5   -0.20    0.50
   7  -3   5    0.20    0.40
   7   3   5    0.70    0.60
   7   3   5    0.10    0.40
  -7   3  -5   -0.30    0.50
  -7   3  -5    0.00    0.50
  -7   3  -5    0.30    0.50
   7   3   5    0.60    0.40
   8  -3   5   20.90    1.40
   8  -3   5   24.00    1.30
   8  -3   5   23.40    1.20
   8  -3   5   21.80    1.50
  -8   3  -5   24.10    1.40
   8   3   5   22.20    1.20
  -8   3  -5   23.50    1.40
   8   3   5   20.30    1.50
  -8   3  -5   22.40    1.30
   8   3   5   23.30    1.20
   9  -3   5    9.10    1.10
   9  -3   5   10.70    1.00
   9  -3   5   11.00    0.80
   9  -3   5    9.90    1.10
  -9   3  -5    9.90    1.00
   9   3   5   11.20    0.90
  -9   3  -5   11.10    1.00
  -9   3  -5   11.50    1.10
   9   3   5   10.50    1.20
   9   3   5   10.90    0.80
  10  -3   5   44.10    2.10
  10  -3   5   45.90    1.80
  10  -3   5   43.80    2.20
  10  -3   5   42.00    1.90
 -10   3  -5   39.90    1.90
  10   3   5   40.30    2.20
  10   3   5   45.90    1.80
 -10   3  -5   44.20    2.00
  10   3   5   44.40    1.70
  11  -3   5   35.10    1.70
  11  -3   5   34.80    2.10
  11  -3   5   31.70    1.80
  11   3   5   31.40    1.40
 -11   3  -5   33.00    1.60
  11   3   5   34.50    2.00
  12  -3   5    4.90    0.80
  12  -3   5    5.20    1.10
  12   3   5    5.40    0.60
 -12   3  -5    4.70    0.80
  12   3   5    4.60    1.10
  13  -3   5    0.00    0.50
  13  -3   5   -0.70    0.80
 -13   3  -5    0.70    0.50
  13   3   5   -0.40    0.80
  14  -3   5   -0.80    0.90
  14   3   5    0.60    1.00
  15  -3   5    0.20    0.90
  15   3   5   -0.40    0.90
  16  -3   5    1.90    1.10
  16   3   5    0.90    1.00
  17  -3   5   -1.70    1.00
  17   3   5    1.90    1.20
  18  -3   5    0.10    1.10
  18   3   5    1.80    1.20
  19  -4  -5   -1.20    1.10
  19  -4  -5   -0.70    1.20
  19   4  -5    1.80    1.20
  18  -4  -5    3.20    1.30
  18  -4  -5    4.90    1.60
  18   4  -5    3.90    1.40
  18   4  -5    3.50    1.30
  17  -4  -5   -0.60    1.10
  17  -4  -5   -0.20    1.10
  17   4  -5   -0.50    1.00
  16  -4  -5    5.30    1.40
  16  -4  -5    2.00    1.20
  16   4  -5    4.90    1.30
  15  -4  -5    8.40    1.10
  15  -4  -5    6.60    1.40
  15  -4  -5    8.20    1.40
  15   4  -5    9.40    1.30
  15   4  -5    9.50    1.40
  14  -4  -5   -0.40    0.80
  14  -4  -5    0.60    0.90
  14  -4  -5   -0.50    0.60
 -14   4   5   -0.40    0.60
  14   4  -5   -1.60    0.60
  14   4  -5   -0.50    0.80
  13  -4  -5   27.10    1.60
  13  -4  -5   30.40    2.30
  13  -4  -5   25.60    2.10
  13   4  -5   24.90    1.90
  13   4  -5   28.20    1.70
 -13   4   5   24.20    1.50
  12  -4  -5   38.30    2.20
  12  -4  -5   41.90    2.50
  12  -4  -5   41.60    2.00
 -12   4   5   37.60    1.90
  12   4  -5   40.20    2.00
  12   4  -5   37.80    1.40
  12   4  -5   41.80    2.20
  11  -4  -5   21.10    1.80
  11  -4  -5   20.10    1.30
  11  -4  -5   18.40    1.60
  11   4  -5   20.00    1.60
  11   4  -5   18.90    1.00
 -11   4   5   17.60    1.30
  11   4  -5   20.20    1.30
 -11   4   5   18.20    1.30
  11   4  -5   17.20    1.30
  10  -4  -5    5.40    0.80
  10  -4  -5    8.00    1.10
  10  -4  -5    3.90    0.90
 -10   4   5    5.90    0.80
  10   4  -5    5.80    0.70
 -10   4   5    8.00    1.00
  10   4  -5    6.50    0.60
  10   4  -5    5.90    0.90
  10   4  -5    7.50    1.20
   9  -4  -5   55.59    2.30
   9  -4  -5   54.49    2.50
   9  -4  -5   55.39    2.60
  -9  -4   5   54.49    1.80
  -9   4   5   53.39    2.20
  -9   4   5   53.99    2.30
   9   4  -5   50.99    2.20
   9   4  -5   52.39    2.40
   9   4  -5   56.39    2.00
   9   4  -5   54.29    2.00
   9   4  -5   54.69    1.80
   8  -4  -5   58.89    2.40
   8  -4  -5   61.29    2.60
   8  -4  -5   61.99    2.70
  -8  -4   5   56.29    2.00
   8   4  -5   60.99    2.00
  -8   4   5   61.39    2.50
  -8   4   5   62.59    2.40
   8   4  -5   60.69    2.60
   8   4  -5   60.39    2.20
   8   4  -5   62.09    2.30
   8   4  -5   60.29    2.00
  -7  -4   5   34.80    1.30
   7  -4  -5   33.30    1.80
   7  -4  -5   31.60    1.60
   7  -4  -5   35.30    1.80
   7   4  -5   35.80    1.60
  -7   4   5   34.70    1.80
  -7   4   5   31.90    1.80
   7   4  -5   33.30    1.50
   7   4  -5   33.90    1.40
  -7   4   5   32.10    1.60
   7   4  -5   34.50    1.80
   7   4  -5   36.10    1.20
   6  -4  -5   18.80    1.30
  -6  -4   5   22.70    1.10
   6  -4  -5   22.30    1.40
   6  -4  -5   22.30    1.50
  -6   4   5   21.60    0.80
   6   4  -5   21.50    1.10
   6   4  -5   22.90    1.30
  -6   4   5   19.90    1.30
  -6   4   5   21.30    1.40
   6   4  -5   21.40    1.40
  -6   4   5   20.60    1.40
   5  -4  -5    3.90    0.70
  -5  -4   5    3.50    0.50
   5  -4  -5    3.70    0.70
   5  -4  -5    4.20    0.70
  -5   4   5    5.40    0.80
   5   4  -5    4.70    0.70
  -5   4   5    4.30    0.80
   5   4  -5    4.40    0.60
   5   4  -5    4.10    0.80
  -5   4   5    5.90    0.50
  -5   4   5    4.70    0.70
   4  -4  -5   31.20    1.50
   4  -4  -5   34.70    1.70
  -4  -4   5   33.60    1.40
   4  -4  -5   33.40    1.70
  -4   4   5   33.80    1.30
  -4   4   5   34.40    1.70
  -4   4   5   30.40    1.50
   4   4  -5   34.40    1.40
   4   4  -5   35.40    1.70
   4   4  -5   34.40    1.50
  -4   4   5   35.00    1.70
  -3  -4   5   40.90    1.50
   3  -4  -5   43.80    1.80
   3  -4  -5   41.80    1.90
   3  -4  -5   43.30    1.80
  -3  -4   5   41.20    1.60
   3   4  -5   40.20    1.90
  -3   4   5   38.80    1.50
  -3   4   5   41.90    1.70
   3   4  -5   38.60    1.70
  -3   4   5   40.40    1.80
   3   4  -5   42.30    1.60
  -3   4   5   39.20    1.80
   2  -4  -5   71.29    2.50
   2  -4  -5   72.09    2.50
  -2  -4   5   71.69    2.40
  -2  -4   5   69.09    2.30
   2  -4  -5   68.89    2.60
  -2   4   5   70.09    2.30
  -2   4   5   68.19    2.60
  -2   4   5   68.19    2.60
   2   4  -5   71.49    2.40
   2   4  -5   69.59    2.50
  -2   4   5   68.99    2.50
   2   4  -5   66.59    2.60
  -1  -4   5  174.68    5.20
   1  -4  -5  167.58    5.10
   1  -4  -5  163.78    5.30
  -1  -4   5  173.78    5.00
  -1  -4   5  177.88    4.70
   1  -4  -5  169.28    5.10
  -1   4   5  164.28    5.20
  -1   4   5  179.28    5.30
  -1   4   5  168.58    5.10
   1   4  -5  169.78    5.10
   1   4  -5  167.48    5.30
  -1   4   5  166.28    5.00
   1   4  -5  168.38    5.10
   0  -4  -5   74.99    2.60
   0  -4   5   77.69    2.50
   0  -4  -5   73.19    2.80
   0  -4  -5   77.29    2.20
   0  -4   5   77.79    2.70
   0  -4   5   74.99    2.60
   0  -4  -5   76.09    2.60
   0   4   5   77.09    2.60
   0   4  -5   73.79    2.60
   0   4   5   74.59    2.80
   0   4  -5   76.79    2.70
   0   4  -5   75.19    2.80
   0   4   5   77.19    2.70
   0   4   5   74.79    2.60
  -1  -4  -5    0.50    0.40
   1  -4   5    1.30    0.50
  -1  -4  -5   -0.40    0.50
  -1  -4  -5    0.70    0.40
   1  -4   5    1.10    0.40
   1  -4   5    0.40    0.50
  -1   4  -5   -0.20    0.40
  -1   4  -5    0.60    0.50
   1   4   5    0.50    0.50
   1   4   5    0.50    0.50
   1   4   5    0.80    0.50
  -1   4  -5    1.00    0.70
  -2  -4  -5    2.80    0.70
  -2  -4  -5    3.50    0.50
   2  -4   5    2.80    0.60
   2  -4   5    3.60    0.60
  -2  -4  -5    4.20    0.60
   2  -4   5    2.10    0.50
  -2   4  -5    2.10    0.70
   2   4   5    3.80    0.70
  -2   4  -5    3.80    0.70
   2   4   5    2.70    0.60
   2   4   5    2.80    0.60
  -2   4  -5    3.90    0.80
   3  -4   5  263.97    7.40
  -3  -4  -5  256.87    7.30
   3  -4   5  251.67    7.40
  -3  -4  -5  260.17    7.30
   3  -4   5  257.17    7.50
  -3   4  -5  257.47    7.50
   3   4   5  237.18    7.40
  -3   4  -5  246.88    7.40
   3   4   5  246.48    7.30
   3   4   5  249.97    7.50
  -3   4  -5  249.78    7.50
   4  -4   5    1.30    0.50
   4  -4   5    1.40    0.60
  -4  -4  -5    1.30    0.40
   4  -4   5    3.50    0.70
  -4   4  -5    1.90    0.60
   4   4   5    2.50    0.70
  -4   4  -5    0.90    0.60
   4   4   5    1.60    0.60
  -4   4  -5    0.40    0.60
   4   4   5    1.50    0.60
  -4   4  -5    2.20    0.70
  -5  -4  -5  106.69    3.30
   5  -4   5   97.99    3.50
   5  -4   5   98.69    3.60
   5  -4   5   99.69    3.50
  -5   4  -5   96.79    3.50
  -5   4  -5  104.49    3.50
   5   4   5  103.79    3.40
  -5   4  -5  104.39    3.60
   5   4   5  105.79    3.40
   5   4   5  100.99    3.60
   6  -4   5    0.90    0.60
   6  -4   5    0.80    0.60
   6  -4   5    0.80    0.60
  -6   4  -5    1.00    0.60
  -6   4  -5    1.30    0.60
   6   4   5    1.70    0.60
   6   4   5    1.60    0.60
  -6   4  -5    1.10    0.60
   6   4   5    1.30    0.70
   7  -4   5   31.00    1.70
   7  -4   5   28.30    1.60
   7  -4   5   31.90    1.70
   7   4   5   28.60    1.80
  -7   4  -5   25.90    1.60
  -7   4  -5   32.30    1.70
   7   4   5   28.70    1.50
  -7   4  -5   30.10    1.60
   7   4   5   30.30    1.50
   8  -4   5   56.69    2.60
   8  -4   5   62.79    2.50
  -8   4  -5   55.39    2.50
   8   4   5   63.99    2.40
  -8   4  -5   62.49    2.50
   8   4   5   64.49    2.30
  -8   4  -5   66.69    2.70
   8   4   5   67.29    2.80
   9  -4   5   16.30    1.40
   9  -4   5   16.30    1.50
   9   4   5   16.00    1.20
  -9   4  -5   16.40    1.40
  -9   4  -5   17.50    1.30
   9   4   5   21.00    1.60
   9   4   5   18.30    1.10
  -9   4  -5   17.40    1.40
  10  -4   5    8.40    1.00
  10  -4   5    7.70    1.10
 -10   4  -5    6.80    1.00
 -10   4  -5    7.50    1.10
  10   4   5    9.00    1.30
 -10   4  -5    6.10    0.90
  10   4   5    7.60    0.80
  11  -4   5    4.20    0.80
  11  -4   5    4.60    1.00
  11   4   5    4.10    0.60
 -11   4  -5    4.40    0.80
  11   4   5    4.80    1.10
  12  -4   5    2.00    0.90
  12  -4   5    1.70    0.70
  12   4   5    1.80    0.50
  12   4   5    2.00    1.00
 -12   4  -5    1.30    0.70
  13  -4   5    3.60    1.00
  13  -4   5    2.80    0.80
  13   4   5    3.70    1.20
 -13   4  -5    2.50    0.80
  14  -4   5    4.20    1.20
  14  -4   5    3.90    0.90
  14   4   5    7.10    1.40
 -14   4  -5    5.50    1.00
  15  -4   5    1.60    1.10
  15   4   5   -1.50    1.00
  16  -4   5    0.90    1.20
  16   4   5    1.40    1.20
  17  -4   5    0.50    1.10
  17   4   5    0.90    1.40
  18  -5  -5    0.70    1.20
  18  -5  -5   -0.80    1.10
  18   5  -5   -0.50    1.00
  17  -5  -5    1.30    1.10
  17  -5  -5   -0.10    1.20
  17   5  -5    0.20    1.20
  16  -5  -5    1.50    1.10
  16  -5  -5   -0.40    1.20
  16   5  -5    1.00    1.00
  15  -5  -5    1.40    1.20
  15  -5  -5    3.00    0.90
  15  -5  -5    2.50    1.30
  15   5  -5    0.90    1.10
 -15   5   5    4.50    1.00
  14  -5  -5   -1.10    1.00
  14  -5  -5    0.30    0.80
  14  -5  -5    0.20    1.00
  14   5  -5    0.30    1.00
 -14   5   5    1.40    0.80
  13  -5  -5    1.70    0.80
  13  -5  -5    2.10    1.10
  13  -5  -5    2.90    1.10
 -13   5   5    2.90    0.90
  13   5  -5    3.10    1.20
  12  -5  -5   11.20    1.30
  12  -5  -5    9.20    1.40
  12  -5  -5   10.50    1.40
 -12   5   5    9.90    1.20
  12   5  -5   11.40    0.90
  12   5  -5   11.10    1.50
  12   5  -5   11.30    1.60
  11  -5  -5    1.00    0.80
  11  -5  -5    2.10    0.90
  11  -5  -5    1.00    0.90
 -11   5   5    1.10    0.70
  11   5  -5    2.00    0.60
 -11   5   5    5.30    0.90
  11   5  -5    1.50    0.80
  11   5  -5    2.20    1.00
  10  -5  -5   12.20    1.40
  10  -5  -5    9.80    1.30
  10  -5  -5   12.20    1.30
  10   5  -5   14.60    1.10
  10   5  -5   13.50    1.20
 -10   5   5   15.70    1.40
 -10   5   5   11.50    1.30
  10   5  -5   13.70    1.50
  -9  -5   5   -0.40    0.30
   9  -5  -5    0.30    0.60
   9  -5  -5   -0.10    0.70
   9  -5  -5   -0.60    0.60
  -9   5   5   -0.60    0.60
  -9   5   5   -0.80    0.60
   9   5  -5   -0.70    0.80
   9   5  -5   -0.60    0.40
   9   5  -5    0.10    0.40
   9   5  -5   -0.70    0.50
   8  -5  -5    1.20    0.70
  -8  -5   5    1.60    0.50
   8  -5  -5    1.20    0.70
   8  -5  -5    1.50    0.70
   8   5  -5    0.40    0.40
  -8   5   5    0.20    0.70
   8   5  -5    0.80    0.90
   8   5  -5    1.70    0.60
  -8   5   5    1.80    0.80
   8   5  -5    1.90    0.70
  -8   5   5    0.00    0.70
   7  -5  -5    0.10    0.60
   7  -5  -5   -0.30    0.60
   7  -5  -5    0.30    0.70
  -7  -5   5    0.10    0.40
   7   5  -5    0.50    0.60
  -7   5   5    0.30    0.70
   7   5  -5   -0.40    0.50
   7   5  -5    0.50    0.80
  -7   5   5   -0.20    0.60
  -7   5   5   -0.70    0.60
   7   5  -5   -0.20    0.40
   6  -5  -5   13.30    1.30
   6  -5  -5   15.70    1.40
   6  -5  -5    9.90    1.10
  -6  -5   5   12.10    0.90
   6   5  -5   13.10    1.00
  -6   5   5   12.50    0.70
   6   5  -5   14.10    1.10
  -6   5   5   10.70    1.30
   6   5  -5   13.20    1.20
  -6   5   5   12.00    1.20
   6   5  -5   12.20    1.40
  -6   5   5   13.30    1.30
   5  -5  -5    6.00    0.90
  -5  -5   5    5.80    0.70
   5  -5  -5    6.10    0.80
   5  -5  -5    6.70    0.90
  -5   5   5    6.90    1.10
   5   5  -5    7.80    1.20
   5   5  -5    5.50    0.70
  -5   5   5    5.20    1.00
  -5   5   5    7.10    0.60
   5   5  -5    5.90    0.90
  -5   5   5    5.70    1.00
   5   5  -5    6.20    0.80
  -4  -5   5  133.29    4.30
  -4  -5   5  141.69    4.30
   4  -5  -5  135.89    4.70
   4  -5  -5  136.59    4.50
   4  -5  -5  140.39    4.50
   4   5  -5  133.59    4.50
  -4   5   5  133.19    4.50
  -4   5   5  137.39    4.70
   4   5  -5  131.49    4.30
  -4   5   5  137.29    4.10
   4   5  -5  139.29    4.70
  -4   5   5  141.29    4.70
   4   5  -5  135.49    4.30
   3  -5  -5    4.50    0.80
   3  -5  -5    2.60    0.80
  -3  -5   5    4.10    0.60
  -3  -5   5    4.80    0.70
   3  -5  -5    3.50    0.70
  -3   5   5    4.50    0.60
   3   5  -5    2.80    0.70
   3   5  -5    4.80    1.00
   3   5  -5    3.40    0.70
   3   5  -5    3.30    0.80
  -3   5   5    4.30    0.90
  -3   5   5    4.20    0.90
  -3   5   5    3.90    0.80
   2  -5  -5   39.80    1.80
   2  -5  -5   39.50    2.00
  -2  -5   5   39.40    1.80
  -2  -5   5   39.20    1.70
   2  -5  -5   37.70    1.90
  -2   5   5   42.40    2.00
   2   5  -5   40.30    1.80
  -2   5   5   37.60    1.80
   2   5  -5   41.30    2.10
  -2   5   5   43.80    2.10
   2   5  -5   41.50    1.80
  -2   5   5   40.80    1.70
   2   5  -5   42.30    2.00
  -1  -5   5   21.10    1.20
  -1  -5   5   20.50    1.30
   1  -5  -5   20.20    1.30
   1  -5  -5   24.60    1.40
   1  -5  -5   21.30    1.60
   1   5  -5   21.30    1.30
  -1   5   5   19.70    1.50
   1   5  -5   21.30    1.50
  -1   5   5   22.40    1.30
   1   5  -5   21.90    1.40
  -1   5   5   21.30    1.50
  -1   5   5   21.00    1.40
   1   5  -5   22.40    1.40
   0  -5   5  131.59    4.20
   0  -5   5  124.39    4.00
   0  -5  -5  117.29    3.90
   0  -5  -5  120.89    4.30
   0  -5  -5  123.69    4.10
   0  -5   5  126.79    3.60
   0   5  -5  128.19    4.10
   0   5   5  122.59    4.10
   0   5  -5  129.89    4.30
   0   5   5  125.89    4.30
   0   5   5  119.59    4.20
   0   5  -5  125.89    4.30
   0   5  -5  122.19    4.10
   0   5   5  122.49    4.10
   1  -5   5   27.90    1.20
   1  -5   5   27.60    1.50
  -1  -5  -5   31.00    1.50
   1  -5   5   26.30    1.60
  -1  -5  -5   30.80    1.80
  -1  -5  -5   27.40    1.40
   1   5   5   33.00    1.60
  -1   5  -5   29.80    1.70
   1   5   5   28.20    1.60
  -1   5  -5   27.10    1.60
   1   5   5   28.00    1.70
  -1   5  -5   29.70    1.60
   1   5   5   27.00    1.60
  -1   5  -5   28.10    1.70
  -2  -5  -5   28.60    1.80
  -2  -5  -5   25.80    1.40
   2  -5   5   29.20    1.50
   2  -5   5   29.00    1.60
  -2  -5  -5   26.80    1.30
   2   5   5   25.60    1.60
  -2   5  -5   28.70    1.60
   2   5   5   26.40    1.50
  -2   5  -5   25.30    1.50
  -2   5  -5   30.00    1.80
  -2   5  -5   25.50    1.70
   2   5   5   27.00    1.60
   3  -5   5    2.00    0.70
  -3  -5  -5    2.00    0.60
   3  -5   5    3.10    0.70
  -3   5  -5    0.00    0.60
   3   5   5   -0.10    0.70
   3   5   5    1.40    0.70
  -3   5  -5    1.90    0.80
  -3   5  -5    1.90    0.80
   3   5   5    2.30    0.70
  -3   5  -5    1.70    0.80
   4  -5   5    3.00    0.70
   4  -5   5    3.00    0.70
  -4  -5  -5    3.00    0.60
   4   5   5    2.80    0.70
  -4   5  -5    3.20    0.80
   4   5   5    1.80    0.70
  -4   5  -5    2.60    0.80
   4   5   5    3.10    0.80
  -4   5  -5    2.10    0.90
   5  -5   5   25.20    1.60
   5  -5   5   25.70    1.60
  -5  -5  -5   24.60    1.30
  -5   5  -5   25.10    1.70
   5   5   5   24.70    1.50
   5   5   5   24.20    1.50
  -5   5  -5   26.70    1.60
  -5   5  -5   22.90    1.60
   5   5   5   24.20    1.70
   6  -5   5    5.60    1.00
  -6  -5  -5    3.40    0.60
   6  -5   5    4.50    0.90
   6   5   5    3.20    0.80
  -6   5  -5    4.60    0.90
  -6   5  -5    5.20    1.00
   6   5   5    4.70    0.80
   6   5   5    3.50    1.00
  -6   5  -5    6.20    1.10
   7  -5   5    0.40    0.60
   7  -5   5    0.60    0.70
  -7   5  -5    0.00    0.60
   7   5   5    0.00    0.60
  -7   5  -5   -0.20    0.60
   7   5   5    0.20    0.60
   7   5   5   -0.10    0.70
  -7   5  -5   -0.10    0.70
   8  -5   5    2.90    0.80
   8  -5   5    3.20    0.90
  -8   5  -5    3.60    0.90
   8   5   5    2.90    1.00
  -8   5  -5    5.10    1.00
   8   5   5    4.30    0.80
   8   5   5    3.80    0.90
  -8   5  -5    4.40    1.00
   9  -5   5    7.40    1.10
   9  -5   5    6.20    1.00
  -9   5  -5    7.30    1.10
  -9   5  -5    8.80    1.20
   9   5   5    9.60    1.40
   9   5   5    8.20    0.90
   9   5   5    6.90    1.00
  -9   5  -5    6.70    1.20
  10  -5   5   -0.70    0.70
  10  -5   5   -0.90    0.60
 -10   5  -5   -1.80    0.60
  10   5   5   -0.70    0.80
 -10   5  -5   -1.60    0.60
  10   5   5   -0.20    0.50
 -10   5  -5    0.60    0.80
  11  -5   5    1.50    0.90
  11  -5   5    2.60    0.90
  11   5   5    1.90    1.00
  11   5   5    1.60    0.60
 -11   5  -5    2.10    0.80
  12  -5   5   -0.40    0.70
  12  -5   5   -0.10    0.60
  12   5   5    0.00    0.50
  12   5   5   -0.20    0.90
 -12   5  -5   -0.70    0.70
  13  -5   5    1.10    0.80
  13  -5   5    0.60    0.90
  13   5   5    0.90    1.10
 -13   5  -5   -0.10    0.70
  14  -5   5    0.30    0.80
  14  -5   5   -0.80    0.80
  14   5   5    0.80    1.10
 -14   5  -5   -0.20    0.80
  15  -5   5    1.10    1.10
  15   5   5    0.00    1.10
  16  -5   5    0.10    1.10
  16   5   5   -0.40    1.30
  17  -6  -5    0.70    1.40
  16  -6  -5   -0.10    1.20
  16  -6  -5    0.50    1.00
  16  -6  -5    2.40    1.30
  16   6  -5   -2.50    1.10
  15  -6  -5    0.80    0.90
  15  -6  -5   -0.50    1.00
  15  -6  -5   -0.90    1.00
 -15   6   5   -0.20    0.90
  15   6  -5   -1.90    1.00
  14  -6  -5   -1.90    1.00
  14  -6  -5    2.20    1.20
  14  -6  -5    0.40    0.80
  14   6  -5    1.10    1.10
 -14   6   5   -1.00    0.80
  13  -6  -5    5.30    1.40
  13  -6  -5    4.40    1.20
  13  -6  -5    4.50    1.40
 -13   6   5    6.30    1.20
  13   6  -5    4.90    1.40
  12  -6  -5    0.60    1.00
  12  -6  -5   -0.30    1.00
  12  -6  -5   -0.40    0.80
  12   6  -5   -0.30    1.10
  12   6  -5    0.10    0.60
 -12   6   5   -0.80    0.70
  11  -6  -5   -1.00    0.80
  11  -6  -5    0.40    0.80
  11  -6  -5   -0.30    0.90
  11   6  -5    0.00    1.00
  11   6  -5   -0.50    0.60
 -11   6   5   -0.70    0.70
 -11   6   5   -0.70    0.80
  10  -6  -5   12.40    1.50
  10  -6  -5   12.50    1.60
  10  -6  -5   15.10    1.50
  10   6  -5   17.40    1.80
 -10   6   5   15.20    1.60
 -10   6   5   14.50    1.50
  10   6  -5   16.60    1.40
   9  -6  -5    1.70    0.90
   9  -6  -5    1.00    0.80
   9  -6  -5    0.10    0.70
   9   6  -5    0.70    0.60
  -9   6   5    0.00    0.70
   9   6  -5   -0.60    0.90
  -9   6   5    0.70    0.80
  -9   6   5    1.40    0.90
   8  -6  -5    0.40    0.80
   8  -6  -5   -1.30    0.60
  -8  -6   5    0.10    0.40
   8  -6  -5   -0.10    0.70
   8   6  -5    0.10    0.60
   8   6  -5   -0.60    0.50
  -8   6   5   -1.40    0.60
  -8   6   5   -1.90    0.60
   8   6  -5   -1.10    0.80
   8   6  -5   -0.60    0.60
  -8   6   5    0.90    0.80
   7  -6  -5    5.10    1.00
   7  -6  -5    7.30    1.10
  -7  -6   5    7.30    0.80
   7  -6  -5    7.10    1.20
  -7   6   5    8.00    1.20
  -7   6   5    8.80    1.20
  -7   6   5    6.70    1.30
   7   6  -5    8.20    1.30
   7   6  -5    6.60    1.00
   7   6  -5    7.30    0.90
   7   6  -5    5.50    0.80
   6  -6  -5    2.10    0.80
  -6  -6   5    4.40    0.70
   6  -6  -5    3.20    0.80
   6  -6  -5    4.60    1.10
  -6   6   5    5.30    1.10
  -6   6   5    3.90    1.00
   6   6  -5    4.60    0.80
   6   6  -5    6.30    1.30
   6   6  -5    4.10    0.90
  -6   6   5    2.80    0.90
   6   6  -5    4.50    0.80
  -5  -6   5   16.80    1.20
   5  -6  -5   15.20    1.40
   5  -6  -5   15.10    1.50
   5  -6  -5   13.80    1.30
   5   6  -5   13.80    1.30
  -5   6   5   16.50    1.00
   5   6  -5   15.80    1.20
   5   6  -5   18.00    1.80
  -5   6   5   19.70    1.60
  -5   6   5   15.20    1.60
   5   6  -5   18.20    1.30
  -5   6   5   17.10    1.50
  -4  -6   5   27.90    1.50
   4  -6  -5   29.70    1.70
   4  -6  -5   28.80    1.70
   4  -6  -5   26.70    1.80
   4   6  -5   25.30    1.90
   4   6  -5   25.20    1.40
  -4   6   5   29.80    1.90
  -4   6   5   25.70    1.30
  -4   6   5   27.00    1.70
   4   6  -5   28.60    1.60
  -4   6   5   26.80    1.80
   4   6  -5   25.90    1.80
   3  -6  -5   36.60    2.20
   3  -6  -5   36.70    1.80
  -3  -6   5   34.80    1.70
  -3  -6   5   33.40    1.80
   3  -6  -5   35.40    2.00
  -3   6   5   36.10    1.90
  -3   6   5   33.40    2.00
   3   6  -5   33.60    2.10
   3   6  -5   33.20    1.70
   3   6  -5   35.90    2.00
  -3   6   5   35.20    1.60
   3   6  -5   38.10    1.80
  -3   6   5   35.70    2.10
   2  -6  -5   81.49    3.40
   2  -6  -5   86.49    3.20
  -2  -6   5   83.19    3.10
   2  -6  -5   81.99    3.00
  -2  -6   5   79.59    3.00
  -2   6   5   80.29    2.90
  -2   6   5   83.29    3.30
   2   6  -5   81.49    3.00
   2   6  -5   81.29    3.10
   2   6  -5   83.39    3.30
   2   6  -5   77.69    3.30
  -2   6   5   87.49    3.20
  -2   6   5   82.59    3.40
   1  -6  -5    0.90    0.70
   1  -6  -5    0.40    0.50
   1  -6  -5    0.40    0.80
  -1  -6   5    0.00    0.50
  -1  -6   5   -0.40    0.50
   1   6  -5    1.30    0.80
  -1   6   5    1.00    0.70
  -1   6   5    2.00    0.70
   1   6  -5    0.70    0.90
   1   6  -5    1.50    0.70
   1   6  -5    0.60    0.60
  -1   6   5    1.90    0.60
  -1   6   5    1.20    0.70
   0  -6  -5   10.70    0.90
   0  -6   5    9.30    1.00
   0  -6  -5   10.70    1.20
   0  -6   5   10.00    1.10
   0  -6  -5   11.20    1.30
   0   6   5   11.40    1.30
   0   6   5   11.50    1.30
   0   6   5    9.10    1.10
   0   6  -5    8.90    1.20
   0   6  -5    9.80    1.00
   0   6   5   10.50    1.10
   0   6  -5   10.80    1.20
   0   6  -5    9.00    1.30
   1  -6   5   68.39    2.70
  -1  -6  -5   67.29    3.00
  -1  -6  -5   68.19    2.40
   1  -6   5   68.29    2.80
  -1  -6  -5   65.99    2.70
   1   6   5   67.99    2.80
  -1   6  -5   67.79    3.00
   1   6   5   71.09    2.80
  -1   6  -5   73.09    3.10
   1   6   5   67.09    3.00
  -1   6  -5   65.69    2.70
   1   6   5   72.99    2.80
  -1   6  -5   65.29    2.80
  -2  -6  -5    1.10    0.60
  -2  -6  -5    0.80    0.70
   2  -6   5    0.40    0.70
   2  -6   5    0.50    0.60
  -2   6  -5    2.40    0.90
  -2   6  -5    0.90    0.80
  -2   6  -5    1.10    0.70
  -2   6  -5    1.80    0.80
   2   6   5    0.20    0.70
   2   6   5    1.20    0.80
   2   6   5    1.10    0.80
  -3  -6  -5    4.70    0.80
   3  -6   5    4.30    0.80
   3  -6   5    4.60    0.60
   3  -6   5    4.10    0.90
  -3   6  -5    5.00    0.90
   3   6   5    5.00    0.90
  -3   6  -5    4.20    1.10
  -3   6  -5    3.10    1.00
   3   6   5    4.00    1.00
   3   6   5    5.00    1.00
   4  -6   5    2.30    0.80
  -4  -6  -5    2.90    0.70
   4  -6   5    2.20    0.60
   4  -6   5    2.40    0.80
   4   6   5    3.30    0.90
   4   6   5    3.00    0.90
  -4   6  -5    3.30    1.00
  -4   6  -5    3.00    0.90
  -4   6  -5    2.90    0.90
   4   6   5    1.90    0.80
   5  -6   5    2.10    0.80
  -5  -6  -5    1.80    0.60
   5  -6   5    2.00    0.80
   5  -6   5    2.00    0.60
  -5   6  -5    1.20    0.80
  -5   6  -5    0.90    0.70
  -5   6  -5    1.50    0.80
   5   6   5    3.30    1.10
   5   6   5    2.30    0.80
   5   6   5    1.80    0.80
   6  -6   5    3.00    0.70
   6  -6   5    2.30    0.80
   6  -6   5    3.40    0.90
  -6  -6  -5    1.60    0.60
  -6   6  -5    3.90    0.90
   6   6   5    3.30    0.90
   6   6   5    1.20    0.80
   6   6   5    1.60    0.90
  -6   6  -5    1.50    0.90
  -6   6  -5    1.50    0.90
   7  -6   5   -0.50    0.70
   7  -6   5   -0.30    0.70
  -7  -6  -5    0.20    0.50
   7   6   5   -0.70    0.60
   7   6   5    0.50    0.70
  -7   6  -5    0.00    0.70
   7   6   5   -1.20    0.80
  -7   6  -5   -0.80    0.80
  -7   6  -5    0.20    0.80
   8  -6   5    6.10    1.10
   8  -6   5    5.50    1.10
  -8   6  -5    6.10    1.20
  -8   6  -5    5.40    1.10
  -8   6  -5    4.80    1.20
   8   6   5    5.40    1.00
   8   6   5    4.40    1.10
   8   6   5    5.80    1.00
   9  -6   5    0.00    0.70
   9  -6   5   -0.30    0.80
  -9   6  -5    0.80    0.80
   9   6   5    0.60    0.90
   9   6   5    0.30    0.70
  -9   6  -5    0.40    0.90
  -9   6  -5    0.70    0.80
  10  -6   5   -0.40    0.70
  10  -6   5    1.00    0.90
 -10   6  -5    1.10    0.90
 -10   6  -5    0.40    0.90
  10   6   5   -0.30    0.60
  10   6   5    0.40    1.00
  11  -6   5    0.10    0.80
  11  -6   5   -0.40    0.70
  11  -6   5   -1.20    0.90
 -11   6  -5   -0.50    0.80
  11   6   5    0.30    0.60
  11   6   5    0.50    1.00
 -11   6  -5    1.40    0.90
  12  -6   5    2.30    1.10
  12  -6   5    1.80    1.10
  12  -6   5    1.50    0.90
 -12   6  -5    2.00    1.00
  12   6   5    0.00    1.10
  13  -6   5    6.20    1.40
  13  -6   5    6.40    1.40
  13  -6   5    5.20    1.20
 -13   6  -5    6.70    1.30
  13   6   5    7.10    1.50
  14  -6   5    0.00    0.90
  14  -6   5    1.90    1.10
  14  -6   5    0.10    1.20
  14   6   5   -0.60    1.10
 -14   6  -5   -0.90    0.90
  15  -7  -5    0.40    1.40
  15  -7  -5   -0.90    1.00
  15  -7  -5   -0.90    1.20
  15   7  -5   -0.40    1.30
  14  -7  -5    0.10    1.30
  14  -7  -5    0.80    1.10
  14  -7  -5   -0.70    1.20
  14   7  -5   -0.50    1.20
 -14   7   5   -0.60    1.00
  13  -7  -5   -0.80    1.10
  13  -7  -5    0.40    1.10
  13  -7  -5    0.60    0.90
 -13   7   5    0.40    0.90
  13   7  -5    0.90    1.30
  12  -7  -5    0.70    1.10
  12  -7  -5    0.10    1.10
  12  -7  -5    2.60    1.10
  12   7  -5    2.20    1.40
 -12   7   5    1.70    1.00
  12   7  -5    1.40    0.80
  11  -7  -5   -0.60    0.80
  11  -7  -5   -1.10    0.90
  11  -7  -5   -1.40    0.90
  11   7  -5    0.80    1.30
 -11   7   5   -0.70    0.90
  11   7  -5    0.40    0.70
  10  -7  -5    0.60    1.00
  10  -7  -5   -0.10    0.90
  10  -7  -5   -0.80    0.80
 -10   7   5    2.50    1.10
  10   7  -5    1.30    0.80
 -10   7   5    1.60    1.10
  10   7  -5    1.10    1.10
   9  -7  -5   -1.10    0.70
   9  -7  -5    2.50    1.00
   9  -7  -5   -0.90    0.90
  -9   7   5    1.90    1.00
   9   7  -5    0.30    0.70
  -9   7   5    0.30    0.90
  -9   7   5    0.00    0.90
   9   7  -5    0.80    1.20
   8  -7  -5    0.90    0.80
   8  -7  -5   -1.50    0.70
   8  -7  -5    0.40    1.00
   8   7  -5    0.40    1.00
  -8   7   5   -0.70    1.00
   8   7  -5    0.90    0.80
  -8   7   5    1.10    0.90
  -8   7   5    0.00    0.80
  -7  -7   5   -0.10    0.60
   7  -7  -5   -1.20    0.60
   7  -7  -5   -0.40    0.90
   7  -7  -5    1.30    0.90
  -7   7   5    0.40    0.90
  -7   7   5   -0.80    0.80
   7   7  -5    0.40    0.80
   7   7  -5   -1.50    1.00
  -7   7   5    0.10    0.90
   7   7  -5   -0.50    0.60
  -6  -7   5    1.10    0.70
   6  -7  -5    1.00    0.80
   6  -7  -5    0.80    0.90
   6  -7  -5    0.50    0.70
   6   7  -5    1.90    1.10
   6   7  -5    1.80    0.80
   6   7  -5    1.50    0.90
  -6   7   5    1.00    0.90
  -6   7   5    0.50    0.90
  -6   7   5    0.70    1.00
   5  -7  -5   -1.00    0.70
   5  -7  -5   -0.60    0.70
  -5  -7   5   -0.20    0.60
  -5   7   5   -0.60    0.80
  -5   7   5   -1.20    0.80
   5   7  -5    0.60    0.80
  -5   7   5    0.30    0.80
   5   7  -5    0.20    0.70
   5   7  -5    0.30    1.00
   4  -7  -5    2.10    1.00
  -4  -7   5    2.10    0.70
   4  -7  -5    0.60    0.70
  -4   7   5    1.40    0.70
  -4   7   5    2.80    1.00
   4   7  -5    3.70    1.10
  -4   7   5    0.20    1.00
  -4   7   5    0.90    0.80
   4   7  -5    2.60    1.10
   4   7  -5    2.90    0.90
   4   7  -5    1.70    1.00
  -3  -7   5    0.40    0.60
   3  -7  -5    0.10    0.80
   3  -7  -5   -0.60    0.70
  -3  -7   5    0.10    0.50
   3   7  -5    0.50    0.60
   3   7  -5    1.60    1.00
   3   7  -5   -1.00    0.70
  -3   7   5    0.50    0.60
  -3   7   5    0.10    0.80
   3   7  -5   -0.20    0.70
  -3   7   5   -1.00    0.70
  -3   7   5    0.20    0.90
  -2  -7   5    0.40    0.60
   2  -7  -5    0.00    0.80
  -2  -7   5   -0.10    0.70
   2  -7  -5   -0.40    0.60
   2   7  -5    1.50    0.90
  -2   7   5   -0.40    0.80
  -2   7   5   -0.50    0.70
   2   7  -5    1.20    1.00
   2   7  -5    0.30    0.80
   2   7  -5    1.20    0.60
  -2   7   5   -0.10    0.60
  -2   7   5   -0.10    0.90
   1  -7  -5    1.80    1.00
  -1  -7   5    0.70    0.60
   1  -7  -5    3.00    0.80
  -1  -7   5    3.40    0.80
  -1   7   5    2.50    0.80
   1   7  -5    4.00    1.10
   1   7  -5    3.90    0.80
  -1   7   5    1.00    1.00
   1   7  -5    1.90    0.80
   1   7  -5    3.10    1.10
  -1   7   5    1.90    0.90
  -1   7   5    2.40    0.90
   0  -7  -5    2.80    1.00
   0  -7   5    1.10    0.80
   0  -7   5    2.80    0.80
   0  -7  -5    3.30    0.90
   0   7   5    2.60    1.00
   0   7  -5    4.10    0.80
   0   7   5    1.60    0.80
   0   7   5    1.30    0.80
   0   7  -5    3.00    1.00
   0   7  -5    2.50    1.00
   0   7   5    2.50    1.00
   0   7  -5    3.10    1.10
  -1  -7  -5    0.20    0.80
   1  -7   5    0.70    0.70
   1  -7   5   -0.90    0.60
  -1  -7  -5    1.90    0.80
  -1   7  -5    0.40    0.70
   1   7   5   -1.60    0.50
   1   7   5    0.10    0.90
   1   7   5   -0.90    0.80
  -1   7  -5    0.30    0.90
  -1   7  -5    1.20    1.00
   2  -7   5    2.50    0.80
   2  -7   5    1.40    0.80
  -2  -7  -5    1.30    0.70
  -2   7  -5    3.70    1.00
   2   7   5    3.00    1.00
   2   7   5    2.00    0.90
   2   7   5    0.80    0.80
  -2   7  -5    2.00    0.90
  -2   7  -5    2.00    1.00
   3  -7   5    0.90    0.70
   3  -7   5    0.40    0.80
  -3  -7  -5    0.60    0.60
  -3   7  -5    1.30    1.00
  -3   7  -5    2.10    1.00
   3   7   5    0.70    0.90
  -3   7  -5    1.80    0.80
   3   7   5    2.00    0.90
   3   7   5    0.90    0.90
   4  -7   5    0.20    0.80
   4  -7   5   -0.50    0.70
  -4  -7  -5    0.40    0.60
  -4   7  -5    0.70    0.90
   4   7   5    0.10    0.80
   4   7   5   -0.60    0.80
   4   7   5    0.20    0.90
  -4   7  -5   -0.50    0.80
  -4   7  -5   -0.50    0.70
   5  -7   5    0.30    0.80
  -5  -7  -5    1.30    0.70
   5  -7   5    0.40    0.80
   5   7   5    0.20    0.90
   5   7   5    1.80    0.90
  -5   7  -5    0.70    1.00
   5   7   5    1.40    0.90
  -5   7  -5    1.40    1.00
  -5   7  -5    1.30    0.90
   6  -7   5   -1.70    0.70
   6  -7   5    0.60    0.80
  -6  -7  -5   -0.10    0.60
   6   7   5   -0.60    0.70
   6   7   5   -0.50    0.80
  -6   7  -5    0.70    1.00
  -6   7  -5   -0.60    0.70
   6   7   5   -1.10    0.80
  -6   7  -5   -0.30    0.90
   7  -7   5    0.80    0.90
   7  -7   5    1.90    1.00
  -7   7  -5    2.50    1.10
  -7   7  -5    2.20    1.00
   7   7   5    1.10    1.00
   7   7   5    1.40    0.90
  -7   7  -5    3.00    1.00
   7   7   5    3.70    1.00
   8  -7   5   -0.50    0.90
   8  -7   5   -0.20    0.70
   8   7   5    1.70    1.00
  -8   7  -5    0.70    0.90
   8   7   5   -0.60    0.70
  -8   7  -5    0.30    0.80
  -8   7  -5    0.90    0.90
   9  -7   5    1.10    0.90
   9  -7   5   -0.60    1.00
  -9   7  -5    1.00    1.00
   9   7   5    1.90    1.10
   9   7   5    1.20    0.80
  -9   7  -5    0.50    0.90
  -9   7  -5    0.70    1.00
  10  -7   5   -0.30    1.00
  10  -7   5    0.50    0.80
  10   7   5    0.00    1.00
  10   7   5    0.70    0.80
[truncated: 935,866 more chars]
