# Supplementary material for: Crystal structure of N-(1-acetyl-3-chloro-1H-indazol-6-yl)-4-meth­oxy­benzene­sulfonamide
Source: Acta Crystallogr E Crystallogr Commun. 2015 Nov 4;71(Pt 12):o914–5. doi: 10.1107/S2056989015020605 (PMC4719877; doi:10.1107/S2056989015020605)
Supplement: Supplementary file 2 [file e-71-0o914-Isup2.hkl]

data_I                                                                          
_shelx_title ' EL14_D540_DRX6_HY6_a.res in P2(1)/c'                             
_shelx_refln_list_code          4                                               
_shelx_F_calc_maximum      251.71                                               
_exptl_crystal_F_000       784.00                                               
_reflns_d_resolution_high  0.7330                                               
                                                                                
loop_                                                                           
 _space_group_symop_operation_xyz                                               
 'x, y, z'                                                                      
 '-x, y+1/2, -z+1/2'                                                            
 '-x, -y, -z'                                                                   
 'x, -y-1/2, z-1/2'                                                             
                                                                                
_cell_length_a    13.9664                                                       
_cell_length_b     6.4300                                                       
_cell_length_c    19.6155                                                       
_cell_angle_alpha  90.000                                                       
_cell_angle_beta  107.227                                                       
_cell_angle_gamma  90.000                                                       
                                                                                
_shelx_F_squared_multiplier     1.000                                           
                                                                                
loop_                                                                           
 _refln_index_h                                                                 
 _refln_index_k                                                                 
 _refln_index_l                                                                 
 _refln_F_squared_calc                                                          
 _refln_F_squared_meas                                                          
 _refln_F_squared_sigma                                                         
 _refln_observed_status                                                         
   2   0   0         47.30         45.30         1.48 o                         
   3   0   0        327.29        411.45         5.62 o                         
   4   0   0      32127.95      30621.40       815.79 o                         
   5   0   0       1370.78       1456.25        15.99 o                         
   6   0   0       3795.09       4060.23        48.35 o                         
   7   0   0       5654.94       5755.42        68.47 o                         
   8   0   0          0.48          0.00         0.39 o                         
   9   0   0        145.36        131.15         2.60 o                         
  10   0   0         42.35         44.43         1.54 o                         
  11   0   0        604.41        630.96         9.58 o                         
  12   0   0        964.08       1003.59        22.32 o                         
  13   0   0        211.34        188.50         6.97 o                         
  14   0   0         88.35        101.18         5.68 o                         
  15   0   0         64.21         66.90         8.29 o                         
  16   0   0         76.82         90.58        10.06 o                         
  17   0   0         70.25         54.47         8.88 o                         
  18   0   0         56.68         67.49        10.06 o                         
   1   1   0       3751.21       3901.01        21.30 o                         
   2   1   0       5105.41       5556.02        32.45 o                         
   3   1   0       5154.72       5274.45        37.61 o                         
   4   1   0       1625.41       1765.03        14.36 o                         
   5   1   0        419.05        439.39         4.53 o                         
   6   1   0          1.73          4.32         0.78 o                         
   7   1   0         17.98         17.98         1.18 o                         
   8   1   0         83.06         78.77         1.77 o                         
   9   1   0        265.75        248.45         3.59 o                         
  10   1   0        176.86        152.89         3.01 o                         
  11   1   0          1.46          1.07         0.98 o                         
  12   1   0         79.81         82.25         2.39 o                         
  13   1   0         26.92         33.40         2.86 o                         
  14   1   0          1.01          1.92         2.15 o                         
  15   1   0         52.38         47.15         6.37 o                         
  16   1   0          0.03          0.00         2.60 o                         
  17   1   0          9.75          9.18         4.19 o                         
  18   1   0          1.36          0.00         4.74 o                         
   0   2   0        265.44        327.89         4.48 o                         
   1   2   0        774.56        760.76         5.75 o                         
   2   2   0       1343.30       1245.57         9.58 o                         
   3   2   0        624.21        581.75         5.44 o                         
   4   2   0        474.51        455.04         3.80 o                         
   5   2   0        212.81        236.79         2.20 o                         
   6   2   0          0.90          1.46         0.35 o                         
   7   2   0         79.52         88.32         1.47 o                         
   8   2   0         44.26         34.66         1.08 o                         
   9   2   0         44.69         36.20         1.12 o                         
  10   2   0        866.19        855.69        10.63 o                         
  11   2   0         30.40         25.81         1.42 o                         
  12   2   0          2.19          2.06         1.32 o                         
  13   2   0         86.12         74.49         2.89 o                         
  14   2   0         77.70         86.39         4.76 o                         
  15   2   0         44.98         42.95         3.95 o                         
  16   2   0         10.16          8.09         3.08 o                         
  17   2   0          0.70          0.00         2.95 o                         
   1   3   0         28.22         39.79         1.22 o                         
   2   3   0        616.13        667.06         5.34 o                         
   3   3   0        271.75        264.59         2.57 o                         
   4   3   0       2417.25       2505.13        20.77 o                         
   5   3   0         22.11         29.36         0.89 o                         
   6   3   0          3.10          0.40         0.55 o                         
   7   3   0         28.78         26.93         0.94 o                         
   8   3   0        423.12        416.35         5.19 o                         
   9   3   0        529.69        531.17         6.74 o                         
  10   3   0         47.34         44.82         2.10 o                         
  11   3   0        246.44        231.52         3.71 o                         
  12   3   0          3.96          7.11         1.44 o                         
  13   3   0         17.58         19.37         1.90 o                         
  14   3   0          2.62          3.10         1.54 o                         
  15   3   0         30.92         41.55         3.43 o                         
  16   3   0          5.88          9.47         4.19 o                         
  17   3   0         11.39         21.47         4.32 o                         
   0   4   0        759.20        704.28         8.22 o                         
   1   4   0         77.73         90.53         1.49 o                         
   2   4   0        149.73        152.83         2.14 o                         
   3   4   0        299.85        319.71         3.24 o                         
   4   4   0        104.44        115.58         1.81 o                         
   5   4   0        746.64        736.14         6.65 o                         
   6   4   0        507.06        497.18         6.00 o                         
   7   4   0       1283.60       1265.25        11.96 o                         
   8   4   0         65.38         56.95         1.87 o                         
   9   4   0        118.85        125.28         2.76 o                         
  10   4   0         44.40         35.52         2.28 o                         
  11   4   0        188.23        202.44         3.77 o                         
  12   4   0        126.62        124.48         3.41 o                         
  13   4   0         35.26         32.46         3.66 o                         
  14   4   0         16.79         16.89         2.30 o                         
  15   4   0          3.08          4.25         3.29 o                         
  16   4   0         23.22         21.04         4.21 o                         
   1   5   0        399.11        422.46         4.21 o                         
   2   5   0        162.33        160.35         2.46 o                         
   3   5   0        169.89        170.07         2.54 o                         
   4   5   0         92.40         91.16         2.03 o                         
   5   5   0         51.66         48.92         1.66 o                         
   6   5   0        847.00        849.66         8.28 o                         
   7   5   0        165.58        184.07         3.47 o                         
   8   5   0         62.29         61.98         2.19 o                         
   9   5   0        124.79        124.35         3.28 o                         
  10   5   0        409.27        449.56         6.49 o                         
  11   5   0         94.62         86.57         3.56 o                         
  12   5   0         39.47         44.10         2.62 o                         
  13   5   0          6.23          3.86         2.10 o                         
  14   5   0          7.90          9.74         2.53 o                         
   0   6   0          3.36          0.07         1.68 o                         
   1   6   0         15.94         13.42         1.44 o                         
   2   6   0          2.08          1.12         1.06 o                         
   3   6   0        217.46        210.95         3.38 o                         
   4   6   0          1.17          0.00         1.18 o                         
   5   6   0          1.36          0.00         1.12 o                         
   6   6   0          1.04          0.00         1.12 o                         
   7   6   0         38.47         38.56         2.02 o                         
   8   6   0          0.18          2.22         1.28 o                         
   9   6   0         11.80         10.51         1.72 o                         
  10   6   0          5.57          8.43         1.76 o                         
  11   6   0          8.34          7.44         1.89 o                         
  12   6   0         24.24         16.26         2.25 o                         
  13   6   0          0.47          0.00         2.26 o                         
   1   7   0         17.75         15.28         1.65 o                         
   2   7   0         26.00         21.86         1.87 o                         
   3   7   0          1.60          3.04         1.44 o                         
   4   7   0         27.10         32.11         2.11 o                         
   5   7   0          0.31          0.00         1.38 o                         
   6   7   0         27.81         25.46         2.02 o                         
   7   7   0         45.76         48.11         2.63 o                         
   8   7   0         17.16         13.73         2.00 o                         
   9   7   0          0.27          0.00         1.68 o                         
  10   7   0         16.66         14.26         2.11 o                         
   0   8   0          0.26          0.00         2.34 o                         
   1   8   0          5.64          2.66         1.67 o                         
   2   8   0          1.18          0.00         1.65 o                         
   3   8   0         45.19         59.06         2.91 o                         
   4   8   0         19.96         24.29         2.28 o                         
   5   8   0         26.54         37.10         2.54 o                         
   6   8   0          3.63          7.30         1.96 o                         
   7   8   0          2.99          0.34         2.21 o                         
 -18   1   1         39.74         33.07         6.26 o                         
 -17   1   1         24.89         23.39         4.61 o                         
 -16   1   1         11.96         18.73         3.14 o                         
 -15   1   1        143.50        146.66         5.99 o                         
 -14   1   1          7.82          2.59         2.26 o                         
 -13   1   1          4.97          4.34         1.55 o                         
 -12   1   1         86.53         88.00         2.51 o                         
 -11   1   1         10.73         14.09         1.65 o                         
 -10   1   1        757.13        787.59        10.44 o                         
  -9   1   1         38.31         43.04         1.61 o                         
  -8   1   1       1165.55       1080.50        13.70 o                         
  -7   1   1       1291.01       1310.20        16.25 o                         
  -6   1   1        637.05        730.58         9.41 o                         
  -5   1   1        512.17        483.49         6.73 o                         
  -4   1   1         51.10         50.90         0.85 o                         
  -3   1   1      11512.03      12549.01       101.23 o                         
  -2   1   1        649.67        687.74         4.58 o                         
  -1   1   1        853.10       1039.61         6.06 o                         
   0   1   1      20006.67      19486.99       146.11 o                         
   1   1   1        214.11        250.06         1.57 o                         
   2   1   1        302.16        286.17         2.17 o                         
   3   1   1       2298.56       2436.98        19.62 o                         
   4   1   1        348.88        342.30         3.66 o                         
   5   1   1        209.02        207.48         2.29 o                         
   6   1   1        835.67        830.75         8.36 o                         
   7   1   1       1018.64       1131.48         9.98 o                         
   8   1   1        356.46        358.51         3.80 o                         
   9   1   1         59.22         66.61         1.39 o                         
  10   1   1        142.36        133.24         2.53 o                         
  11   1   1        304.56        304.69         4.51 o                         
  12   1   1        108.19        102.48         2.66 o                         
  13   1   1         12.76         12.01         2.34 o                         
  14   1   1        271.11        301.22         8.49 o                         
  15   1   1         53.54         48.88         4.21 o                         
  16   1   1         35.77         42.39         4.18 o                         
  17   1   1          8.95         15.99         4.38 o                         
 -17   2   1          1.07          3.91         2.58 o                         
 -16   2   1         46.63         46.43         3.62 o                         
 -15   2   1          0.00          0.00         2.39 o                         
 -14   2   1          2.72          0.00         2.93 o                         
 -13   2   1         11.15         12.76         1.74 o                         
 -12   2   1        175.05        168.80         4.31 o                         
 -11   2   1         43.27         49.15         1.78 o                         
 -10   2   1          1.04          0.00         1.00 o                         
  -9   2   1        238.67        240.38         3.95 o                         
  -8   2   1        153.63        181.06         2.38 o                         
  -7   2   1        432.42        443.27         5.28 o                         
  -6   2   1          2.26          5.96         0.69 o                         
  -5   2   1          5.81          1.52         0.28 o                         
  -4   2   1        207.50        223.42         2.20 o                         
  -3   2   1       1121.46       1097.87         8.52 o                         
  -2   2   1        137.45        105.90         1.14 o                         
  -1   2   1        873.61        848.14         6.23 o                         
   0   2   1       2955.91       3066.63        20.60 o                         
   1   2   1        123.58        103.07         1.54 o                         
   2   2   1         18.41         30.89         0.69 o                         
   3   2   1        507.58        498.79         4.46 o                         
   4   2   1        264.81        306.38         2.78 o                         
   5   2   1        293.16        346.52         3.08 o                         
   6   2   1         33.96         51.57         1.20 o                         
   7   2   1        440.97        457.76         4.75 o                         
   8   2   1          0.93          4.24         0.45 o                         
   9   2   1         79.62         74.19         2.09 o                         
  10   2   1         13.72         11.23         0.81 o                         
  11   2   1         11.23          5.41         1.14 o                         
  12   2   1         35.85         32.14         2.02 o                         
  13   2   1         44.21         48.01         2.46 o                         
  14   2   1          7.84         11.30         2.69 o                         
  15   2   1         10.30          3.58         2.60 o                         
  16   2   1          4.58          9.35         3.96 o                         
  17   2   1          5.45          8.17         3.38 o                         
 -17   3   1          0.02          0.00         4.46 o                         
 -16   3   1          0.08          2.55         2.86 o                         
 -15   3   1         49.33         58.11         3.45 o                         
 -14   3   1          9.94          8.29         1.68 o                         
 -13   3   1        265.35        248.70         4.90 o                         
 -12   3   1          0.01          0.00         1.26 o                         
 -11   3   1         38.17         32.23         2.48 o                         
 -10   3   1        379.83        368.38         4.72 o                         
  -9   3   1        336.78        343.07         4.39 o                         
  -8   3   1         37.89         27.17         0.94 o                         
  -7   3   1        332.07        351.21         3.87 o                         
  -6   3   1         61.39         56.33         1.26 o                         
  -5   3   1        932.01       1046.54         8.14 o                         
  -4   3   1        160.50        141.34         2.07 o                         
  -3   3   1         33.20         20.18         0.79 o                         
  -2   3   1         86.35        100.28         1.58 o                         
  -1   3   1       4501.58       4625.65        34.53 o                         
   0   3   1        427.43        481.32         3.90 o                         
   1   3   1         56.93         44.08         1.01 o                         
   2   3   1         46.25         55.58         1.15 o                         
   3   3   1        274.67        244.38         2.70 o                         
   4   3   1         89.86        114.65         1.78 o                         
   5   3   1        520.01        541.97         6.07 o                         
   6   3   1        117.01        104.15         1.86 o                         
   7   3   1          1.56          1.20         0.67 o                         
   8   3   1          0.02          0.16         0.73 o                         
   9   3   1         18.44         12.83         1.21 o                         
  10   3   1        263.30        235.49         3.81 o                         
  11   3   1          3.74          6.53         0.90 o                         
  12   3   1          2.91          0.28         1.63 o                         
  13   3   1        165.15        163.24         4.28 o                         
  14   3   1         13.25         18.16         2.29 o                         
  15   3   1          7.40          6.51         3.77 o                         
  16   3   1         20.69         16.48         5.03 o                         
 -16   4   1          8.59         10.19         3.73 o                         
 -15   4   1          9.39         10.48         2.78 o                         
 -14   4   1         70.91         74.92         3.50 o                         
 -13   4   1          2.08          3.06         1.87 o                         
 -12   4   1         16.83         22.18         1.68 o                         
 -11   4   1         54.78         50.66         2.74 o                         
 -10   4   1          6.55          7.41         1.25 o                         
  -9   4   1        240.31        238.72         3.39 o                         
  -8   4   1         26.02         26.18         1.31 o                         
  -7   4   1         49.52         53.69         1.39 o                         
  -6   4   1        599.54        593.42         5.58 o                         
  -5   4   1          2.80          5.02         0.69 o                         
  -4   4   1        119.27        102.90         2.15 o                         
  -3   4   1        306.59        275.13         3.26 o                         
  -2   4   1         51.00         48.12         1.28 o                         
  -1   4   1       1335.47       1435.70        11.44 o                         
   0   4   1        158.41        165.59         2.11 o                         
   1   4   1       1928.13       2183.44        17.12 o                         
   2   4   1         30.63         28.04         1.08 o                         
   3   4   1        124.63        130.10         1.84 o                         
   4   4   1       1140.98       1176.41        10.00 o                         
   5   4   1        368.52        389.25         4.39 o                         
   6   4   1        664.50        629.55         6.85 o                         
   7   4   1        349.61        363.43         5.37 o                         
   8   4   1          2.31          1.84         0.91 o                         
   9   4   1        104.45         98.87         3.36 o                         
  10   4   1        393.46        405.88         5.83 o                         
  11   4   1         52.50         40.80         2.03 o                         
  12   4   1         57.32         73.55         4.17 o                         
  13   4   1          0.57          4.35         1.90 o                         
  14   4   1         11.29          6.83         3.17 o                         
  15   4   1         73.20         72.03         5.81 o                         
 -15   5   1         14.49          9.22         3.22 o                         
 -14   5   1          0.10          0.00         2.08 o                         
 -13   5   1          0.02          1.28         1.99 o                         
 -12   5   1          0.82          1.47         1.68 o                         
 -11   5   1         41.34         46.62         2.38 o                         
 -10   5   1         76.90         70.19         2.64 o                         
  -9   5   1         54.09         57.03         2.45 o                         
  -8   5   1        161.33        159.93         2.96 o                         
  -7   5   1         53.87         48.00         1.67 o                         
  -6   5   1        570.26        548.88         5.88 o                         
  -5   5   1         27.84         25.12         1.31 o                         
  -4   5   1          3.90          3.75         0.97 o                         
  -3   5   1        163.77        177.52         2.69 o                         
  -2   5   1          4.85          2.12         0.86 o                         
  -1   5   1          4.36          0.76         0.86 o                         
   0   5   1         28.97         23.60         0.96 o                         
   1   5   1        149.51        156.83         2.34 o                         
   2   5   1          0.22          0.00         0.84 o                         
   3   5   1        259.31        254.39         3.19 o                         
   4   5   1         57.92         54.99         1.69 o                         
   5   5   1         50.18         47.96         1.56 o                         
   6   5   1         61.36         53.73         1.93 o                         
   7   5   1          3.19          2.99         1.14 o                         
   8   5   1          6.09          5.71         1.20 o                         
   9   5   1        169.39        177.66         3.83 o                         
  10   5   1         45.24         49.54         2.36 o                         
  11   5   1         26.73         30.00         2.21 o                         
  12   5   1          1.64          0.00         1.91 o                         
  13   5   1         75.47         72.46         3.97 o                         
  14   5   1         12.27         11.66         2.57 o                         
 -13   6   1          0.81          0.00         2.31 o                         
 -12   6   1          1.00          0.72         1.84 o                         
 -11   6   1         47.21         46.02         2.83 o                         
 -10   6   1        185.28        213.21         4.86 o                         
  -9   6   1         30.77         28.12         2.12 o                         
  -8   6   1        174.82        175.11         3.62 o                         
  -7   6   1          1.86          0.96         1.18 o                         
  -6   6   1        180.90        167.13         3.28 o                         
  -5   6   1        165.63        149.19         3.41 o                         
  -4   6   1         13.92         12.26         1.28 o                         
  -3   6   1          0.33          0.00         0.95 o                         
  -2   6   1          1.55          1.47         0.98 o                         
  -1   6   1          2.20          3.15         0.99 o                         
   0   6   1        158.13        158.46         3.29 o                         
   1   6   1         99.76         93.25         2.72 o                         
   2   6   1          3.18          0.88         1.01 o                         
   3   6   1         15.61         13.99         1.29 o                         
   4   6   1        178.32        175.56         3.26 o                         
   5   6   1          3.67          0.00         1.18 o                         
   6   6   1          8.33          6.98         1.28 o                         
   7   6   1         15.21         17.29         1.70 o                         
   8   6   1         67.93         66.20         2.54 o                         
   9   6   1         45.04         39.14         2.36 o                         
  10   6   1         29.69         35.90         2.31 o                         
  11   6   1         75.43         71.65         3.04 o                         
  12   6   1         49.82         47.50         3.01 o                         
  13   6   1         19.57         21.77         3.11 o                         
 -11   7   1          0.19          1.35         2.02 o                         
 -10   7   1         24.95         22.17         2.35 o                         
  -9   7   1         17.40         17.88         2.13 o                         
  -8   7   1          1.01          0.31         1.76 o                         
  -7   7   1          0.18          0.13         1.36 o                         
  -6   7   1         43.05         39.79         2.27 o                         
  -5   7   1         41.26         45.40         2.37 o                         
  -4   7   1          4.61          7.51         1.65 o                         
  -3   7   1          9.60         13.66         1.64 o                         
  -2   7   1         36.21         29.38         1.90 o                         
  -1   7   1         18.79         16.16         1.75 o                         
   0   7   1         11.28         19.53         1.77 o                         
   1   7   1          1.52          0.00         1.32 o                         
   2   7   1         20.63         24.45         1.82 o                         
   3   7   1          5.99          3.37         1.57 o                         
   4   7   1          1.15          1.24         1.43 o                         
   5   7   1          5.03          1.78         1.47 o                         
   6   7   1         23.85         31.03         2.25 o                         
   7   7   1         19.76         15.71         1.92 o                         
   8   7   1          0.88          1.76         1.82 o                         
   9   7   1          0.23          0.00         1.69 o                         
  10   7   1          0.07          3.30         1.82 o                         
  -7   8   1          0.37          0.00         2.24 o                         
  -6   8   1         30.86         36.81         2.49 o                         
  -5   8   1         15.47         19.89         2.23 o                         
  -4   8   1          7.94          8.61         1.96 o                         
  -3   8   1         18.31         22.39         2.25 o                         
  -2   8   1          1.32          1.65         1.68 o                         
  -1   8   1          1.62          0.40         1.63 o                         
   0   8   1          4.36          5.06         1.76 o                         
   1   8   1          2.37          1.34         1.63 o                         
   2   8   1          0.29          0.53         1.68 o                         
   3   8   1          0.36          3.11         1.79 o                         
   4   8   1          7.97          9.16         1.98 o                         
   5   8   1          0.02          1.04         1.81 o                         
   6   8   1         31.21         32.74         2.60 o                         
   7   8   1          1.02          3.86         2.30 o                         
 -18   0   2         40.54         41.70         5.82 o                         
 -17   0   2        101.40        106.57        10.06 o                         
 -16   0   2          7.66         10.66         5.33 o                         
 -15   0   2        131.20        150.97        10.66 o                         
 -14   0   2         39.71         30.82         3.54 o                         
 -13   0   2         55.77         53.63         5.03 o                         
 -12   0   2          7.73          4.74         3.26 o                         
 -11   0   2         37.12         44.32         3.09 o                         
 -10   0   2       1094.30       1193.55        19.77 o                         
  -9   0   2         13.97          6.45         1.24 o                         
  -8   0   2        476.05        473.18        10.37 o                         
  -7   0   2         58.60         69.59         2.14 o                         
  -6   0   2         62.75         77.97         1.20 o                         
  -5   0   2       3941.92       4219.59        44.72 o                         
  -4   0   2       4575.03       4552.79        55.88 o                         
  -3   0   2        899.65        997.30        11.16 o                         
  -2   0   2        121.28         95.18         1.55 o                         
   1   0   2      13606.53      13913.65       310.13 o                         
   2   0   2      13249.41      13530.99       167.25 o                         
   3   0   2      63359.64      59199.27      1571.72 o                         
   4   0   2      11190.21      11238.16       384.22 o                         
   5   0   2       3915.29       3946.53        60.96 o                         
   6   0   2       2929.45       3080.83        53.43 o                         
   7   0   2       6620.49       6947.24        92.51 o                         
   8   0   2        393.30        454.14         6.64 o                         
   9   0   2          7.82          9.72         0.74 o                         
  10   0   2        451.08        450.73         7.08 o                         
  11   0   2        463.42        453.94         7.13 o                         
  12   0   2        132.40        116.11         3.84 o                         
  13   0   2         29.51         32.61         3.83 o                         
  14   0   2        191.77        224.33         8.25 o                         
  15   0   2          7.96          5.78         7.40 o                         
  16   0   2         67.84         76.97         9.47 o                         
  17   0   2          0.03          0.00         5.33 o                         
 -18   1   2          0.11          2.37         2.80 o                         
 -17   1   2         10.31         13.09         3.47 o                         
 -16   1   2         94.88        118.19         8.32 o                         
 -15   1   2          1.07          0.00         2.22 o                         
 -14   1   2         17.40         11.20         2.66 o                         
 -13   1   2         20.88         27.85         2.22 o                         
 -12   1   2         89.39         90.95         2.28 o                         
 -11   1   2        170.68        161.78         3.49 o                         
 -10   1   2        348.28        353.70         5.42 o                         
  -9   1   2         29.78         31.81         2.99 o                         
  -8   1   2          0.31          0.00         0.51 o                         
  -7   1   2       4212.21       4573.84        50.11 o                         
  -6   1   2       2955.50       3274.84        35.93 o                         
  -5   1   2         27.59         25.70         0.58 o                         
  -4   1   2          4.79         13.03         0.58 o                         
  -3   1   2       4018.35       4042.80        32.62 o                         
  -2   1   2        245.24        267.78         1.85 o                         
  -1   1   2          0.11          0.90         0.20 o                         
   0   1   2       7587.28       7900.70        46.21 o                         
   1   1   2        390.27        417.22         2.66 o                         
   2   1   2       2852.80       2917.31        20.22 o                         
   3   1   2        105.86        110.35         1.97 o                         
   4   1   2       1141.33       1180.05        10.94 o                         
   5   1   2         39.59         46.87         1.12 o                         
   6   1   2       3561.35       3699.49        35.24 o                         
   7   1   2        704.77        750.47         7.35 o                         
   8   1   2          2.67          6.79         0.55 o                         
   9   1   2        142.79        139.19         1.66 o                         
  10   1   2        154.17        137.36         2.44 o                         
  11   1   2         87.26        105.25         2.20 o                         
  12   1   2        111.79        108.04         2.52 o                         
  13   1   2        108.91        108.17         5.40 o                         
  14   1   2         11.23         11.66         3.85 o                         
  15   1   2          0.86          1.48         2.60 o                         
  16   1   2          5.61          4.06         3.37 o                         
  17   1   2          0.00          0.00         3.12 o                         
 -18   2   2         12.33         14.38         3.24 o                         
 -17   2   2         44.11         36.94         2.94 o                         
 -16   2   2         46.80         51.25         3.38 o                         
 -15   2   2          0.71          0.00         2.04 o                         
 -14   2   2         42.22         51.93         4.80 o                         
 -13   2   2         24.82         36.05         2.65 o                         
 -12   2   2        270.10        281.44         6.59 o                         
 -11   2   2        180.38        197.04         4.37 o                         
 -10   2   2        391.74        392.68         6.92 o                         
  -9   2   2         92.22         85.81         2.69 o                         
  -8   2   2        932.60       1012.70        11.05 o                         
  -7   2   2       3095.42       3232.30        29.22 o                         
  -6   2   2        291.79        263.58         2.82 o                         
  -5   2   2        106.74         93.53         1.34 o                         
  -4   2   2       1666.74       1772.79        13.52 o                         
  -3   2   2        580.02        613.64         6.25 o                         
  -2   2   2        615.68        744.04         5.99 o                         
  -1   2   2       2826.38       2948.55        19.89 o                         
   0   2   2       2345.47       2369.10        17.18 o                         
   1   2   2        860.90        821.61         6.27 o                         
   2   2   2       3274.26       3514.15        26.22 o                         
   3   2   2       1335.76       1452.14        12.14 o                         
   4   2   2       4027.34       4292.25        36.51 o                         
   5   2   2       1785.25       2033.92        17.71 o                         
   6   2   2       1042.23        963.86         8.78 o                         
   7   2   2         36.10         33.96         0.89 o                         
   8   2   2        192.75        209.96         2.42 o                         
   9   2   2        109.60        112.74         1.77 o                         
  10   2   2         19.37         26.06         1.68 o                         
  11   2   2        332.08        331.96         4.62 o                         
  12   2   2         36.77         31.17         1.58 o                         
  13   2   2         72.35         85.59         3.00 o                         
  14   2   2          0.37          0.00         2.34 o                         
  15   2   2          3.14          6.16         3.54 o                         
  16   2   2         76.84         59.45         6.22 o                         
  17   2   2          0.20          0.00         4.52 o                         
 -17   3   2          7.50          9.55         2.65 o                         
 -16   3   2         51.26         51.71         3.19 o                         
 -15   3   2          7.38          7.84         2.18 o                         
 -14   3   2          1.11          1.55         1.40 o                         
 -13   3   2          9.64         11.00         1.69 o                         
 -12   3   2         15.22          9.09         1.52 o                         
 -11   3   2         74.35         69.15         3.49 o                         
 -10   3   2         39.17         34.02         1.41 o                         
  -9   3   2        808.54        811.15         8.41 o                         
  -8   3   2         81.27         76.61         1.46 o                         
  -7   3   2          9.85         11.16         0.94 o                         
  -6   3   2        900.17        788.91         6.28 o                         
  -5   3   2         18.92         18.78         1.07 o                         
  -4   3   2          1.80          2.12         0.33 o                         
  -3   3   2         32.56         36.62         0.98 o                         
  -2   3   2          0.93          5.22         0.58 o                         
  -1   3   2       4674.41       4977.42        38.70 o                         
   0   3   2       1706.53       1777.62        13.22 o                         
   1   3   2       3269.63       3556.30        25.76 o                         
   2   3   2         67.44         63.45         0.96 o                         
   3   3   2          0.83          1.27         0.55 o                         
   4   3   2        375.41        386.53         4.34 o                         
   5   3   2       1916.42       1984.32        18.48 o                         
   6   3   2        390.53        390.76         4.47 o                         
   7   3   2       1054.33       1041.74        10.31 o                         
   8   3   2         42.88         47.78         1.49 o                         
   9   3   2        111.48        114.17         2.15 o                         
  10   3   2         89.32         94.26         3.43 o                         
  11   3   2        126.63        145.98         3.29 o                         
  12   3   2         98.72        111.90         2.91 o                         
  13   3   2          0.51          0.01         1.56 o                         
  14   3   2          0.71          0.00         1.87 o                         
  15   3   2          6.53          5.07         3.70 o                         
  16   3   2          8.49          4.44         4.19 o                         
 -16   4   2          0.09          0.00         2.56 o                         
 -15   4   2         65.08         60.95         3.26 o                         
 -14   4   2          4.15         11.05         2.19 o                         
 -13   4   2          8.61          8.23         1.79 o                         
 -12   4   2          5.03          2.79         1.15 o                         
 -11   4   2         71.18         72.66         2.70 o                         
 -10   4   2        212.58        207.87         3.67 o                         
  -9   4   2        104.26         99.48         2.10 o                         
  -8   4   2        190.45        198.12         2.78 o                         
  -7   4   2        216.41        200.46         2.22 o                         
  -6   4   2        232.90        207.85         2.36 o                         
  -5   4   2        139.50        139.86         2.68 o                         
  -4   4   2       1380.46       1438.51        12.62 o                         
  -3   4   2          9.52          7.04         0.76 o                         
  -2   4   2          9.90         13.15         0.88 o                         
  -1   4   2          8.27          4.58         0.73 o                         
   0   4   2        763.39        760.26         6.53 o                         
   1   4   2         14.52         12.93         0.77 o                         
   2   4   2        566.68        659.19         5.56 o                         
   3   4   2        602.32        530.42         5.54 o                         
   4   4   2         25.68         28.00         1.07 o                         
   5   4   2         78.16         80.11         1.85 o                         
   6   4   2        276.06        281.53         3.76 o                         
   7   4   2        179.31        170.04         2.79 o                         
   8   4   2         55.73         52.90         1.96 o                         
   9   4   2        211.10        212.52         3.83 o                         
  10   4   2         48.91         51.39         2.80 o                         
  11   4   2         90.80         88.18         2.96 o                         
  12   4   2         64.57         72.47         3.44 o                         
  13   4   2        192.96        188.94         7.01 o                         
  14   4   2          1.41          3.48         2.99 o                         
  15   4   2          8.72         16.81         4.80 o                         
 -15   5   2         10.81          9.99         2.50 o                         
 -14   5   2         45.78         54.55         4.21 o                         
 -13   5   2         24.51         15.96         2.57 o                         
 -12   5   2         12.90         21.09         2.11 o                         
 -11   5   2         47.60         47.00         2.41 o                         
 -10   5   2          3.80          0.66         1.43 o                         
  -9   5   2         69.43         78.68         2.35 o                         
  -8   5   2        111.77        112.94         2.33 o                         
  -7   5   2         56.95         64.34         2.12 o                         
  -6   5   2        741.88        731.77         7.39 o                         
  -5   5   2         27.71         22.91         1.27 o                         
  -4   5   2         45.94         41.15         1.61 o                         
  -3   5   2       1897.32       1854.22        15.55 o                         
  -2   5   2          2.94          2.38         0.88 o                         
  -1   5   2          2.79          0.00         0.79 o                         
   0   5   2          5.15          7.08         0.83 o                         
   1   5   2         12.92         15.71         0.98 o                         
   2   5   2         99.43         92.54         2.10 o                         
   3   5   2         27.97         23.96         1.32 o                         
   4   5   2        647.14        612.47         6.71 o                         
   5   5   2          0.45          0.00         1.01 o                         
   6   5   2          0.49          0.00         1.06 o                         
   7   5   2          0.04          0.00         0.94 o                         
   8   5   2         15.25         15.20         1.39 o                         
   9   5   2        242.74        242.58         4.69 o                         
  10   5   2         99.90        107.76         3.14 o                         
  11   5   2          0.46          0.67         1.40 o                         
  12   5   2         70.19         65.38         3.51 o                         
  13   5   2         57.83         67.36         3.95 o                         
  14   5   2         10.97         15.57         2.78 o                         
 -13   6   2          4.91          7.91         2.80 o                         
 -12   6   2         11.65          9.28         2.02 o                         
 -11   6   2          6.34          3.09         1.79 o                         
 -10   6   2          6.43          2.64         2.07 o                         
  -9   6   2          1.70          0.00         1.44 o                         
  -8   6   2          0.59          1.33         1.44 o                         
  -7   6   2          3.75          4.95         1.51 o                         
  -6   6   2         29.59         31.82         1.79 o                         
  -5   6   2         23.18         20.96         1.48 o                         
  -4   6   2         43.99         42.52         1.70 o                         
  -3   6   2          0.02          0.00         0.92 o                         
  -2   6   2         27.32         23.34         1.34 o                         
  -1   6   2         13.12          8.89         1.05 o                         
   0   6   2        223.91        205.72         3.33 o                         
   1   6   2          6.24          9.05         1.36 o                         
   2   6   2         19.47         18.92         1.58 o                         
   3   6   2          0.49          1.86         1.09 o                         
   4   6   2         43.96         42.48         2.06 o                         
   5   6   2          1.00          0.00         1.14 o                         
   6   6   2         64.21         56.45         2.25 o                         
   7   6   2         56.84         60.02         2.43 o                         
   8   6   2         40.86         40.19         2.31 o                         
   9   6   2          0.59          4.76         1.58 o                         
  10   6   2         12.24         12.95         1.75 o                         
  11   6   2          1.70          1.40         1.84 o                         
  12   6   2          7.78          5.84         2.45 o                         
 -11   7   2         12.03          6.05         2.34 o                         
 -10   7   2          9.38         12.29         2.10 o                         
  -9   7   2          2.03          0.81         1.75 o                         
  -8   7   2         17.40         20.16         2.30 o                         
  -7   7   2          0.36          0.62         1.37 o                         
  -6   7   2         70.74         75.33         2.82 o                         
  -5   7   2          8.35          7.02         1.67 o                         
  -4   7   2         91.95         95.72         4.48 o                         
  -3   7   2         33.57         32.01         1.98 o                         
  -2   7   2          0.05          0.00         1.32 o                         
  -1   7   2          1.91          3.58         1.46 o                         
   0   7   2        119.69        124.24         3.42 o                         
   1   7   2          3.09          2.63         1.40 o                         
   2   7   2          0.22          0.00         1.32 o                         
   3   7   2          6.06          6.82         1.65 o                         
   4   7   2         13.55          9.37         1.68 o                         
   5   7   2         11.04          9.05         1.85 o                         
   6   7   2         16.47         21.14         2.11 o                         
   7   7   2          1.52          0.00         1.64 o                         
   8   7   2          0.19          0.00         1.77 o                         
   9   7   2         10.12          8.97         1.86 o                         
  10   7   2         17.10         18.96         2.15 o                         
  -7   8   2          1.34          0.00         2.08 o                         
  -6   8   2          0.57          0.30         1.82 o                         
  -5   8   2         10.21         13.48         2.06 o                         
  -4   8   2          0.86          4.41         1.90 o                         
  -3   8   2          1.37          3.24         1.81 o                         
  -2   8   2         53.08         63.78         3.00 o                         
  -1   8   2          5.19          6.99         1.81 o                         
   0   8   2          6.04          6.13         1.83 o                         
   1   8   2          4.14          6.31         1.75 o                         
   2   8   2         43.98         52.14         2.66 o                         
   3   8   2          2.03          1.59         1.75 o                         
   4   8   2          1.17          0.00         1.73 o                         
   5   8   2          0.77          1.73         1.90 o                         
   6   8   2         15.38         20.59         2.34 o                         
 -18   1   3          8.00          9.34         3.00 o                         
 -17   1   3         79.95         73.30         4.72 o                         
 -16   1   3         42.71         35.50         2.99 o                         
 -15   1   3          0.05          1.12         1.91 o                         
 -14   1   3        125.38        123.39         5.19 o                         
 -13   1   3         77.97         82.60         3.28 o                         
 -12   1   3        240.43        215.87         4.56 o                         
 -11   1   3        174.92        176.78         4.06 o                         
 -10   1   3         18.15         14.62         1.14 o                         
  -9   1   3       1006.19       1014.95        13.06 o                         
  -8   1   3         63.16         62.51         1.27 o                         
  -7   1   3       3399.65       3661.78        37.17 o                         
  -6   1   3        823.98        876.32         7.81 o                         
  -5   1   3        281.48        231.13         3.15 o                         
  -4   1   3       4860.56       4924.98        41.67 o                         
  -3   1   3      15470.25      16315.82       138.39 o                         
  -2   1   3      24980.81      26273.83       197.77 o                         
  -1   1   3       1061.00       1302.22         8.08 o                         
   0   1   3       4623.23       5091.82        37.95 o                         
   1   1   3       1326.26       1332.08         9.10 o                         
   2   1   3        773.21        929.81         6.71 o                         
   3   1   3       4211.86       4471.76        36.12 o                         
   4   1   3       5034.41       5438.08        48.55 o                         
   5   1   3       2049.34       2419.17        23.34 o                         
   6   1   3          2.37          1.88         1.38 o                         
   7   1   3        537.75        629.33         6.76 o                         
   8   1   3        164.29        164.26         2.22 o                         
   9   1   3        696.70        716.09         6.80 o                         
  10   1   3         56.11         49.20         1.13 o                         
  11   1   3          8.43          8.77         1.04 o                         
  12   1   3          6.21          6.58         0.97 o                         
  13   1   3          0.38          0.26         1.37 o                         
  14   1   3        101.47        111.87        10.66 o                         
  15   1   3          0.61          0.00         2.49 o                         
  16   1   3         35.90         38.44         4.36 o                         
  17   1   3          4.07          1.78         4.19 o                         
 -18   2   3          1.09          1.08         2.80 o                         
 -17   2   3         17.24         21.47         2.56 o                         
 -16   2   3         84.11         82.46         5.43 o                         
 -15   2   3         25.50         19.32         2.80 o                         
 -14   2   3         18.61         17.46         2.91 o                         
 -13   2   3        121.90         97.61         5.38 o                         
 -12   2   3         18.87         19.32         2.05 o                         
 -11   2   3         25.70         25.83         1.77 o                         
 -10   2   3          0.03          0.00         0.98 o                         
  -9   2   3         99.10        102.18         1.74 o                         
  -8   2   3         47.15         42.33         1.45 o                         
  -7   2   3        855.32        933.93         8.62 o                         
  -6   2   3        867.20        768.24         7.77 o                         
  -5   2   3        209.58        255.36         2.57 o                         
  -4   2   3        870.11        819.51         6.55 o                         
  -3   2   3        311.31        323.79         3.15 o                         
  -2   2   3       5152.32       5602.12        39.38 o                         
  -1   2   3        699.73        762.81         6.09 o                         
   0   2   3       1684.01       1599.13        12.89 o                         
   1   2   3         32.54         32.49         1.24 o                         
   2   2   3          5.51          9.60         0.62 o                         
   3   2   3          0.57          0.00         0.37 o                         
   4   2   3       1280.54       1299.63        13.00 o                         
   5   2   3        416.71        392.85         4.33 o                         
   6   2   3        186.99        194.55         2.51 o                         
   7   2   3         50.22         52.61         1.34 o                         
   8   2   3         16.00         18.60         0.88 o                         
   9   2   3         85.28         69.10         1.69 o                         
  10   2   3        102.64         98.50         2.03 o                         
  11   2   3         54.66         43.31         1.56 o                         
  12   2   3          0.42          0.62         0.86 o                         
  13   2   3          7.08         12.01         1.65 o                         
  14   2   3          4.37          3.75         5.92 o                         
  15   2   3         17.01         12.84         3.96 o                         
  16   2   3         18.58         22.82         6.22 o                         
 -17   3   3         14.89         17.09         2.62 o                         
 -16   3   3          0.08          3.26         1.83 o                         
 -15   3   3          4.39          3.20         1.75 o                         
 -14   3   3         37.40         46.09         2.41 o                         
 -13   3   3          0.41          0.00         1.17 o                         
 -12   3   3        147.95        164.77         3.90 o                         
 -11   3   3          0.36          0.00         0.82 o                         
 -10   3   3          0.46          0.00         0.65 o                         
  -9   3   3        161.95        152.62         2.24 o                         
  -8   3   3        271.54        282.41         3.17 o                         
  -7   3   3        154.68        188.82         2.20 o                         
  -6   3   3        273.31        273.33         2.81 o                         
  -5   3   3         88.10         84.55         1.17 o                         
  -4   3   3         76.05         55.41         1.10 o                         
  -3   3   3         82.20         88.62         1.48 o                         
  -2   3   3        419.71        532.49         5.10 o                         
  -1   3   3        812.47        881.88         7.13 o                         
   0   3   3        260.22        267.98         2.80 o                         
   1   3   3          2.85          1.69         0.42 o                         
   2   3   3        656.64        791.54         6.85 o                         
   3   3   3       2157.84       2204.42        19.43 o                         
   4   3   3        175.84        165.97         2.20 o                         
   5   3   3        718.86        725.93         6.68 o                         
   6   3   3         14.88         17.27         0.94 o                         
   7   3   3        387.92        416.59         4.40 o                         
   8   3   3        149.11        129.45         2.31 o                         
   9   3   3         47.93         54.73         2.21 o                         
  10   3   3          7.06          8.36         1.42 o                         
  11   3   3          1.92          3.25         1.15 o                         
  12   3   3          4.84          4.05         1.31 o                         
  13   3   3          3.50          2.23         1.80 o                         
  14   3   3         14.89         16.80         3.11 o                         
  15   3   3          2.38          0.00         3.35 o                         
  16   3   3         24.11         25.84         5.44 o                         
 -16   4   3         33.35         32.79         3.99 o                         
 -15   4   3         17.80         18.99         2.60 o                         
 -14   4   3         31.89         33.78         2.46 o                         
 -13   4   3        113.49        121.22         4.46 o                         
 -12   4   3          0.03          0.00         1.10 o                         
 -11   4   3        166.94        170.66         3.14 o                         
 -10   4   3         72.44         68.27         2.43 o                         
  -9   4   3         55.86         48.94         1.39 o                         
  -8   4   3         30.19         27.43         1.12 o                         
  -7   4   3        194.90        187.84         2.53 o                         
  -6   4   3        590.07        599.50         4.89 o                         
  -5   4   3         80.43         85.00         1.79 o                         
  -4   4   3          5.99          4.13         0.95 o                         
  -3   4   3        801.92        769.71         7.00 o                         
  -2   4   3        115.36        105.95         1.82 o                         
  -1   4   3         61.16         41.92         1.29 o                         
   0   4   3        593.15        609.38         5.46 o                         
   1   4   3          0.05          1.10         0.59 o                         
   2   4   3       1730.08       1830.40        15.09 o                         
   3   4   3          7.20          1.79         0.88 o                         
   4   4   3        141.57        138.02         2.91 o                         
   5   4   3        419.70        444.21         5.64 o                         
   6   4   3        261.25        264.10         3.54 o                         
   7   4   3        286.28        304.19         4.00 o                         
   8   4   3        735.31        706.21         8.40 o                         
   9   4   3        220.90        194.87         4.38 o                         
  10   4   3         38.93         44.93         2.02 o                         
  11   4   3        107.89        117.81         3.44 o                         
  12   4   3         15.97         15.83         1.72 o                         
  13   4   3         87.84        105.21         4.57 o                         
  14   4   3          2.43          1.29         2.23 o                         
  15   4   3         25.01         37.27        11.55 o                         
 -15   5   3          0.56          0.00         2.33 o                         
 -14   5   3         14.01          9.31         2.52 o                         
 -13   5   3         44.10         46.86         3.37 o                         
 -12   5   3          5.92          7.20         1.72 o                         
 -11   5   3         25.64         29.07         2.15 o                         
 -10   5   3         34.57         32.08         1.98 o                         
  -9   5   3         27.12         21.82         1.43 o                         
  -8   5   3        103.85        111.40         2.45 o                         
  -7   5   3        279.37        284.26         3.76 o                         
  -6   5   3         76.74         69.11         2.02 o                         
  -5   5   3        216.07        215.10         3.17 o                         
  -4   5   3        434.20        414.35         4.76 o                         
  -3   5   3        561.81        517.67         5.35 o                         
  -2   5   3          0.11          0.12         0.92 o                         
  -1   5   3          4.60          9.50         1.01 o                         
   0   5   3          1.07          0.00         0.92 o                         
   1   5   3          9.10          6.23         0.87 o                         
   2   5   3         84.32         91.95         1.87 o                         
   3   5   3        345.60        334.17         4.32 o                         
   4   5   3          0.07          0.43         1.04 o                         
   5   5   3          2.57          2.91         1.28 o                         
   6   5   3         38.60         33.54         1.84 o                         
   7   5   3         34.10         35.71         2.11 o                         
   8   5   3         29.16         36.60         1.93 o                         
   9   5   3         40.72         34.68         2.06 o                         
  10   5   3         28.76         31.31         1.98 o                         
  11   5   3          0.96          1.29         1.50 o                         
  12   5   3         15.87         14.59         2.02 o                         
  13   5   3         23.39         24.09         4.07 o                         
  14   5   3         21.09         27.18         3.04 o                         
 -13   6   3         76.33         84.67         4.49 o                         
 -12   6   3         13.55         16.20         2.18 o                         
 -11   6   3          8.32          7.73         1.87 o                         
 -10   6   3          6.21          6.26         1.72 o                         
  -9   6   3          0.00          0.14         1.49 o                         
  -8   6   3         33.83         31.31         1.73 o                         
  -7   6   3         54.78         50.20         2.04 o                         
  -6   6   3        553.46        558.26         6.31 o                         
  -5   6   3         29.49         33.77         1.61 o                         
  -4   6   3         93.92         89.31         2.40 o                         
  -3   6   3        319.47        305.64         3.95 o                         
  -2   6   3        245.26        231.86         3.36 o                         
  -1   6   3         19.09         22.04         1.31 o                         
   0   6   3         50.03         44.25         1.62 o                         
   1   6   3          3.59          2.01         1.15 o                         
   2   6   3         25.03         22.67         1.45 o                         
   3   6   3        376.44        384.78         5.06 o                         
   4   6   3         70.41         71.46         2.74 o                         
   5   6   3         77.01         78.35         2.61 o                         
   6   6   3         71.36         74.04         2.53 o                         
   7   6   3         20.06         21.79         1.92 o                         
   8   6   3         47.39         49.73         2.38 o                         
   9   6   3          6.04          5.87         1.58 o                         
  10   6   3         17.89         22.13         1.93 o                         
  11   6   3          0.74          0.00         1.68 o                         
  12   6   3         51.22         55.76         3.84 o                         
 -11   7   3          0.46          0.00         2.08 o                         
 -10   7   3          0.02          0.00         1.79 o                         
  -9   7   3          6.56          7.42         1.96 o                         
  -8   7   3          9.73          5.67         1.91 o                         
  -7   7   3          0.10          0.00         1.36 o                         
  -6   7   3          8.86         10.68         2.09 o                         
  -5   7   3         15.89         14.63         1.80 o                         
  -4   7   3          3.11          0.66         1.48 o                         
  -3   7   3         11.50          9.51         1.56 o                         
  -2   7   3          1.57          3.44         1.27 o                         
  -1   7   3          0.20          0.00         1.30 o                         
   0   7   3          1.52          0.53         1.34 o                         
   1   7   3          1.08          4.57         1.43 o                         
   2   7   3          0.81          0.00         1.35 o                         
   3   7   3          4.88          5.30         1.60 o                         
   4   7   3          0.22          0.00         1.48 o                         
   5   7   3          3.59          3.90         1.64 o                         
   6   7   3         27.54         31.94         2.24 o                         
   7   7   3          1.52          0.00         1.59 o                         
   8   7   3          0.27          0.00         1.68 o                         
   9   7   3          0.29          0.21         1.86 o                         
  10   7   3          3.13          2.84         2.10 o                         
  -7   8   3          2.07          1.11         2.28 o                         
  -6   8   3          8.62         14.64         2.16 o                         
  -5   8   3         21.97         34.15         2.48 o                         
  -4   8   3          5.29          8.20         2.06 o                         
  -3   8   3         59.51         71.15         3.17 o                         
  -2   8   3          4.90          6.18         1.78 o                         
  -1   8   3          0.00          0.00         1.61 o                         
   0   8   3         10.62          8.32         1.84 o                         
   1   8   3         15.28         21.94         2.75 o                         
   2   8   3          4.47          3.36         1.97 o                         
   3   8   3          0.55          0.00         1.87 o                         
   4   8   3          0.07          0.00         1.75 o                         
   5   8   3          0.37          1.58         1.91 o                         
   6   8   3          0.03          0.00         1.88 o                         
 -18   0   4          2.29          5.80         3.96 o                         
 -17   0   4        136.41        149.29         8.51 o                         
 -16   0   4         77.31         78.80        18.65 o                         
 -15   0   4         31.29         30.75         4.38 o                         
 -14   0   4        207.93        240.09        12.07 o                         
 -13   0   4         60.15         50.60         7.88 o                         
 -12   0   4       1146.54       1179.45        24.75 o                         
 -11   0   4        265.62        277.67        11.84 o                         
 -10   0   4        410.49        374.91         6.92 o                         
  -9   0   4        582.51        678.26         9.03 o                         
  -8   0   4          1.06          0.56         0.71 o                         
  -7   0   4       4598.61       4884.24        53.29 o                         
  -6   0   4       3455.88       3412.37        41.09 o                         
  -5   0   4       1828.15       1919.31        35.47 o                         
  -4   0   4        693.69        752.81         8.12 o                         
  -3   0   4      10846.18      11987.23       119.14 o                         
  -2   0   4      12427.91      13365.14       113.45 o                         
  -1   0   4        605.82        659.82         5.97 o                         
   0   0   4        344.55        376.00         5.07 o                         
   1   0   4        296.31        278.74         5.25 o                         
   2   0   4       1187.98       1457.43        23.54 o                         
   3   0   4         98.95        139.60         4.22 o                         
   4   0   4        129.83         94.71         3.62 o                         
   5   0   4        950.44        898.11        25.67 o                         
   6   0   4       7866.84       7326.05       172.55 o                         
   7   0   4       2585.47       2593.95        41.02 o                         
   8   0   4        207.99        206.30         4.61 o                         
   9   0   4       1461.31       1384.20        19.53 o                         
  10   0   4        132.27         99.55         5.18 o                         
  11   0   4        110.90        117.45         4.27 o                         
  12   0   4        324.30        317.55         8.94 o                         
  13   0   4        162.88        158.70         9.48 o                         
  14   0   4         91.36        107.21         4.62 o                         
  15   0   4         27.01         32.74         4.38 o                         
  16   0   4          1.16          0.00         5.33 o                         
  17   0   4         70.39         72.23        10.06 o                         
 -18   1   4          1.03          2.60         2.56 o                         
 -17   1   4          7.35          7.60         2.82 o                         
 -16   1   4         77.50         65.81         3.56 o                         
 -15   1   4        185.62        197.11         6.57 o                         
 -14   1   4        108.18         99.31         5.96 o                         
 -13   1   4        147.77        157.68         4.07 o                         
 -12   1   4         32.46         29.86         1.68 o                         
 -11   1   4         30.64         27.47         1.33 o                         
 -10   1   4        329.34        299.86         4.03 o                         
  -9   1   4        128.22        139.09         2.11 o                         
  -8   1   4         20.59         18.37         0.95 o                         
  -7   1   4        990.56        936.62         8.94 o                         
  -6   1   4        540.30        557.39         5.92 o                         
  -5   1   4          0.08          0.00         0.28 o                         
  -4   1   4       5880.57       6208.59        55.34 o                         
  -3   1   4      20993.22      22288.19       172.24 o                         
  -2   1   4      14324.46      15225.74       136.16 o                         
  -1   1   4        644.08        604.84         4.82 o                         
   0   1   4       4782.09       4531.85        31.42 o                         
   1   1   4       2842.99       3072.72        25.32 o                         
   2   1   4       3825.01       4215.96        33.04 o                         
   3   1   4       4555.84       4963.39        46.91 o                         
   4   1   4        291.30        286.17         3.36 o                         
   5   1   4        635.88        616.83         6.99 o                         
   6   1   4         14.03          5.70         0.99 o                         
   7   1   4       1245.65       1242.57        14.61 o                         
   8   1   4         59.76         50.70         1.60 o                         
   9   1   4        497.42        524.63         5.64 o                         
  10   1   4          3.14          2.80         0.68 o                         
  11   1   4         37.47         32.42         1.53 o                         
  12   1   4         44.02         52.01         1.91 o                         
  13   1   4         18.47         12.55         1.57 o                         
  14   1   4          0.60          0.00         1.61 o                         
  15   1   4          2.14          0.00         3.12 o                         
  16   1   4         38.47         43.24         5.86 o                         
  17   1   4          2.05          0.00         5.62 o                         
 -18   2   4          9.34         12.86         2.47 o                         
 -17   2   4         94.90         95.92         5.43 o                         
 -16   2   4          8.99          8.18         2.16 o                         
 -15   2   4         40.43         34.30         3.10 o                         
 -14   2   4         16.07         16.14         1.99 o                         
 -13   2   4         29.95         30.16         2.58 o                         
 -12   2   4         78.78         82.04         2.84 o                         
 -11   2   4        289.26        283.37         4.46 o                         
 -10   2   4         75.54         73.59         2.15 o                         
  -9   2   4        185.06        185.78         2.82 o                         
  -8   2   4        253.05        219.22         2.59 o                         
  -7   2   4         42.51         49.02         1.10 o                         
  -6   2   4        353.37        454.51         4.63 o                         
  -5   2   4        174.18        178.95         2.23 o                         
  -4   2   4       1611.16       1476.88        10.98 o                         
  -3   2   4        152.77        140.32         1.81 o                         
  -2   2   4          2.95          0.67         0.27 o                         
  -1   2   4        956.78       1079.39         8.13 o                         
   0   2   4         34.96         24.16         0.70 o                         
   1   2   4         96.63         83.54         1.43 o                         
   2   2   4         91.97         82.66         1.32 o                         
   3   2   4       1351.83       1293.16        10.96 o                         
   4   2   4        394.49        437.67         4.41 o                         
   5   2   4         33.91         32.45         1.18 o                         
   6   2   4         75.63         96.61         1.86 o                         
   7   2   4        949.12        878.66         8.36 o                         
   8   2   4        111.19        105.87         2.07 o                         
   9   2   4        315.16        317.06         4.02 o                         
  10   2   4          7.37          8.65         1.23 o                         
  11   2   4          8.82          8.75         1.12 o                         
  12   2   4         88.20         86.95         2.33 o                         
  13   2   4          2.94          4.62         2.44 o                         
  14   2   4         27.53         34.58         4.80 o                         
  15   2   4          1.41          0.52         3.54 o                         
  16   2   4         20.61         29.92         5.22 o                         
 -17   3   4          2.04          1.28         1.88 o                         
 -16   3   4         95.42        107.57         5.58 o                         
 -15   3   4         25.47         34.95         2.94 o                         
 -14   3   4         13.90         17.96         1.77 o                         
 -13   3   4         16.53         13.96         1.60 o                         
 -12   3   4         33.78         34.29         1.92 o                         
 -11   3   4         12.91         12.23         1.04 o                         
 -10   3   4        235.78        224.87         3.25 o                         
  -9   3   4         28.23         24.58         1.00 o                         
  -8   3   4        373.61        364.86         3.72 o                         
  -7   3   4        280.06        292.74         3.27 o                         
  -6   3   4        202.88        216.05         2.53 o                         
  -5   3   4        106.15        107.64         1.53 o                         
  -4   3   4        908.76        955.86         8.07 o                         
  -3   3   4       1311.29       1189.69        10.33 o                         
  -2   3   4        725.02        753.09         6.31 o                         
  -1   3   4        124.28        169.24         1.85 o                         
   0   3   4          2.29          9.31         0.58 o                         
   1   3   4        125.26         91.33         1.52 o                         
   2   3   4       3541.73       3734.47        32.16 o                         
   3   3   4        513.38        484.67         5.09 o                         
   4   3   4        412.51        423.31         4.39 o                         
   5   3   4          8.62         11.02         0.76 o                         
   6   3   4        665.93        675.58         6.09 o                         
   7   3   4         14.50         15.20         1.11 o                         
   8   3   4        988.48        950.13         9.27 o                         
   9   3   4        596.96        544.47         5.92 o                         
  10   3   4         47.22         51.58         1.88 o                         
  11   3   4          0.00          0.00         1.10 o                         
  12   3   4         83.43         80.96         2.92 o                         
  13   3   4        119.99        123.95         6.32 o                         
  14   3   4         15.10         24.74         4.61 o                         
  15   3   4         16.82         19.33         5.02 o                         
  16   3   4          1.88          0.00         4.12 o                         
 -16   4   4          1.61          0.20         3.42 o                         
 -15   4   4          7.92          2.93         3.26 o                         
 -14   4   4          1.76          0.33         2.38 o                         
 -13   4   4          9.40          9.64         1.86 o                         
 -12   4   4        145.98        148.97         3.18 o                         
 -11   4   4          0.83          1.42         1.04 o                         
 -10   4   4          4.03          0.77         1.08 o                         
  -9   4   4          0.23          0.00         0.84 o                         
  -8   4   4         60.83         65.26         2.17 o                         
  -7   4   4         60.34         51.65         1.69 o                         
  -6   4   4        612.05        605.04         5.45 o                         
  -5   4   4        337.98        307.75         4.02 o                         
  -4   4   4          0.09          0.00         0.68 o                         
  -3   4   4        360.38        343.71         3.73 o                         
  -2   4   4         12.96         21.50         1.04 o                         
  -1   4   4       1273.37       1342.26        10.39 o                         
   0   4   4          2.32          0.45         0.54 o                         
   1   4   4        190.56        166.13         2.13 o                         
   2   4   4          1.52          2.17         0.73 o                         
   3   4   4         86.60         84.66         2.09 o                         
   4   4   4         85.16         88.26         2.27 o                         
   5   4   4          0.54          0.00         0.93 o                         
   6   4   4        844.60        841.86         8.96 o                         
   7   4   4          2.89          1.38         1.09 o                         
   8   4   4          2.16          6.13         1.23 o                         
   9   4   4          1.75          0.27         1.15 o                         
  10   4   4         44.09         42.47         1.98 o                         
  11   4   4         10.36          9.89         1.73 o                         
  12   4   4          0.20          1.22         1.54 o                         
  13   4   4         66.45         78.21         5.06 o                         
  14   4   4         32.70         31.34         3.32 o                         
  15   4   4          2.36          5.16         4.38 o                         
 -15   5   4          0.91          1.38         2.82 o                         
 -14   5   4          0.01          0.00         2.19 o                         
 -13   5   4        124.60        134.87         8.57 o                         
 -12   5   4         11.19          6.64         1.82 o                         
 -11   5   4         59.02         56.24         2.77 o                         
 -10   5   4          0.54          0.00         1.24 o                         
  -9   5   4         19.34         15.92         1.24 o                         
  -8   5   4          7.15          7.60         1.08 o                         
  -7   5   4        243.61        240.34         3.45 o                         
  -6   5   4        604.78        601.48         6.01 o                         
  -5   5   4         14.46         19.82         1.19 o                         
  -4   5   4          0.04          0.00         0.86 o                         
  -3   5   4        408.34        388.32         4.37 o                         
  -2   5   4        697.89        673.35         6.54 o                         
  -1   5   4        583.17        580.90         5.84 o                         
   0   5   4       1001.74        975.00         8.42 o                         
   1   5   4        199.40        188.76         2.63 o                         
   2   5   4          6.96          2.08         0.81 o                         
   3   5   4        302.76        296.48         4.31 o                         
   4   5   4          6.13          7.10         1.35 o                         
   5   5   4        614.57        585.05         7.37 o                         
   6   5   4         86.76         82.23         2.42 o                         
   7   5   4          0.08          0.00         1.09 o                         
   8   5   4        233.53        231.72         4.31 o                         
   9   5   4          0.02          1.56         1.45 o                         
  10   5   4          2.73          4.43         1.46 o                         
  11   5   4          3.53          3.97         1.76 o                         
  12   5   4         24.63         29.10         3.21 o                         
  13   5   4         19.90         21.46         3.06 o                         
 -13   6   4          1.92          7.64         2.77 o                         
 -12   6   4          1.85          0.22         1.94 o                         
 -11   6   4          9.08          8.49         1.92 o                         
 -10   6   4          3.27          0.47         1.63 o                         
  -9   6   4          5.44          5.34         1.69 o                         
  -8   6   4          2.32          2.42         1.21 o                         
  -7   6   4          2.90          0.77         1.12 o                         
  -6   6   4         50.94         48.00         1.91 o                         
  -5   6   4          6.61          8.35         1.19 o                         
  -4   6   4         74.42         83.36         2.18 o                         
  -3   6   4          1.93          0.72         0.98 o                         
  -2   6   4         26.84         29.09         1.49 o                         
  -1   6   4         10.94         15.98         1.26 o                         
   0   6   4         25.71         29.27         1.48 o                         
   1   6   4         86.60         81.71         2.25 o                         
   2   6   4          9.67          7.18         1.31 o                         
   3   6   4         30.16         30.18         1.75 o                         
   4   6   4          7.93          9.01         1.42 o                         
   5   6   4         52.06         47.16         2.38 o                         
   6   6   4         29.00         21.24         1.66 o                         
   7   6   4          0.94          0.00         1.26 o                         
   8   6   4          9.15         10.77         1.67 o                         
   9   6   4          0.53          0.00         1.46 o                         
  10   6   4          5.61          5.32         1.66 o                         
  11   6   4          1.67          2.72         1.78 o                         
  12   6   4          3.10          3.82         2.50 o                         
 -11   7   4          0.00          0.00         2.15 o                         
 -10   7   4         24.58         20.52         2.34 o                         
  -9   7   4          0.24          0.00         1.72 o                         
  -8   7   4          0.15          0.00         1.73 o                         
  -7   7   4          1.87          0.00         1.39 o                         
  -6   7   4          0.02          0.00         1.31 o                         
  -5   7   4         35.69         47.97         2.48 o                         
  -4   7   4          0.02          1.57         1.37 o                         
  -3   7   4         60.73         65.35         2.23 o                         
  -2   7   4         17.72         13.90         1.47 o                         
  -1   7   4         69.74         64.27         2.32 o                         
   0   7   4          0.57          0.58         1.25 o                         
   1   7   4        121.84        118.99         3.95 o                         
   2   7   4         44.65         45.39         2.24 o                         
   3   7   4         81.71         91.06         3.82 o                         
   4   7   4          9.44          7.20         1.71 o                         
   5   7   4          0.04          0.00         1.50 o                         
   6   7   4          5.10          6.35         1.67 o                         
   7   7   4          1.53          0.59         1.79 o                         
   8   7   4          2.18          0.00         1.64 o                         
   9   7   4         18.78         17.39         4.01 o                         
  -7   8   4          3.44          4.83         2.37 o                         
  -6   8   4         10.53         15.73         2.21 o                         
  -5   8   4          7.89         11.73         2.05 o                         
  -4   8   4          2.97          2.78         1.97 o                         
  -3   8   4          3.66          6.05         1.79 o                         
  -2   8   4         10.90         13.27         1.77 o                         
  -1   8   4          0.47          0.08         1.56 o                         
   0   8   4          4.02          3.49         1.71 o                         
   1   8   4          6.30          7.19         1.71 o                         
   2   8   4         27.16         31.43         2.43 o                         
   3   8   4          4.28          4.91         1.85 o                         
   4   8   4          5.22          6.52         2.07 o                         
   5   8   4         12.85         12.34         2.12 o                         
   6   8   4          0.61          0.42         2.74 o                         
 -18   1   5          6.47          4.20         2.70 o                         
 -17   1   5         82.95         80.27         4.79 o                         
 -16   1   5         18.44         17.83         2.41 o                         
 -15   1   5         29.60         27.85         2.50 o                         
 -14   1   5         78.54         81.84         4.61 o                         
 -13   1   5          0.38          0.00         1.19 o                         
 -12   1   5        278.53        274.38         4.65 o                         
 -11   1   5          7.69          6.30         0.73 o                         
 -10   1   5         29.91         42.28         1.43 o                         
  -9   1   5       2484.30       2515.82        19.85 o                         
  -8   1   5       1161.09       1126.74         9.64 o                         
  -7   1   5       1254.56       1280.36        10.91 o                         
  -6   1   5        383.18        371.91         3.57 o                         
  -5   1   5         71.64         82.77         1.36 o                         
  -4   1   5       3183.51       3680.65        29.78 o                         
  -3   1   5      12097.10      13022.98       110.81 o                         
  -2   1   5       1740.35       1799.53        13.14 o                         
  -1   1   5      13571.12      13612.31       101.85 o                         
   0   1   5        590.23        537.97         4.58 o                         
   1   1   5         23.47         39.04         1.11 o                         
   2   1   5        404.73        396.97         3.65 o                         
   3   1   5         26.67         11.88         0.70 o                         
   4   1   5       1150.20       1188.11        12.88 o                         
   5   1   5         59.02         57.33         1.41 o                         
   6   1   5        949.91       1056.30        12.40 o                         
   7   1   5       1231.37       1206.30        15.67 o                         
   8   1   5         24.62         24.22         1.67 o                         
   9   1   5       1982.48       1961.36        21.02 o                         
  10   1   5        131.88        102.82         2.20 o                         
  11   1   5          5.38          5.39         1.05 o                         
  12   1   5        182.89        183.44         3.37 o                         
  13   1   5         61.71         66.96         3.61 o                         
  14   1   5         87.37         83.37         4.58 o                         
  15   1   5         28.56         27.91         4.55 o                         
  16   1   5         20.63         26.09         3.98 o                         
 -18   2   5         25.97         30.39         2.99 o                         
 -17   2   5          1.71          2.34         1.99 o                         
 -16   2   5         65.00         61.95         3.19 o                         
 -15   2   5         36.46         30.44         2.65 o                         
 -14   2   5         43.18         48.08         2.47 o                         
 -13   2   5          4.07          1.67         1.33 o                         
 -12   2   5        226.85        221.64         4.49 o                         
 -11   2   5        304.62        300.00         5.12 o                         
 -10   2   5        176.35        167.44         2.70 o                         
  -9   2   5         20.36         22.55         0.83 o                         
  -8   2   5         38.70         45.76         1.62 o                         
  -7   2   5        281.53        270.66         3.62 o                         
  -6   2   5        561.32        651.62         6.33 o                         
  -5   2   5        613.85        636.97         5.29 o                         
  -4   2   5       1954.46       2067.84        14.66 o                         
  -3   2   5        196.71        257.14         2.38 o                         
  -2   2   5        318.46        304.59         2.65 o                         
  -1   2   5        278.21        319.34         2.92 o                         
   0   2   5         46.83         23.59         0.84 o                         
   1   2   5        198.59        173.66         1.86 o                         
   2   2   5         29.43         23.70         0.95 o                         
   3   2   5         11.86         12.25         0.58 o                         
   4   2   5        179.39        207.31         2.51 o                         
   5   2   5         95.60         88.19         1.82 o                         
   6   2   5          0.73          2.54         0.76 o                         
   7   2   5          7.02          4.77         0.85 o                         
   8   2   5          0.04          0.00         0.72 o                         
   9   2   5          7.88          8.57         0.99 o                         
  10   2   5        266.04        289.55         3.90 o                         
  11   2   5          2.22          2.41         0.94 o                         
  12   2   5          1.62          1.76         1.12 o                         
  13   2   5         11.23          8.89         1.40 o                         
  14   2   5         27.55         34.47         7.40 o                         
  15   2   5          0.01          0.00         3.27 o                         
  16   2   5         24.49         24.61         7.99 o                         
 -17   3   5          0.91          2.24         1.94 o                         
 -16   3   5          6.92          8.26         2.17 o                         
 -15   3   5          0.05          0.00         1.66 o                         
 -14   3   5         20.33         21.34         2.06 o                         
 -13   3   5         94.14         83.90         3.43 o                         
 -12   3   5        126.02        133.09         3.25 o                         
 -11   3   5          6.76          7.04         0.99 o                         
 -10   3   5          1.94          1.39         0.88 o                         
  -9   3   5         74.20         70.52         1.70 o                         
  -8   3   5        195.77        186.36         2.46 o                         
  -7   3   5         43.57         50.75         1.28 o                         
  -6   3   5         82.25        101.63         1.43 o                         
  -5   3   5         99.88        112.04         1.86 o                         
  -4   3   5         45.89         45.16         1.37 o                         
  -3   3   5         13.58         12.11         0.70 o                         
  -2   3   5         37.56         59.30         1.10 o                         
  -1   3   5       1381.29       1590.41        12.46 o                         
   0   3   5       1032.19       1131.38         9.45 o                         
   1   3   5        990.47       1140.52        10.03 o                         
   2   3   5        163.11        173.17         2.62 o                         
   3   3   5          1.51          0.31         0.64 o                         
   4   3   5       1572.52       1562.29        14.17 o                         
   5   3   5        396.57        449.90         4.71 o                         
   6   3   5        703.60        719.46         7.14 o                         
   7   3   5          0.49          1.46         0.88 o                         
   8   3   5        125.62        134.63         2.48 o                         
   9   3   5         62.53         63.33         1.82 o                         
  10   3   5        270.07        258.36         3.82 o                         
  11   3   5        215.79        196.63         4.15 o                         
  12   3   5         29.74         29.97         2.15 o                         
  13   3   5          0.37          0.02         1.78 o                         
  14   3   5          1.04          0.00         4.14 o                         
  15   3   5          0.65          0.00         3.77 o                         
 -16   4   5         21.23         24.50         5.67 o                         
 -15   4   5         43.55         50.68         3.45 o                         
 -14   4   5          0.04          0.00         1.66 o                         
 -13   4   5        148.02        157.41         4.85 o                         
 -12   4   5        243.43        234.08         4.34 o                         
 -11   4   5        111.57        112.56         2.63 o                         
 -10   4   5         39.27         37.53         2.20 o                         
  -9   4   5        328.34        321.38         3.83 o                         
  -8   4   5        375.10        358.14         4.10 o                         
  -7   4   5        198.36        202.27         2.66 o                         
  -6   4   5        134.56        127.30         2.17 o                         
  -5   4   5         26.78         27.26         1.17 o                         
  -4   4   5        210.23        199.43         2.74 o                         
  -3   4   5        262.53        242.94         2.91 o                         
  -2   4   5        410.57        413.16         4.23 o                         
  -1   4   5       1019.61       1008.37         8.39 o                         
   0   4   5        463.92        449.49         4.14 o                         
   1   4   5          3.17          3.28         0.80 o                         
   2   4   5         20.48         19.38         1.12 o                         
   3   4   5       1538.88       1496.24        13.22 o                         
   4   4   5          9.10         10.17         1.17 o                         
   5   4   5        604.72        604.74         6.53 o                         
   6   4   5          6.27          6.89         1.20 o                         
   7   4   5        165.69        176.06         3.34 o                         
   8   4   5        398.91        370.89         7.10 o                         
   9   4   5         90.38        103.26         2.80 o                         
  10   4   5         48.20         44.71         2.23 o                         
  11   4   5         25.46         25.66         2.13 o                         
  12   4   5          8.59         10.31         1.84 o                         
  13   4   5         21.07         18.22         2.70 o                         
  14   4   5         26.63         30.56         3.85 o                         
 -15   5   5         15.49         16.21         3.22 o                         
 -14   5   5          0.38          1.64         2.39 o                         
 -13   5   5         18.08         14.77         2.61 o                         
 -12   5   5         53.10         63.88         2.83 o                         
 -11   5   5         11.60         13.55         2.28 o                         
 -10   5   5         78.15         77.96         3.30 o                         
  -9   5   5          0.02          0.00         0.91 o                         
  -8   5   5         10.70          6.51         1.12 o                         
  -7   5   5          0.35          0.00         0.99 o                         
  -6   5   5         70.90         75.24         1.98 o                         
  -5   5   5         37.07         37.22         1.43 o                         
  -4   5   5        792.66        809.26         7.32 o                         
  -3   5   5         26.98         23.73         1.22 o                         
  -2   5   5        237.58        239.05         3.07 o                         
  -1   5   5        144.75        127.41         2.27 o                         
   0   5   5        775.66        736.85         6.49 o                         
   1   5   5        170.56        170.11         2.54 o                         
   2   5   5        176.51        161.60         2.66 o                         
   3   5   5         18.52          9.89         1.37 o                         
   4   5   5         19.19         16.59         1.44 o                         
   5   5   5        142.84        147.02         3.06 o                         
   6   5   5         22.52         26.66         1.70 o                         
   7   5   5          0.69          0.58         1.32 o                         
   8   5   5         23.62         22.91         1.89 o                         
   9   5   5         46.40         45.28         2.27 o                         
  10   5   5          0.00          0.00         1.42 o                         
  11   5   5          8.81         11.33         2.12 o                         
  12   5   5          0.13          0.00         1.70 o                         
  13   5   5          3.83          3.42         2.49 o                         
 -13   6   5         27.23         30.90         3.47 o                         
 -12   6   5          1.06          0.00         1.95 o                         
 -11   6   5          0.05          0.00         1.73 o                         
 -10   6   5         82.63         88.61         3.46 o                         
  -9   6   5          2.15          3.55         1.60 o                         
  -8   6   5          0.55          0.00         1.32 o                         
  -7   6   5         41.96         41.80         1.83 o                         
  -6   6   5         28.75         25.03         1.60 o                         
  -5   6   5         95.65         96.61         2.59 o                         
  -4   6   5        177.24        161.33         2.81 o                         
  -3   6   5        211.87        208.82         3.08 o                         
  -2   6   5        519.65        487.53         5.18 o                         
  -1   6   5          4.74          4.89         1.04 o                         
   0   6   5         68.87         60.64         1.86 o                         
   1   6   5        411.86        405.01         4.59 o                         
   2   6   5          7.61          5.92         1.29 o                         
   3   6   5         29.76         26.71         1.62 o                         
   4   6   5         17.24         15.97         1.51 o                         
   5   6   5         13.71         10.91         1.40 o                         
   6   6   5         18.43         14.38         1.73 o                         
   7   6   5          0.02          0.00         1.34 o                         
   8   6   5         30.93         32.56         2.29 o                         
   9   6   5          2.05          2.04         1.77 o                         
  10   6   5          0.14          1.68         1.92 o                         
  11   6   5          0.52          0.10         1.75 o                         
 -11   7   5          1.70          0.00         2.11 o                         
 -10   7   5          3.78          4.71         2.11 o                         
  -9   7   5          2.36          2.14         2.05 o                         
  -8   7   5          0.36          0.91         1.79 o                         
  -7   7   5          0.93          0.00         1.42 o                         
  -6   7   5          4.65          6.29         1.58 o                         
  -5   7   5          3.10          0.00         1.47 o                         
  -4   7   5         11.64         10.94         1.63 o                         
  -3   7   5          0.29          0.21         1.16 o                         
  -2   7   5          0.02          1.29         1.23 o                         
  -1   7   5         14.12         15.06         1.53 o                         
   0   7   5         20.80         15.62         1.54 o                         
   1   7   5          0.09          0.01         1.62 o                         
   2   7   5          9.99         12.12         1.70 o                         
   3   7   5          5.48          6.74         1.60 o                         
   4   7   5          1.00          0.00         1.50 o                         
   5   7   5          5.29          5.74         1.70 o                         
   6   7   5          0.01          0.00         1.49 o                         
   7   7   5         13.12         12.37         2.06 o                         
   8   7   5          0.17          1.51         1.84 o                         
   9   7   5          4.44          4.90         2.11 o                         
  -7   8   5          0.92          7.09         2.44 o                         
  -6   8   5         19.90         29.21         2.47 o                         
  -5   8   5          1.17          2.61         1.86 o                         
  -4   8   5          0.12          0.00         1.81 o                         
  -3   8   5          8.41         12.32         2.12 o                         
  -2   8   5         54.94         61.67         2.65 o                         
  -1   8   5         20.66         19.52         1.97 o                         
   0   8   5         25.76         34.38         2.32 o                         
   1   8   5          5.36          5.79         1.87 o                         
   2   8   5          1.90          4.16         1.88 o                         
   3   8   5         15.17         18.16         2.24 o                         
   4   8   5          2.62          4.21         1.89 o                         
   5   8   5          3.07          4.02         1.94 o                         
 -19   0   6         20.57         19.18         9.18 o                         
 -18   0   6          4.42          6.54         3.96 o                         
 -17   0   6         52.34         59.82         5.97 o                         
 -16   0   6        168.30        187.51         8.94 o                         
 -15   0   6          7.49          6.67         3.12 o                         
 -14   0   6         82.64         71.61         3.87 o                         
 -13   0   6         17.34         22.34         3.54 o                         
 -12   0   6        211.51        210.33         7.82 o                         
 -11   0   6       1015.92        963.26        17.23 o                         
 -10   0   6       1634.33       1811.42        25.40 o                         
  -9   0   6       8412.25       9010.79       120.40 o                         
  -8   0   6        556.00        555.99        10.21 o                         
  -7   0   6         48.95         59.74         1.98 o                         
  -6   0   6        314.11        285.90         4.92 o                         
  -5   0   6       4978.46       5523.94        78.04 o                         
  -4   0   6       3828.94       3574.99        36.31 o                         
  -3   0   6      15738.63      16396.43       166.46 o                         
  -2   0   6        111.54         84.50         1.63 o                         
  -1   0   6         20.33         23.87         1.38 o                         
   0   0   6       1646.36       1584.24        22.05 o                         
   1   0   6          0.12          1.27         1.01 o                         
   2   0   6       4363.17       4549.79        61.05 o                         
   3   0   6       4688.32       5231.52        78.36 o                         
   4   0   6        165.17        228.35         4.03 o                         
   5   0   6        155.20        150.33         3.57 o                         
   6   0   6          5.01          6.09         1.22 o                         
   7   0   6        934.64        905.67        19.46 o                         
   8   0   6        137.51        103.22         3.46 o                         
   9   0   6       4634.57       4366.70        68.59 o                         
  10   0   6          7.42          6.36         1.55 o                         
  11   0   6        303.60        297.40         6.77 o                         
  12   0   6        365.89        317.38         9.36 o                         
  13   0   6        392.69        358.97        20.72 o                         
  14   0   6          2.09          0.86         2.22 o                         
  15   0   6         18.90         25.10         3.06 o                         
  16   0   6          1.26          1.18         5.33 o                         
 -18   1   6          8.90          8.24         2.94 o                         
 -17   1   6          2.12          4.06         2.56 o                         
 -16   1   6          0.84          5.50         1.95 o                         
 -15   1   6         15.07         12.54         2.50 o                         
 -14   1   6        120.65        134.10         7.26 o                         
 -13   1   6          1.31          0.00         1.47 o                         
 -12   1   6          2.85          1.97         0.86 o                         
 -11   1   6         64.95         61.37         2.74 o                         
 -10   1   6       1442.01       1527.34        13.67 o                         
  -9   1   6         34.75         34.97         1.44 o                         
  -8   1   6          0.87          0.63         0.37 o                         
  -7   1   6        451.12        458.60         4.38 o                         
  -6   1   6        899.11        972.09         9.63 o                         
  -5   1   6        260.57        383.48         3.66 o                         
  -4   1   6        901.19        904.63         7.80 o                         
  -3   1   6        166.72        175.70         2.35 o                         
  -2   1   6       1023.54       1062.42         9.03 o                         
  -1   1   6        125.29        146.16         1.67 o                         
   0   1   6       5283.08       5643.93        47.85 o                         
   1   1   6        143.66        141.38         1.97 o                         
   2   1   6       1527.29       1543.71        14.02 o                         
   3   1   6        296.10        433.74         5.23 o                         
   4   1   6        382.03        376.52         5.15 o                         
   5   1   6        735.82        794.65         8.25 o                         
   6   1   6        165.94        168.12         2.51 o                         
   7   1   6        167.48        172.29         2.87 o                         
   8   1   6        442.00        441.16         6.10 o                         
   9   1   6         22.60         20.70         1.60 o                         
  10   1   6        343.07        315.82         4.64 o                         
  11   1   6         21.90         20.87         1.54 o                         
  12   1   6        115.05        114.35         3.01 o                         
  13   1   6          0.15          1.31         1.45 o                         
  14   1   6         10.22          8.53         2.41 o                         
  15   1   6          0.11          0.30         3.77 o                         
  16   1   6          1.98          2.14         3.29 o                         
 -18   2   6          2.33          2.47         2.71 o                         
 -17   2   6          0.65          0.00         1.90 o                         
 -16   2   6         61.70         66.56         3.68 o                         
 -15   2   6          0.93          0.00         1.70 o                         
 -14   2   6          4.10          4.61         1.56 o                         
 -13   2   6        166.25        180.39         4.20 o                         
 -12   2   6          7.93          5.28         1.41 o                         
 -11   2   6        182.16        160.59         2.78 o                         
 -10   2   6         10.61         11.80         1.34 o                         
  -9   2   6          7.71          8.21         0.63 o                         
  -8   2   6        155.77        130.60         2.23 o                         
  -7   2   6        104.38        101.00         1.83 o                         
  -6   2   6        554.10        561.23         5.26 o                         
  -5   2   6        177.97        157.73         2.17 o                         
  -4   2   6       1822.91       2084.62        15.89 o                         
  -3   2   6         98.50        112.90         1.47 o                         
  -2   2   6        211.40        248.28         2.61 o                         
  -1   2   6       6103.22       6097.80        43.72 o                         
   0   2   6       1263.36       1215.27         9.57 o                         
   1   2   6        780.08        807.88         6.85 o                         
   2   2   6        143.36        151.27         1.90 o                         
   3   2   6        121.01        172.31         2.34 o                         
   4   2   6         68.67         75.47         1.62 o                         
   5   2   6       1066.10       1084.47        10.62 o                         
   6   2   6        928.28        947.62        10.06 o                         
   7   2   6        212.35        220.55         3.25 o                         
   8   2   6         32.10         34.72         1.60 o                         
   9   2   6         89.62        103.77         2.17 o                         
  10   2   6        138.63        120.37         2.83 o                         
  11   2   6          3.22          3.31         1.16 o                         
  12   2   6         74.55         86.93         2.64 o                         
  13   2   6          0.39          0.00         1.60 o                         
  14   2   6         13.48         16.04         5.92 o                         
  15   2   6          2.38          0.00         3.77 o                         
 -17   3   6          6.60          8.46         2.54 o                         
 -16   3   6         41.71         42.06         2.96 o                         
 -15   3   6         49.42         49.92         2.80 o                         
 -14   3   6          9.70         13.39         1.67 o                         
 -13   3   6         78.09         86.75         3.53 o                         
 -12   3   6        459.54        466.78         6.58 o                         
 -11   3   6        159.40        166.35         3.16 o                         
 -10   3   6         27.30         29.73         1.02 o                         
  -9   3   6        621.33        595.79         5.89 o                         
  -8   3   6         65.30         52.75         1.43 o                         
  -7   3   6        371.38        339.87         3.74 o                         
  -6   3   6         87.06         94.47         1.60 o                         
  -5   3   6         53.87         57.88         1.27 o                         
  -4   3   6        408.50        438.24         4.31 o                         
  -3   3   6        203.98        206.30         2.15 o                         
  -2   3   6       2114.61       2261.39        18.13 o                         
  -1   3   6        153.04        123.14         1.90 o                         
   0   3   6       2259.20       2174.82        16.73 o                         
   1   3   6        254.08        268.69         3.12 o                         
   2   3   6        784.96        846.71         7.79 o                         
   3   3   6        125.54        143.01         2.16 o                         
   4   3   6         79.77         65.07         1.72 o                         
   5   3   6        710.39        727.91         6.77 o                         
   6   3   6        316.06        282.55         3.67 o                         
   7   3   6          1.04          1.17         0.91 o                         
   8   3   6         80.75         64.58         1.88 o                         
   9   3   6        309.16        310.90         4.04 o                         
  10   3   6         95.20         82.17         2.53 o                         
  11   3   6         28.81         36.17         2.16 o                         
  12   3   6          6.09          6.15         1.47 o                         
  13   3   6          8.08          9.43         2.23 o                         
  14   3   6         70.01         79.96        11.55 o                         
  15   3   6          0.26          0.15         4.12 o                         
 -16   4   6         43.05         44.67         4.09 o                         
 -15   4   6         35.02         32.23         3.01 o                         
 -14   4   6         20.60         24.31         4.08 o                         
 -13   4   6          7.15          5.67         3.76 o                         
 -12   4   6          3.06          3.85         1.38 o                         
 -11   4   6          3.53          4.02         1.16 o                         
 -10   4   6         15.04         12.53         1.28 o                         
  -9   4   6         36.81         39.81         1.41 o                         
  -8   4   6         22.81         24.78         1.24 o                         
  -7   4   6          1.74          2.27         0.55 o                         
  -6   4   6          0.03          0.00         0.74 o                         
  -5   4   6        186.89        175.88         2.59 o                         
  -4   4   6       1226.42       1167.74        10.60 o                         
  -3   4   6         58.81         56.48         1.58 o                         
  -2   4   6        211.47        186.35         2.25 o                         
  -1   4   6         19.18         17.43         0.87 o                         
   0   4   6         41.96         39.68         1.13 o                         
   1   4   6         26.68         25.64         1.20 o                         
   2   4   6       1280.77       1245.68        11.24 o                         
   3   4   6         21.61         26.51         1.28 o                         
   4   4   6        179.74        153.96         3.22 o                         
   5   4   6          1.99          0.90         0.91 o                         
   6   4   6        178.46        185.77         3.25 o                         
   7   4   6          4.31          6.31         1.10 o                         
   8   4   6         34.56         38.16         1.68 o                         
   9   4   6         50.25         60.11         3.06 o                         
  10   4   6         11.17          3.62         1.41 o                         
  11   4   6          0.02          2.65         1.66 o                         
  12   4   6          0.75          0.00         1.51 o                         
  13   4   6          7.89          5.96         2.38 o                         
  14   4   6         10.07         10.42         2.85 o                         
 -15   5   6         44.68         58.61         6.49 o                         
 -14   5   6          0.00          1.50         2.78 o                         
 -13   5   6         10.90         16.23         2.65 o                         
 -12   5   6          0.24          0.00         1.40 o                         
 -11   5   6          0.90          0.00         1.32 o                         
 -10   5   6        164.88        163.81         3.68 o                         
  -9   5   6         74.56         75.29         2.67 o                         
  -8   5   6        155.93        159.09         2.85 o                         
  -7   5   6         22.24         20.40         1.37 o                         
  -6   5   6        114.62        100.68         2.12 o                         
  -5   5   6        178.06        159.50         2.63 o                         
  -4   5   6         13.69         15.77         1.22 o                         
  -3   5   6        347.36        311.74         3.63 o                         
  -2   5   6         50.07         47.80         1.56 o                         
  -1   5   6          5.48          1.32         0.72 o                         
   0   5   6        115.38        114.36         2.27 o                         
   1   5   6       1125.03       1080.73         9.76 o                         
   2   5   6        136.28        132.45         2.70 o                         
   3   5   6        772.01        754.36         8.08 o                         
   4   5   6        223.31        237.60         3.73 o                         
   5   5   6        109.95        109.14         3.20 o                         
   6   5   6        282.14        265.92         4.21 o                         
   7   5   6         45.67         50.79         2.38 o                         
   8   5   6         93.55         78.95         2.77 o                         
   9   5   6          3.16          0.00         1.42 o                         
  10   5   6          4.81          5.44         1.68 o                         
  11   5   6         14.40         16.16         2.20 o                         
  12   5   6         38.02         37.99         2.76 o                         
  13   5   6         21.60         27.20         3.93 o                         
 -13   6   6          2.19          0.00         2.62 o                         
 -12   6   6          3.33          7.24         2.19 o                         
 -11   6   6          4.80          1.84         1.81 o                         
 -10   6   6          0.26          2.51         1.76 o                         
  -9   6   6         15.61         14.62         1.93 o                         
  -8   6   6          3.10          3.56         1.22 o                         
  -7   6   6         21.25         22.18         1.57 o                         
  -6   6   6         50.03         43.45         1.90 o                         
  -5   6   6          4.52          1.10         1.08 o                         
  -4   6   6         12.12         11.41         1.15 o                         
  -3   6   6          2.18          3.28         0.99 o                         
  -2   6   6         25.28         24.37         1.36 o                         
  -1   6   6          2.29          3.12         1.01 o                         
   0   6   6         88.16         93.40         2.87 o                         
   1   6   6          0.01          1.04         1.06 o                         
   2   6   6         38.97         41.94         2.37 o                         
   3   6   6          6.67          5.78         1.23 o                         
   4   6   6          0.01          0.00         1.27 o                         
   5   6   6          0.21          0.00         1.24 o                         
   6   6   6         19.87         18.97         1.86 o                         
   7   6   6          7.58          5.50         1.62 o                         
   8   6   6          1.56          0.00         1.63 o                         
   9   6   6          0.51          0.00         1.66 o                         
  10   6   6          2.18          0.67         1.86 o                         
  11   6   6          0.93          2.12         2.01 o                         
 -11   7   6          5.62          6.09         2.32 o                         
 -10   7   6         40.94         40.36         2.99 o                         
  -9   7   6          3.12          2.06         1.93 o                         
  -8   7   6          0.99          0.00         1.67 o                         
  -7   7   6         64.37         68.94         2.64 o                         
  -6   7   6         10.62          5.86         1.53 o                         
  -5   7   6          1.09          0.00         1.36 o                         
  -4   7   6          0.18          0.00         1.28 o                         
  -3   7   6          5.65          5.90         1.31 o                         
  -2   7   6         51.05         54.80         2.10 o                         
  -1   7   6         31.85         27.95         2.02 o                         
   0   7   6          1.21          1.56         1.30 o                         
   1   7   6         36.30         32.73         1.90 o                         
   2   7   6          5.29          0.61         1.57 o                         
   3   7   6         17.60         19.43         2.14 o                         
   4   7   6         37.65         32.52         2.18 o                         
   5   7   6         51.18         57.85         2.66 o                         
   6   7   6          5.31          5.59         1.70 o                         
   7   7   6          0.11          0.00         1.90 o                         
   8   7   6          0.67          0.00         1.88 o                         
  -7   8   6         13.06         20.17         2.70 o                         
  -6   8   6         32.96         44.24         2.76 o                         
  -5   8   6         10.52         13.18         2.16 o                         
  -4   8   6          0.05          0.00         1.78 o                         
  -3   8   6          7.89         12.73         2.55 o                         
  -2   8   6          7.01         16.62         2.11 o                         
  -1   8   6         15.37         22.47         2.24 o                         
   0   8   6          4.79          4.37         1.86 o                         
   1   8   6          0.32          0.20         1.69 o                         
   2   8   6          2.17          0.09         1.85 o                         
   3   8   6          6.48          5.62         1.96 o                         
   4   8   6         33.14         39.41         2.64 o                         
 -18   1   7          8.68          8.89         2.63 o                         
 -17   1   7         25.98         23.24         3.76 o                         
 -16   1   7         63.06         69.75         5.52 o                         
 -15   1   7         98.19        104.78         6.41 o                         
 -14   1   7        169.21        171.93         5.46 o                         
 -13   1   7        276.88        271.33         6.66 o                         
 -12   1   7        185.16        175.05         4.97 o                         
 -11   1   7         80.15         68.43         2.75 o                         
 -10   1   7        319.80        358.79         3.76 o                         
  -9   1   7        314.80        371.75         4.21 o                         
  -8   1   7       1537.39       1670.49        15.70 o                         
  -7   1   7        339.55        343.36         4.34 o                         
  -6   1   7       2710.41       2638.78        22.80 o                         
  -5   1   7       1195.35       1255.41        11.21 o                         
  -4   1   7         42.21         52.82         0.97 o                         
  -3   1   7         94.32         83.44         1.51 o                         
  -2   1   7       3417.94       3589.77        29.24 o                         
  -1   1   7        106.78        117.72         1.81 o                         
   0   1   7         68.63         58.65         1.18 o                         
   1   1   7        339.40        318.78         3.42 o                         
   2   1   7       1463.36       1458.92        14.59 o                         
   3   1   7          2.01          0.10         0.59 o                         
   4   1   7        177.79        219.77         3.53 o                         
   5   1   7        405.41        416.44         5.82 o                         
   6   1   7          6.57          5.99         0.48 o                         
   7   1   7        342.35        340.07         4.42 o                         
   8   1   7        199.44        172.61         3.19 o                         
   9   1   7        467.28        438.27         6.24 o                         
  10   1   7        554.91        532.09         7.77 o                         
  11   1   7          1.08          0.63         1.22 o                         
  12   1   7         67.20         75.34         2.55 o                         
  13   1   7        105.51        104.11         5.34 o                         
  14   1   7          5.34          1.99         1.91 o                         
  15   1   7         87.59         84.72         5.23 o                         
 -18   2   7        100.44         86.87        11.68 o                         
 -17   2   7          5.86          4.82         2.36 o                         
 -16   2   7          2.73          5.92         2.05 o                         
 -15   2   7         54.47         55.07         3.25 o                         
 -14   2   7          6.05          5.74         2.03 o                         
 -13   2   7          2.63          1.41         1.30 o                         
 -12   2   7         59.54         53.17         3.09 o                         
 -11   2   7        125.85        133.98         3.03 o                         
 -10   2   7        154.97        163.50         2.61 o                         
  -9   2   7        342.24        332.59         4.02 o                         
  -8   2   7        214.69        238.79         3.00 o                         
  -7   2   7        208.94        195.10         2.44 o                         
  -6   2   7         43.69         43.49         1.07 o                         
  -5   2   7       3484.05       3975.36        31.01 o                         
  -4   2   7       2183.69       2314.95        21.33 o                         
  -3   2   7       1107.20       1151.52        11.13 o                         
  -2   2   7         37.88         44.35         0.95 o                         
  -1   2   7        689.05        801.44         6.60 o                         
   0   2   7        662.56        645.69         5.70 o                         
   1   2   7       1379.11       1717.82        13.82 o                         
   2   2   7         54.75         54.82         1.08 o                         
   3   2   7          0.02          0.67         0.85 o                         
   4   2   7        305.47        285.24         3.54 o                         
   5   2   7        492.64        500.09         5.49 o                         
   6   2   7         63.80         59.33         1.63 o                         
   7   2   7        176.78        172.42         2.84 o                         
   8   2   7         83.41         72.17         2.13 o                         
   9   2   7         11.86         12.40         1.48 o                         
  10   2   7          2.14          1.12         1.12 o                         
  11   2   7         70.30         83.60         2.55 o                         
  12   2   7          7.84          5.02         1.33 o                         
  13   2   7         10.79         17.42         2.27 o                         
  14   2   7         15.97         19.49         4.18 o                         
  15   2   7          7.22          8.18         4.38 o                         
 -17   3   7         13.67         16.21         2.88 o                         
 -16   3   7         18.05         14.05         2.73 o                         
 -15   3   7         25.16         30.26         2.29 o                         
 -14   3   7          2.62          0.94         1.44 o                         
 -13   3   7          6.23          7.93         1.58 o                         
 -12   3   7          0.12          0.10         1.41 o                         
 -11   3   7         75.54         73.02         2.92 o                         
 -10   3   7         24.32         25.18         1.24 o                         
  -9   3   7         23.62         27.16         1.39 o                         
  -8   3   7        113.91        120.34         2.29 o                         
  -7   3   7        274.42        255.87         3.13 o                         
  -6   3   7         21.86         27.04         0.95 o                         
  -5   3   7         26.20         21.69         0.85 o                         
  -4   3   7        782.52        850.28         7.09 o                         
  -3   3   7        203.05        190.35         2.06 o                         
  -2   3   7         29.03         16.56         0.83 o                         
  -1   3   7        283.37        293.50         3.14 o                         
   0   3   7         58.93         75.82         1.38 o                         
   1   3   7          7.23         11.65         0.79 o                         
   2   3   7        244.53        248.62         3.02 o                         
   3   3   7        279.64        271.51         3.41 o                         
   4   3   7          2.53          0.00         0.79 o                         
   5   3   7         54.37         49.93         1.49 o                         
   6   3   7          7.17          5.64         1.06 o                         
   7   3   7         39.68         32.28         1.65 o                         
   8   3   7         21.80         22.75         1.57 o                         
   9   3   7          0.52          0.53         1.02 o                         
  10   3   7         78.34         81.33         2.65 o                         
  11   3   7          0.01          1.60         1.30 o                         
  12   3   7         11.13          7.43         1.60 o                         
  13   3   7         11.02          7.95         2.05 o                         
  14   3   7         32.20         33.57         5.39 o                         
 -16   4   7          1.16          0.00         2.64 o                         
 -15   4   7         20.88         24.11         2.90 o                         
 -14   4   7          0.80          1.76         2.08 o                         
 -13   4   7          3.03          2.90         1.54 o                         
 -12   4   7        129.88        126.59         5.65 o                         
 -11   4   7          1.70          1.64         1.34 o                         
 -10   4   7        147.57        136.51         2.73 o                         
  -9   4   7        662.70        638.22         6.82 o                         
  -8   4   7        229.61        224.62         3.40 o                         
  -7   4   7          0.79          0.00         0.61 o                         
  -6   4   7        645.12        625.72         5.92 o                         
  -5   4   7        204.23        212.14         3.02 o                         
  -4   4   7        622.71        598.21         6.10 o                         
  -3   4   7         45.92         49.09         1.27 o                         
  -2   4   7        436.80        455.10         4.59 o                         
  -1   4   7        415.36        453.03         5.36 o                         
   0   4   7        209.25        216.42         2.99 o                         
   1   4   7        322.28        309.74         3.77 o                         
   2   4   7         29.90         26.66         1.39 o                         
   3   4   7        981.68        932.84         8.84 o                         
   4   4   7         13.47         12.83         1.21 o                         
   5   4   7         53.58         55.46         1.87 o                         
   6   4   7        759.76        722.07         7.66 o                         
   7   4   7          0.01          0.02         0.96 o                         
   8   4   7         42.19         41.95         2.43 o                         
   9   4   7         37.10         41.36         1.91 o                         
  10   4   7          5.50          9.19         1.61 o                         
  11   4   7         16.30         13.95         1.98 o                         
  12   4   7         22.42         22.26         2.33 o                         
  13   4   7          6.29          0.00         2.22 o                         
  14   4   7          8.79         12.87         4.80 o                         
 -15   5   7         17.00         15.47         3.36 o                         
 -14   5   7          0.06          1.81         2.77 o                         
 -13   5   7         13.29         11.23         2.18 o                         
 -12   5   7          1.02          1.20         1.74 o                         
 -11   5   7          0.40          0.00         1.31 o                         
 -10   5   7          0.21          0.00         1.28 o                         
  -9   5   7          6.85          6.03         1.23 o                         
  -8   5   7         30.54         33.33         1.67 o                         
  -7   5   7         76.03         59.32         1.97 o                         
  -6   5   7         97.08        103.66         2.28 o                         
  -5   5   7         13.14          9.03         1.15 o                         
  -4   5   7         57.43         53.04         1.66 o                         
  -3   5   7        244.43        231.52         3.36 o                         
  -2   5   7         15.54         13.71         1.22 o                         
  -1   5   7        787.23        727.70         7.37 o                         
   0   5   7         69.48         74.74         2.08 o                         
   1   5   7          7.02          4.16         1.09 o                         
   2   5   7         18.94         18.94         1.33 o                         
   3   5   7       1437.08       1393.07        12.28 o                         
   4   5   7        183.10        190.71         3.17 o                         
   5   5   7          2.12          3.28         1.14 o                         
   6   5   7         89.26         77.68         2.68 o                         
   7   5   7         70.94         80.33         2.80 o                         
   8   5   7          1.65          4.57         1.58 o                         
   9   5   7          1.13          0.51         1.50 o                         
  10   5   7         80.92         79.50         3.42 o                         
  11   5   7          3.52          2.93         1.94 o                         
  12   5   7         16.98         11.36         2.62 o                         
 -13   6   7         23.59         26.60         3.97 o                         
 -12   6   7          1.21          0.00         2.18 o                         
 -11   6   7          5.39          2.94         1.91 o                         
 -10   6   7          3.13          1.91         1.93 o                         
  -9   6   7         28.75         27.81         2.14 o                         
  -8   6   7          3.62          1.12         1.18 o                         
  -7   6   7         42.63         43.47         2.13 o                         
  -6   6   7         37.07         36.07         1.78 o                         
  -5   6   7         35.59         33.76         1.67 o                         
  -4   6   7         33.83         33.70         1.56 o                         
  -3   6   7         20.32         19.68         1.29 o                         
  -2   6   7         25.11         19.60         1.46 o                         
  -1   6   7         21.50         18.03         1.36 o                         
   0   6   7         73.03         62.54         2.00 o                         
   1   6   7        733.62        701.20         7.20 o                         
   2   6   7          1.10          2.95         1.12 o                         
   3   6   7        117.46        120.98         2.91 o                         
   4   6   7        121.11        121.44         3.16 o                         
   5   6   7         29.08         27.68         1.90 o                         
   6   6   7          8.52          5.25         1.63 o                         
   7   6   7          0.22          0.76         1.72 o                         
   8   6   7          0.01          0.00         1.61 o                         
   9   6   7         15.36         16.62         2.22 o                         
  10   6   7          1.29          0.31         1.95 o                         
 -11   7   7          3.68          4.88         2.38 o                         
 -10   7   7          4.36          1.19         2.31 o                         
  -9   7   7          1.72          0.44         1.77 o                         
  -8   7   7         14.08         10.70         2.03 o                         
  -7   7   7         52.54         64.64         2.62 o                         
  -6   7   7          1.20          0.70         1.44 o                         
  -5   7   7          0.55          0.00         1.31 o                         
  -4   7   7          0.24          0.00         1.44 o                         
  -3   7   7          3.61          2.61         1.36 o                         
  -2   7   7          0.01          0.41         1.23 o                         
  -1   7   7         25.16         24.87         1.97 o                         
   0   7   7          0.00          0.00         1.28 o                         
   1   7   7          0.27          1.05         1.33 o                         
   2   7   7          3.25          0.76         1.40 o                         
   3   7   7         51.89         47.49         2.54 o                         
   4   7   7          2.69          3.62         1.63 o                         
   5   7   7          0.25          3.03         1.95 o                         
   6   7   7          4.19          1.19         1.65 o                         
   7   7   7          0.90          0.00         1.82 o                         
   8   7   7          6.31          6.41         2.15 o                         
  -7   8   7          7.08         11.01         2.34 o                         
  -6   8   7          6.20          6.32         2.13 o                         
  -5   8   7          3.11          5.00         2.04 o                         
  -4   8   7          1.02          1.72         1.96 o                         
  -3   8   7         11.96         13.95         2.35 o                         
  -2   8   7          0.28          2.39         1.87 o                         
  -1   8   7          4.77          6.70         2.09 o                         
   0   8   7         22.03         25.95         2.43 o                         
   1   8   7         27.91         27.32         2.48 o                         
   2   8   7          4.86          2.72         2.31 o                         
   3   8   7         31.54         31.95         2.72 o                         
   4   8   7          1.42          2.51         1.94 o                         
 -19   0   8          2.27          0.00         3.83 o                         
 -18   0   8         39.90         42.11         5.55 o                         
 -17   0   8        208.42        203.62        10.10 o                         
 -16   0   8         45.14         40.08         4.80 o                         
 -15   0   8         16.45         21.14         3.70 o                         
 -14   0   8        148.44        166.95         7.82 o                         
 -13   0   8        644.48        633.14        16.44 o                         
 -12   0   8        121.19        115.76         5.80 o                         
 -11   0   8        337.72        320.51        10.06 o                         
 -10   0   8        294.50        314.51         5.79 o                         
  -9   0   8        678.93        671.17        14.55 o                         
  -8   0   8       2571.52       2559.57        31.76 o                         
  -7   0   8       1794.00       1726.03        21.76 o                         
  -6   0   8       1046.96        886.48        13.08 o                         
  -5   0   8       5329.97       5250.52        63.12 o                         
  -4   0   8       3892.23       4321.84        52.21 o                         
  -3   0   8          0.29          1.82         0.62 o                         
  -2   0   8       3316.98       3395.90        46.33 o                         
  -1   0   8        760.33        738.11        11.17 o                         
   0   0   8       3458.71       3372.72        40.98 o                         
   1   0   8         25.04         19.94         1.82 o                         
   2   0   8        470.33        502.32         7.06 o                         
   3   0   8          2.92          0.22         1.11 o                         
   4   0   8        100.91        102.23         3.29 o                         
   5   0   8       2048.99       2106.53        33.15 o                         
   6   0   8         11.00         16.97         1.58 o                         
   7   0   8       1553.62       1546.69        25.47 o                         
   8   0   8          1.92          0.00         2.27 o                         
   9   0   8          4.87          5.22         1.64 o                         
  10   0   8        415.22        403.64         8.63 o                         
  11   0   8          4.64         12.27         2.75 o                         
  12   0   8        413.62        364.85        10.86 o                         
  13   0   8        171.97        167.64         7.25 o                         
  14   0   8         16.74         16.73         2.95 o                         
  15   0   8         10.80          4.53         3.26 o                         
 -18   1   8         40.77         37.75         3.43 o                         
 -17   1   8         67.25         74.98         4.15 o                         
 -16   1   8         12.81         11.47         2.28 o                         
 -15   1   8         21.76         24.75         4.45 o                         
 -14   1   8         64.80         60.59         3.13 o                         
 -13   1   8         29.69         30.66         2.35 o                         
 -12   1   8         26.74         15.03         1.87 o                         
 -11   1   8         30.56         29.67         1.75 o                         
 -10   1   8          1.35          1.91         0.84 o                         
  -9   1   8        141.26        158.73         2.55 o                         
  -8   1   8        195.21        188.56         4.75 o                         
  -7   1   8       2986.08       3155.78        30.50 o                         
  -6   1   8        187.48        226.90         2.87 o                         
  -5   1   8       4172.97       4722.47        42.43 o                         
  -4   1   8        184.72        182.40         2.46 o                         
  -3   1   8        479.40        582.71         5.66 o                         
  -2   1   8       1065.20       1249.29        10.70 o                         
  -1   1   8         10.17          7.48         0.73 o                         
   0   1   8        405.77        428.55         4.40 o                         
   1   1   8       1044.42       1134.56        10.36 o                         
   2   1   8       1684.48       1786.55        17.73 o                         
   3   1   8       1038.83       1034.73        11.47 o                         
   4   1   8         27.42         31.79         1.43 o                         
   5   1   8        547.67        515.73         6.98 o                         
   6   1   8         28.27         28.83         1.98 o                         
   7   1   8         32.62         30.63         1.95 o                         
   8   1   8        157.62        175.83         6.75 o                         
   9   1   8         49.72         49.32         2.39 o                         
  10   1   8          1.79          2.39         1.33 o                         
  11   1   8         62.57         56.83         2.69 o                         
  12   1   8         14.23         17.38         1.63 o                         
  13   1   8          8.01          6.08         1.84 o                         
  14   1   8         22.04         12.85         2.38 o                         
  15   1   8         47.90         48.26         5.37 o                         
 -18   2   8          6.70          5.53         2.99 o                         
 -17   2   8         30.35         31.18         4.36 o                         
 -16   2   8         52.60         57.99         3.49 o                         
 -15   2   8         84.84         83.60         4.22 o                         
 -14   2   8         79.48         76.97         3.57 o                         
 -13   2   8         11.25          9.65         1.81 o                         
 -12   2   8         81.45         77.73         3.57 o                         
 -11   2   8         12.46         12.67         1.31 o                         
 -10   2   8        881.05        888.31         9.14 o                         
  -9   2   8        122.68        106.33         1.63 o                         
  -8   2   8         61.34         61.10         1.92 o                         
  -7   2   8       1853.22       1985.83        16.69 o                         
  -6   2   8       2518.06       2726.88        21.59 o                         
  -5   2   8       4051.13       3999.31        36.29 o                         
  -4   2   8         42.19         53.61         1.50 o                         
  -3   2   8       3019.73       3177.28        29.01 o                         
  -2   2   8       2675.73       2943.66        23.27 o                         
  -1   2   8        271.31        292.33         3.18 o                         
   0   2   8        563.18        626.94         6.49 o                         
   1   2   8       1342.46       1451.54        12.39 o                         
   2   2   8       7581.72       8081.08        62.37 o                         
   3   2   8         56.53         38.11         1.23 o                         
   4   2   8          0.18          0.00         0.66 o                         
   5   2   8        379.71        397.48         4.64 o                         
   6   2   8       1158.15       1129.63        11.84 o                         
   7   2   8        751.89        741.80         8.29 o                         
   8   2   8         23.57         24.97         1.81 o                         
   9   2   8        387.11        384.83         6.24 o                         
  10   2   8          5.59          2.82         1.54 o                         
  11   2   8         42.44         41.06         2.30 o                         
  12   2   8          0.00          0.00         1.16 o                         
  13   2   8         89.54         94.74         4.33 o                         
  14   2   8         72.23         84.10         5.45 o                         
  15   2   8          0.01          0.00         2.92 o                         
 -17   3   8          2.85          0.00         2.70 o                         
 -16   3   8         18.92         20.67         2.94 o                         
 -15   3   8         26.59         24.44         2.30 o                         
 -14   3   8          6.26          4.36         2.13 o                         
 -13   3   8        103.51        104.93         3.38 o                         
 -12   3   8         92.01         86.36         5.77 o                         
 -11   3   8        156.88        152.84         3.16 o                         
 -10   3   8        107.13        104.67         2.23 o                         
  -9   3   8       1194.53       1191.04        12.85 o                         
  -8   3   8         28.91         31.05         1.52 o                         
  -7   3   8         74.35         68.05         1.52 o                         
  -6   3   8          6.69          4.20         0.63 o                         
  -5   3   8        297.98        336.21         3.79 o                         
  -4   3   8       1166.79       1143.75        10.12 o                         
  -3   3   8         12.72         20.53         0.83 o                         
  -2   3   8          1.61          5.08         0.64 o                         
  -1   3   8         13.94         18.84         0.87 o                         
   0   3   8         85.06         94.26         1.54 o                         
   1   3   8        573.13        538.01         5.38 o                         
   2   3   8         39.29         38.86         1.35 o                         
   3   3   8        593.96        569.29         6.03 o                         
   4   3   8        110.91         92.22         2.11 o                         
   5   3   8        442.55        422.76         5.12 o                         
   6   3   8         49.11         45.29         1.99 o                         
   7   3   8        122.23        116.08         2.53 o                         
   8   3   8        323.48        305.24         4.99 o                         
   9   3   8         68.20         69.29         2.20 o                         
  10   3   8          1.01          2.31         1.27 o                         
  11   3   8          8.18          5.85         1.58 o                         
  12   3   8         53.75         49.22         2.60 o                         
  13   3   8          8.10          9.78         1.82 o                         
  14   3   8         37.11         47.79        13.03 o                         
 -16   4   8          0.88          0.00         2.86 o                         
 -15   4   8        107.17        108.63         4.82 o                         
 -14   4   8          3.39          2.99         2.23 o                         
 -13   4   8         46.14         56.72         3.27 o                         
 -12   4   8         32.72         29.95         2.14 o                         
 -11   4   8         98.37         85.88         3.40 o                         
 -10   4   8        252.39        246.43         4.03 o                         
  -9   4   8         48.75         52.08         1.82 o                         
  -8   4   8        112.67        121.13         2.59 o                         
  -7   4   8         53.74         55.82         1.68 o                         
  -6   4   8        519.15        539.00         6.69 o                         
  -5   4   8          8.43          8.99         1.10 o                         
  -4   4   8          1.07          3.56         0.98 o                         
  -3   4   8         40.79         45.63         1.33 o                         
  -2   4   8         12.56         15.23         1.06 o                         
  -1   4   8        232.89        218.24         2.59 o                         
   0   4   8        387.11        381.79         4.38 o                         
   1   4   8         30.51         31.34         1.35 o                         
   2   4   8          8.80          9.98         1.13 o                         
   3   4   8        357.97        341.74         5.03 o                         
   4   4   8        207.39        216.95         3.48 o                         
   5   4   8        100.90         91.29         2.27 o                         
   6   4   8          9.73         11.50         1.27 o                         
   7   4   8          7.44          7.73         1.25 o                         
   8   4   8         11.10          7.94         1.27 o                         
   9   4   8         19.01         21.51         1.81 o                         
  10   4   8          0.03          0.63         1.40 o                         
  11   4   8          7.39          8.43         1.82 o                         
  12   4   8         26.69         30.21         2.59 o                         
  13   4   8          0.06          0.00         2.82 o                         
 -15   5   8         19.53         19.70         3.58 o                         
 -14   5   8        111.66        113.58         6.28 o                         
 -13   5   8          1.75          3.19         1.87 o                         
 -12   5   8         17.41         21.79         2.56 o                         
 -11   5   8          4.72          4.65         1.57 o                         
 -10   5   8          7.20          4.14         1.69 o                         
  -9   5   8        106.14         95.60         3.94 o                         
  -8   5   8        105.94         89.89         2.69 o                         
  -7   5   8        247.20        245.88         4.09 o                         
  -6   5   8        115.24        105.54         2.39 o                         
  -5   5   8         39.27         48.09         2.12 o                         
  -4   5   8        213.19        192.11         3.01 o                         
  -3   5   8         10.34         12.66         1.20 o                         
  -2   5   8        138.41        130.81         2.54 o                         
  -1   5   8         23.96         25.93         1.30 o                         
   0   5   8         39.80         33.57         1.52 o                         
   1   5   8        153.27        131.58         2.67 o                         
   2   5   8        106.16         99.59         2.81 o                         
   3   5   8        229.98        227.03         3.58 o                         
   4   5   8        103.20        106.01         2.51 o                         
   5   5   8         91.01         83.81         2.54 o                         
   6   5   8        297.02        296.50         4.71 o                         
   7   5   8         60.08         69.04         2.68 o                         
   8   5   8         80.96         83.75         3.40 o                         
   9   5   8         18.92         18.37         2.02 o                         
  10   5   8         38.96         38.95         2.77 o                         
  11   5   8          6.06          1.93         2.29 o                         
  12   5   8          7.83          5.81         2.22 o                         
 -13   6   8          5.84          2.53         2.56 o                         
 -12   6   8          0.01          0.00         1.92 o                         
 -11   6   8          0.14          0.00         1.90 o                         
 -10   6   8         11.55          7.86         2.02 o                         
  -9   6   8         53.80         61.42         3.62 o                         
  -8   6   8          5.48          3.48         1.31 o                         
  -7   6   8         23.79         26.72         1.77 o                         
  -6   6   8         11.90         15.21         1.52 o                         
  -5   6   8         81.29         95.32         2.56 o                         
  -4   6   8          0.13          0.00         1.01 o                         
  -3   6   8         15.39         11.83         1.23 o                         
  -2   6   8         34.00         32.18         1.58 o                         
  -1   6   8         79.06         76.66         2.21 o                         
   0   6   8         14.46         13.71         1.36 o                         
   1   6   8         25.37         27.05         1.58 o                         
   2   6   8         79.60         84.55         2.42 o                         
   3   6   8         23.20         22.09         1.72 o                         
   4   6   8          1.23          0.48         1.31 o                         
   5   6   8         38.80         37.41         2.11 o                         
   6   6   8          2.28          4.29         1.80 o                         
   7   6   8         17.59         15.58         2.12 o                         
   8   6   8          1.03          0.00         1.75 o                         
   9   6   8         24.76         25.07         2.44 o                         
  10   6   8          0.92          0.00         2.00 o                         
 -11   7   8          0.01          0.00         2.16 o                         
 -10   7   8          7.77         13.99         3.18 o                         
  -9   7   8          4.96          0.00         3.09 o                         
  -8   7   8         11.47         13.83         1.89 o                         
  -7   7   8         47.25         55.16         2.67 o                         
  -6   7   8         24.37         26.84         1.97 o                         
  -5   7   8          0.07          1.43         1.47 o                         
  -4   7   8        160.78        180.53         3.86 o                         
  -3   7   8          1.47          0.61         1.38 o                         
  -2   7   8          9.70          4.14         1.44 o                         
  -1   7   8          2.27          0.00         1.52 o                         
   0   7   8          4.65          5.42         1.44 o                         
   1   7   8         25.44         27.58         1.97 o                         
   2   7   8          3.20          1.30         1.56 o                         
   3   7   8         21.44         20.34         2.01 o                         
   4   7   8          4.21          4.91         1.73 o                         
   5   7   8          0.54          0.00         1.62 o                         
   6   7   8         13.09         11.24         2.24 o                         
   7   7   8         10.48          9.61         2.56 o                         
  -6   8   8         13.09         16.72         2.44 o                         
  -5   8   8          8.47         10.75         2.29 o                         
  -4   8   8          0.10          0.00         2.06 o                         
  -3   8   8         50.72         59.03         3.34 o                         
  -2   8   8          7.53          8.73         2.18 o                         
  -1   8   8          8.69          6.59         1.81 o                         
   0   8   8         17.99         24.41         2.25 o                         
   1   8   8          6.23         16.40         2.44 o                         
   2   8   8          2.41          8.08         2.18 o                         
   3   8   8          3.29          7.04         2.09 o                         
 -18   1   9         47.74         48.50         3.74 o                         
 -17   1   9         60.48         61.42         3.74 o                         
 -16   1   9         72.51         71.98         4.12 o                         
 -15   1   9         87.43         91.58         4.72 o                         
 -14   1   9          0.61          3.20         1.83 o                         
 -13   1   9        408.19        427.17         7.88 o                         
 -12   1   9        709.19        758.71        12.63 o                         
 -11   1   9        279.36        256.10         7.50 o                         
 -10   1   9        323.75        312.51         4.18 o                         
  -9   1   9         44.28         54.49         2.80 o                         
  -8   1   9        362.04        347.24         4.60 o                         
  -7   1   9        521.49        511.79         5.78 o                         
  -6   1   9         41.67         42.06         1.16 o                         
  -5   1   9       1065.36       1183.21        10.77 o                         
  -4   1   9          0.19          2.86         0.45 o                         
  -3   1   9       2318.76       2435.81        21.24 o                         
  -2   1   9       1355.05       1439.61        13.68 o                         
  -1   1   9          7.96          8.24         0.96 o                         
   0   1   9        962.08        938.83         9.13 o                         
   1   1   9         68.05         44.84         1.62 o                         
   2   1   9         39.85         45.78         1.89 o                         
   3   1   9         51.36         47.27         1.45 o                         
   4   1   9        186.24        188.28         3.16 o                         
   5   1   9        398.56        370.71         5.49 o                         
   6   1   9        222.67        195.32         5.98 o                         
   7   1   9        154.22        148.12         5.22 o                         
   8   1   9         32.42         36.15         2.25 o                         
   9   1   9         77.83         80.16         3.11 o                         
  10   1   9        142.09        132.65         6.34 o                         
  11   1   9         42.18         37.46         2.33 o                         
  12   1   9         39.98         33.15         2.78 o                         
  13   1   9         53.28         52.81         3.19 o                         
  14   1   9         24.81         28.55         3.02 o                         
  15   1   9          0.67          2.63         3.04 o                         
 -18   2   9         22.93         11.58         3.36 o                         
 -17   2   9          0.41          1.38         2.64 o                         
 -16   2   9          2.38          0.00         2.37 o                         
 -15   2   9         65.53         67.31         4.10 o                         
 -14   2   9         82.36         78.33         3.03 o                         
 -13   2   9         50.32         52.65         2.58 o                         
 -12   2   9          0.29          0.09         1.21 o                         
 -11   2   9        286.27        287.81         4.15 o                         
 -10   2   9         11.30         14.09         1.13 o                         
  -9   2   9        267.39        277.15         3.31 o                         
  -8   2   9        126.29        124.07         2.13 o                         
  -7   2   9        322.42        367.37         4.63 o                         
  -6   2   9        974.01       1098.99        10.93 o                         
  -5   2   9       1731.41       1912.48        18.04 o                         
  -4   2   9        156.94        192.39         2.67 o                         
  -3   2   9         56.79         59.14         1.58 o                         
  -2   2   9        474.80        543.15         5.27 o                         
  -1   2   9         36.33         31.73         1.04 o                         
   0   2   9         58.01         44.07         1.31 o                         
   1   2   9          0.12          1.54         0.67 o                         
   2   2   9       1105.19       1216.47        11.16 o                         
   3   2   9        159.07        137.60         2.55 o                         
   4   2   9         98.98        110.91         2.34 o                         
   5   2   9          2.72          0.81         0.93 o                         
   6   2   9         62.61         75.83         2.19 o                         
   7   2   9       1099.96       1016.70        13.55 o                         
   8   2   9        843.04        751.71        10.29 o                         
   9   2   9          0.20          0.00         1.19 o                         
  10   2   9          0.09          0.00         1.24 o                         
  11   2   9          1.28          0.05         1.27 o                         
  12   2   9         75.64         69.92         2.78 o                         
  13   2   9          5.82          7.51         2.35 o                         
  14   2   9         38.74         50.73         4.05 o                         
 -17   3   9          5.03          4.91         2.94 o                         
 -16   3   9          2.69          1.86         2.35 o                         
 -15   3   9         95.65         96.86         3.80 o                         
 -14   3   9         17.05         20.60         2.17 o                         
 -13   3   9         46.76         42.64         2.64 o                         
 -12   3   9         23.52         20.67         1.77 o                         
 -11   3   9        109.81        106.54         2.69 o                         
 -10   3   9         48.45         48.91         1.88 o                         
  -9   3   9         52.36         54.48         1.77 o                         
  -8   3   9        731.61        731.13         6.96 o                         
  -7   3   9         30.51         29.55         1.00 o                         
  -6   3   9        420.84        408.14         4.63 o                         
  -5   3   9          0.26          1.49         0.73 o                         
  -4   3   9         52.83         54.57         1.54 o                         
  -3   3   9        382.53        386.39         3.93 o                         
  -2   3   9        235.63        187.43         2.47 o                         
  -1   3   9        661.71        640.00         5.71 o                         
   0   3   9        386.21        411.51         3.99 o                         
   1   3   9         31.34         31.51         1.26 o                         
   2   3   9         22.85         15.87         1.09 o                         
   3   3   9        637.28        619.25         6.49 o                         
   4   3   9          6.52          5.50         0.73 o                         
   5   3   9          6.06          6.66         1.01 o                         
   6   3   9          1.21          0.00         1.05 o                         
   7   3   9         26.71         23.79         1.67 o                         
   8   3   9          0.58          0.00         1.12 o                         
   9   3   9          0.06          0.00         1.30 o                         
  10   3   9          1.89          1.38         1.91 o                         
  11   3   9          0.05          0.00         1.50 o                         
  12   3   9         21.72         20.99         2.43 o                         
  13   3   9          6.15         13.33         2.00 o                         
  14   3   9          0.01          0.00         3.81 o                         
 -16   4   9          3.79          4.18         3.06 o                         
 -15   4   9          5.62          5.40         2.51 o                         
 -14   4   9         59.39         53.26         3.58 o                         
 -13   4   9         16.48         12.98         1.83 o                         
 -12   4   9          2.21          0.00         1.95 o                         
 -11   4   9         17.73         19.57         2.15 o                         
 -10   4   9         17.16         22.59         1.52 o                         
  -9   4   9        244.36        231.07         3.71 o                         
  -8   4   9         13.35         13.77         1.26 o                         
  -7   4   9        797.63        773.52         8.39 o                         
  -6   4   9        245.02        243.12         3.35 o                         
  -5   4   9          9.95          7.64         1.15 o                         
  -4   4   9        161.51        153.88         2.74 o                         
  -3   4   9       1238.67       1234.44        11.23 o                         
  -2   4   9        128.16        136.28         2.20 o                         
  -1   4   9        663.31        641.70         6.16 o                         
   0   4   9         15.62         17.03         1.20 o                         
   1   4   9         86.98         91.33         2.19 o                         
   2   4   9        422.66        427.52         5.10 o                         
   3   4   9         29.82         22.12         1.35 o                         
   4   4   9        116.12        102.58         2.44 o                         
   5   4   9        235.66        209.91         3.62 o                         
   6   4   9        267.82        251.34         4.71 o                         
   7   4   9         20.59         25.45         1.72 o                         
   8   4   9          0.32          0.18         1.18 o                         
   9   4   9         58.42         70.08         2.44 o                         
  10   4   9         23.00         30.54         2.19 o                         
  11   4   9         21.22         21.79         2.16 o                         
  12   4   9         21.15         26.71         2.43 o                         
  13   4   9          0.09          0.00         2.30 o                         
 -15   5   9         46.50         48.83         5.24 o                         
 -14   5   9          3.96          2.77         2.57 o                         
 -13   5   9          0.55          0.00         1.81 o                         
 -12   5   9         42.93         40.87         2.74 o                         
 -11   5   9          4.18          4.89         1.63 o                         
 -10   5   9          0.01          0.00         1.77 o                         
  -9   5   9         14.34          8.47         1.47 o                         
  -8   5   9          8.84          2.32         1.26 o                         
  -7   5   9        176.33        173.76         4.87 o                         
  -6   5   9         63.16         57.96         2.11 o                         
  -5   5   9         13.77         11.57         1.27 o                         
  -4   5   9         59.23         51.32         1.72 o                         
  -3   5   9         11.14          6.31         1.00 o                         
  -2   5   9          0.72          0.00         0.71 o                         
  -1   5   9         15.21         15.67         1.25 o                         
   0   5   9        306.75        296.09         3.81 o                         
   1   5   9        114.59        115.93         2.51 o                         
   2   5   9         91.93         88.38         2.38 o                         
   3   5   9          5.45          3.47         1.08 o                         
   4   5   9          0.63          0.00         1.24 o                         
   5   5   9        193.53        209.54         3.72 o                         
   6   5   9        122.32        129.16         3.46 o                         
   7   5   9          2.50          1.39         1.44 o                         
   8   5   9          4.20          4.19         1.53 o                         
   9   5   9          0.35          1.16         1.73 o                         
  10   5   9          8.53         15.49         2.21 o                         
  11   5   9          3.81          3.23         2.09 o                         
 -13   6   9          5.97          0.00         2.32 o                         
 -12   6   9         13.42          8.69         2.53 o                         
 -11   6   9          0.83          0.00         1.81 o                         
 -10   6   9          6.26          2.48         1.97 o                         
  -9   6   9          8.49          6.78         1.90 o                         
  -8   6   9          3.68          2.29         1.36 o                         
  -7   6   9          0.97          0.00         1.25 o                         
  -6   6   9         43.38         39.13         1.99 o                         
  -5   6   9         22.35         21.72         1.70 o                         
  -4   6   9        231.88        214.42         3.63 o                         
  -3   6   9         31.79         27.45         1.57 o                         
  -2   6   9          9.63          5.71         1.18 o                         
  -1   6   9          4.28          0.51         1.06 o                         
   0   6   9         52.51         54.51         2.01 o                         
   1   6   9         41.41         39.85         2.03 o                         
   2   6   9         28.88         31.09         1.68 o                         
   3   6   9        214.60        198.43         3.74 o                         
   4   6   9         86.93         89.10         2.76 o                         
   5   6   9         35.77         37.16         2.58 o                         
   6   6   9         26.07         27.79         2.41 o                         
   7   6   9        155.26        163.58         4.52 o                         
   8   6   9          0.30          1.82         1.85 o                         
   9   6   9          1.82          1.34         2.18 o                         
 -10   7   9          2.97          4.06         2.39 o                         
  -9   7   9          0.00          0.00         1.99 o                         
  -8   7   9          0.64          0.00         1.69 o                         
  -7   7   9          0.60          0.13         1.43 o                         
  -6   7   9          0.21          0.00         1.43 o                         
  -5   7   9          3.68          3.39         1.57 o                         
  -4   7   9          5.96          6.67         1.64 o                         
  -3   7   9         60.98         78.40         2.94 o                         
  -2   7   9         14.86         16.61         1.83 o                         
  -1   7   9         37.62         38.50         2.71 o                         
   0   7   9         22.18         25.13         1.98 o                         
   1   7   9          4.05          6.03         1.91 o                         
   2   7   9         31.79         28.66         2.06 o                         
   3   7   9          0.00          0.00         1.60 o                         
   4   7   9          0.78          0.52         1.94 o                         
   5   7   9          4.15          5.35         2.08 o                         
   6   7   9         53.87         47.71         3.15 o                         
   7   7   9          0.71          1.61         2.05 o                         
  -6   8   9         23.51         30.00         2.71 o                         
  -5   8   9          7.02          5.35         2.26 o                         
  -4   8   9          2.61          4.31         2.15 o                         
  -3   8   9          0.48          1.23         2.10 o                         
  -2   8   9          0.03          0.30         1.82 o                         
  -1   8   9          2.26          5.30         1.89 o                         
   0   8   9          5.43          7.19         1.97 o                         
   1   8   9          3.89          8.87         2.05 o                         
   2   8   9          6.92         10.85         2.27 o                         
 -18   0  10         20.90         20.82         3.83 o                         
 -17   0  10         88.74         92.98         7.08 o                         
 -16   0  10         70.16         68.79         5.97 o                         
 -15   0  10        136.47        133.92         7.40 o                         
 -14   0  10        407.46        433.94        16.28 o                         
 -13   0  10          7.87         13.06         2.57 o                         
 -12   0  10        876.85        946.05        22.08 o                         
 -11   0  10         53.08         47.36         3.22 o                         
 -10   0  10       3655.23       3674.55        50.75 o                         
  -9   0  10        214.63        214.72         4.71 o                         
  -8   0  10        384.54        434.93        10.94 o                         
  -7   0  10        397.75        437.89         9.06 o                         
  -6   0  10        191.79        180.01         3.55 o                         
  -5   0  10        921.36        866.14        11.63 o                         
  -4   0  10       3997.15       4207.23        51.10 o                         
  -3   0  10       2688.65       2713.36        37.52 o                         
  -2   0  10        691.93        685.85        10.80 o                         
  -1   0  10       3235.82       3318.24        45.59 o                         
   0   0  10        211.10        282.46         4.67 o                         
   1   0  10         75.51         42.57         1.65 o                         
   2   0  10        285.95        260.11         4.37 o                         
   3   0  10        365.87        336.57         7.48 o                         
   4   0  10         79.11         75.53         3.29 o                         
   5   0  10          2.65          2.91         1.57 o                         
   6   0  10       2386.76       2269.13        63.94 o                         
   7   0  10        132.64        111.70         5.22 o                         
   8   0  10        637.89        611.01        29.31 o                         
   9   0  10          1.16          0.00         2.27 o                         
  10   0  10          2.35          7.99         3.98 o                         
  11   0  10        108.23        116.27         4.69 o                         
  12   0  10         33.10         43.34        10.36 o                         
  13   0  10        104.10        123.13         7.25 o                         
  14   0  10         10.88         19.72         6.32 o                         
 -18   1  10          0.00          0.00         2.70 o                         
 -17   1  10          5.70          0.00         2.31 o                         
 -16   1  10          1.96          0.00         2.04 o                         
 -15   1  10          8.18          2.08         1.87 o                         
 -14   1  10          0.01          0.00         1.68 o                         
 -13   1  10        167.90        190.09         5.02 o                         
 -12   1  10          1.24          0.49         1.56 o                         
 -11   1  10        308.03        321.10         5.43 o                         
 -10   1  10          6.64          7.42         1.02 o                         
  -9   1  10         79.69         82.59         2.15 o                         
  -8   1  10         82.12         76.17         2.92 o                         
  -7   1  10         26.85         19.16         1.42 o                         
  -6   1  10        420.71        470.12         5.21 o                         
  -5   1  10        980.01       1008.30         9.42 o                         
  -4   1  10       1624.66       1588.96        14.25 o                         
  -3   1  10         73.38         87.78         1.55 o                         
  -2   1  10          2.34          3.50         0.61 o                         
  -1   1  10       2421.16       2466.26        22.87 o                         
   0   1  10        165.62        185.32         2.53 o                         
   1   1  10         39.69         47.10         1.91 o                         
   2   1  10         91.38         74.15         1.81 o                         
   3   1  10       1294.32       1225.70        12.78 o                         
   4   1  10         35.15         45.41         1.65 o                         
   5   1  10        425.89        396.74         5.91 o                         
   6   1  10        420.90        404.31         6.88 o                         
   7   1  10        569.97        554.69         9.91 o                         
   8   1  10        184.66        169.98         5.74 o                         
   9   1  10         65.86         84.61         3.14 o                         
  10   1  10          2.86          1.79         1.60 o                         
  11   1  10         13.19          7.39         1.68 o                         
  12   1  10          4.33          4.90         1.98 o                         
  13   1  10          9.77         15.76         2.47 o                         
  14   1  10          7.92          7.91         2.52 o                         
 -18   2  10         11.32          7.10         3.26 o                         
 -17   2  10          2.76          0.00         2.73 o                         
 -16   2  10         26.89         25.60         3.63 o                         
 -15   2  10        123.90        117.59         6.24 o                         
 -14   2  10         79.81         88.90         3.84 o                         
 -13   2  10        226.72        249.15         5.67 o                         
 -12   2  10          0.02          0.00         1.22 o                         
 -11   2  10         31.15         30.85         1.47 o                         
 -10   2  10         42.34         37.97         2.35 o                         
  -9   2  10        114.98        104.39         2.41 o                         
  -8   2  10        388.30        381.40         4.50 o                         
  -7   2  10        226.22        253.59         3.48 o                         
  -6   2  10        184.29        165.21         2.54 o                         
  -5   2  10        363.28        382.66         4.36 o                         
  -4   2  10        128.88        150.85         2.38 o                         
  -3   2  10         32.30         34.52         1.27 o                         
  -2   2  10       1708.57       1588.76        13.72 o                         
  -1   2  10        290.24        327.46         3.62 o                         
   0   2  10         16.67         16.40         1.02 o                         
   1   2  10         17.58         18.16         1.02 o                         
   2   2  10        227.08        229.13         2.91 o                         
   3   2  10        543.60        606.39         6.64 o                         
   4   2  10          7.80          5.37         1.05 o                         
   5   2  10        267.37        271.37         4.08 o                         
   6   2  10        206.60        189.16         3.37 o                         
   7   2  10         62.69         58.93         2.27 o                         
   8   2  10         38.48         28.49         2.01 o                         
   9   2  10          0.98          4.39         1.38 o                         
  10   2  10         43.08         44.68         2.60 o                         
  11   2  10         14.96         15.35         1.90 o                         
  12   2  10          6.57          4.64         1.54 o                         
  13   2  10         58.11         65.44         4.06 o                         
  14   2  10         10.37          9.81         2.68 o                         
 -17   3  10         23.60         21.41         3.70 o                         
 -16   3  10          0.64          0.38         2.37 o                         
 -15   3  10         10.85         10.06         2.18 o                         
 -14   3  10         98.83         96.28         5.47 o                         
 -13   3  10         24.67         23.65         2.25 o                         
 -12   3  10          0.92          0.08         1.41 o                         
 -11   3  10         55.65         55.16         2.43 o                         
 -10   3  10        219.28        231.82         3.96 o                         
  -9   3  10         72.42         55.62         2.10 o                         
  -8   3  10        442.24        431.51         5.15 o                         
  -7   3  10        226.42        190.28         2.90 o                         
  -6   3  10       1004.36        971.86         9.51 o                         
  -5   3  10         94.73         99.76         2.06 o                         
  -4   3  10          0.49          0.00         0.72 o                         
  -3   3  10        499.35        460.01         4.58 o                         
  -2   3  10          9.66          6.39         0.68 o                         
  -1   3  10        435.30        368.52         3.94 o                         
   0   3  10        130.29        117.10         2.15 o                         
   1   3  10        204.76        184.26         2.53 o                         
   2   3  10         56.88         60.59         1.88 o                         
   3   3  10          7.83          6.21         0.89 o                         
   4   3  10        312.01        306.76         4.12 o                         
   5   3  10         24.03         21.88         1.53 o                         
   6   3  10         56.73         56.16         2.22 o                         
   7   3  10         34.64         29.54         1.89 o                         
   8   3  10          4.18          8.69         1.65 o                         
   9   3  10          5.72          5.43         1.52 o                         
  10   3  10         15.22         13.37         1.69 o                         
  11   3  10         41.65         34.81         2.45 o                         
  12   3  10         22.71         31.35         2.41 o                         
  13   3  10          0.72          0.00         1.92 o                         
 -16   4  10         12.82         11.39         3.39 o                         
 -15   4  10         54.34         63.10         3.89 o                         
 -14   4  10         29.09         34.28         3.08 o                         
 -13   4  10         17.96         19.67         2.66 o                         
 -12   4  10         34.71         30.42         3.58 o                         
 -11   4  10         16.78         17.51         2.61 o                         
 -10   4  10        255.41        245.20         4.17 o                         
  -9   4  10          5.24          4.44         1.21 o                         
  -8   4  10        353.27        308.53         4.78 o                         
  -7   4  10         91.31         82.69         2.57 o                         
  -6   4  10          2.31          2.08         0.94 o                         
  -5   4  10        324.14        327.64         4.23 o                         
  -4   4  10         45.91         43.32         1.61 o                         
  -3   4  10       1702.93       1654.73        13.98 o                         
  -2   4  10        248.05        238.95         3.07 o                         
  -1   4  10        385.36        363.01         4.05 o                         
   0   4  10          0.60          0.00         0.94 o                         
   1   4  10        801.52        801.45         8.28 o                         
   2   4  10        607.90        581.21         6.50 o                         
   3   4  10         77.46         66.18         2.06 o                         
   4   4  10         90.86         98.45         2.45 o                         
   5   4  10         13.67         12.65         1.53 o                         
   6   4  10         84.81         88.19         2.78 o                         
   7   4  10          3.53          2.07         1.32 o                         
   8   4  10        166.48        165.30         3.62 o                         
   9   4  10          5.86          5.66         1.42 o                         
  10   4  10          2.17          3.08         1.68 o                         
  11   4  10         18.01         20.40         2.37 o                         
  12   4  10          0.11          0.00         1.74 o                         
 -15   5  10          0.49          0.00         2.35 o                         
 -14   5  10         10.78          2.08         2.65 o                         
 -13   5  10          0.76          2.86         1.87 o                         
 -12   5  10         26.79         24.65         2.44 o                         
 -11   5  10        147.10        152.91         4.60 o                         
 -10   5  10         15.98         15.92         2.27 o                         
  -9   5  10         48.12         48.72         2.29 o                         
  -8   5  10         71.36         59.25         2.40 o                         
  -7   5  10          0.09          0.00         1.20 o                         
  -6   5  10         57.45         55.01         2.86 o                         
  -5   5  10          3.84          1.29         1.15 o                         
  -4   5  10        502.53        471.04         5.54 o                         
  -3   5  10        253.36        252.00         3.37 o                         
  -2   5  10          0.76          0.00         0.92 o                         
  -1   5  10        139.28        135.65         2.67 o                         
   0   5  10        220.99        225.43         3.46 o                         
   1   5  10         23.06         24.14         1.56 o                         
   2   5  10        114.10        108.04         2.56 o                         
   3   5  10         29.98         32.29         1.71 o                         
   4   5  10         34.71         33.44         1.93 o                         
   5   5  10         22.75         24.59         1.99 o                         
   6   5  10          5.20          5.63         1.53 o                         
   7   5  10        116.54        141.53         4.06 o                         
   8   5  10          0.00          0.30         1.51 o                         
   9   5  10         11.72         13.38         2.00 o                         
  10   5  10         20.51         24.47         2.43 o                         
  11   5  10         13.28         10.22         2.47 o                         
 -13   6  10          0.37          0.00         2.24 o                         
 -12   6  10          7.25          2.96         2.27 o                         
 -11   6  10          2.41          0.00         1.86 o                         
 -10   6  10         29.46         32.75         2.63 o                         
  -9   6  10         11.75          9.81         1.64 o                         
  -8   6  10          1.94          0.00         1.36 o                         
  -7   6  10          3.45          3.02         1.47 o                         
  -6   6  10          7.99          8.16         1.62 o                         
  -5   6  10          0.38          0.54         1.23 o                         
  -4   6  10          2.24          1.03         1.29 o                         
  -3   6  10         24.93         17.74         1.59 o                         
  -2   6  10         13.51         17.71         1.64 o                         
  -1   6  10          1.83          0.42         1.10 o                         
   0   6  10          0.13          0.00         1.13 o                         
   1   6  10          0.61          0.00         1.18 o                         
   2   6  10          6.97          8.38         1.36 o                         
   3   6  10         53.48         53.69         2.31 o                         
   4   6  10         12.21         13.17         2.92 o                         
   5   6  10         23.54         26.57         2.40 o                         
   6   6  10         15.42         17.45         2.33 o                         
   7   6  10         21.37         31.45         2.58 o                         
   8   6  10          1.77          0.97         1.92 o                         
   9   6  10          0.26          0.00         1.98 o                         
 -10   7  10          4.67          1.77         2.40 o                         
  -9   7  10          0.46          0.00         2.29 o                         
  -8   7  10          7.34          6.09         1.77 o                         
  -7   7  10         24.94         30.51         2.27 o                         
  -6   7  10          0.45          0.00         1.49 o                         
  -5   7  10          3.07          5.37         1.63 o                         
  -4   7  10         35.84         36.40         2.26 o                         
  -3   7  10         31.88         41.21         2.29 o                         
  -2   7  10          0.12          0.40         1.68 o                         
  -1   7  10        114.09        116.50         3.42 o                         
   0   7  10          1.38          1.61         1.57 o                         
   1   7  10          5.08          4.07         1.70 o                         
   2   7  10          2.05          3.64         1.60 o                         
   3   7  10          0.06          0.00         1.56 o                         
   4   7  10         43.15         47.82         3.46 o                         
   5   7  10          2.04          0.67         1.93 o                         
   6   7  10         10.90         12.41         2.38 o                         
  -5   8  10          2.81          0.77         2.13 o                         
  -4   8  10          4.26          6.43         2.25 o                         
  -3   8  10         32.70         35.35         2.71 o                         
  -2   8  10          0.00          0.00         1.85 o                         
  -1   8  10          4.14          4.68         1.79 o                         
   0   8  10         22.05         27.80         3.21 o                         
 -18   1  11          3.11          4.61         3.45 o                         
 -17   1  11         33.45         30.16         4.35 o                         
 -16   1  11         26.30         20.26         3.24 o                         
 -15   1  11         10.06          4.22         1.95 o                         
 -14   1  11         21.59         26.92         2.37 o                         
 -13   1  11         44.53         42.41         2.72 o                         
 -12   1  11        802.93        806.97        12.22 o                         
 -11   1  11          0.98          0.00         1.09 o                         
 -10   1  11        827.85        851.11         9.52 o                         
  -9   1  11        679.70        652.77         7.60 o                         
  -8   1  11        101.45        110.12         2.10 o                         
  -7   1  11        376.15        317.67         3.93 o                         
  -6   1  11        134.86        152.49         3.30 o                         
  -5   1  11         66.80         51.82         1.40 o                         
  -4   1  11        288.96        289.36         3.42 o                         
  -3   1  11        122.79        122.21         1.92 o                         
  -2   1  11       1614.90       1638.73        15.69 o                         
  -1   1  11        401.34        394.67         4.74 o                         
   0   1  11       4142.87       4396.72        39.97 o                         
   1   1  11          1.32          0.00         0.83 o                         
   2   1  11        141.58        136.47         2.57 o                         
   3   1  11        365.62        334.56         4.50 o                         
   4   1  11       1235.09       1154.45        13.02 o                         
   5   1  11        362.40        376.87         5.75 o                         
   6   1  11        255.87        248.01         5.18 o                         
   7   1  11         98.62        106.77         4.05 o                         
   8   1  11         37.45         33.00         2.23 o                         
   9   1  11        123.12        131.87         3.88 o                         
  10   1  11          1.10          1.62         1.61 o                         
  11   1  11         92.59        108.55         3.67 o                         
  12   1  11          3.24          2.45         2.03 o                         
  13   1  11          0.24          2.90         2.12 o                         
  14   1  11         13.83         11.16         2.93 o                         
 -18   2  11          2.41          1.39         3.76 o                         
 -17   2  11          0.34          0.00         2.52 o                         
 -16   2  11          1.01          0.00         2.34 o                         
 -15   2  11          0.63          0.00         2.26 o                         
 -14   2  11         60.49         55.68         6.33 o                         
 -13   2  11         25.45         22.37         2.80 o                         
 -12   2  11          0.18          0.00         1.40 o                         
 -11   2  11        329.23        341.44         6.84 o                         
 -10   2  11         23.73         23.61         1.93 o                         
  -9   2  11         81.06         78.62         2.06 o                         
  -8   2  11         22.72         16.26         1.26 o                         
  -7   2  11         77.87         79.43         2.00 o                         
  -6   2  11          0.76          0.41         0.79 o                         
  -5   2  11         26.43         25.20         1.23 o                         
  -4   2  11         97.57         94.26         1.96 o                         
  -3   2  11          3.32          4.84         0.63 o                         
  -2   2  11         60.39         60.78         1.46 o                         
  -1   2  11         36.36         32.41         1.22 o                         
   0   2  11          0.84          0.62         0.72 o                         
   1   2  11        114.14        107.98         2.12 o                         
   2   2  11          9.10          8.57         0.76 o                         
   3   2  11         39.83         35.06         1.60 o                         
   4   2  11          0.04          0.00         0.97 o                         
   5   2  11          5.57          4.38         1.12 o                         
   6   2  11          0.00          1.38         1.23 o                         
   7   2  11         76.47         76.49         3.18 o                         
   8   2  11          7.23          6.14         1.58 o                         
   9   2  11         39.05         44.05         2.49 o                         
  10   2  11         36.84         41.67         2.48 o                         
  11   2  11          0.24          0.00         1.62 o                         
  12   2  11          0.19          0.00         1.39 o                         
  13   2  11         11.01         13.72         2.85 o                         
 -17   3  11         15.85         13.42         3.39 o                         
 -16   3  11          0.13          0.00         2.45 o                         
 -15   3  11          0.41          0.00         1.83 o                         
 -14   3  11         15.13         16.82         2.20 o                         
 -13   3  11         22.03         23.97         2.27 o                         
 -12   3  11          0.23          0.00         1.56 o                         
 -11   3  11         62.08         59.16         2.23 o                         
 -10   3  11        232.45        245.94         4.18 o                         
  -9   3  11        204.58        202.66         3.33 o                         
  -8   3  11        517.02        518.73         5.81 o                         
  -7   3  11        207.89        207.13         3.09 o                         
  -6   3  11         45.69         48.20         2.00 o                         
  -5   3  11        829.11        842.67         8.44 o                         
  -4   3  11          0.04          0.00         0.79 o                         
  -3   3  11         45.15         46.24         1.14 o                         
  -2   3  11         87.91         81.29         2.20 o                         
  -1   3  11        383.34        396.21         4.40 o                         
   0   3  11          8.85         12.62         0.97 o                         
   1   3  11        398.99        379.23         4.47 o                         
   2   3  11        357.11        363.89         4.38 o                         
   3   3  11          0.05          0.31         1.15 o                         
   4   3  11        162.69        155.91         3.12 o                         
   5   3  11         72.98         69.93         2.38 o                         
   6   3  11         13.14         11.85         1.42 o                         
   7   3  11          1.31          3.17         1.29 o                         
   8   3  11         11.53         10.52         1.87 o                         
   9   3  11          0.75          0.74         1.46 o                         
  10   3  11          0.92          1.79         1.68 o                         
  11   3  11         21.36         26.87         2.97 o                         
  12   3  11          5.78          6.04         2.01 o                         
  13   3  11          9.50          7.80         4.41 o                         
 -16   4  11         41.43         48.28         4.55 o                         
 -15   4  11          0.06          0.00         2.75 o                         
 -14   4  11          5.05          0.46         2.24 o                         
 -13   4  11          0.53          0.00         2.01 o                         
 -12   4  11          7.46          4.11         2.08 o                         
 -11   4  11        278.84        269.03         7.19 o                         
 -10   4  11         14.24          9.49         1.63 o                         
  -9   4  11        165.80        160.12         3.83 o                         
  -8   4  11          0.83          0.00         1.09 o                         
  -7   4  11          6.40          4.87         1.03 o                         
  -6   4  11        642.94        586.52         6.48 o                         
  -5   4  11          4.71          3.54         0.97 o                         
  -4   4  11        810.73        798.84         8.33 o                         
  -3   4  11        450.64        453.95         5.02 o                         
  -2   4  11        149.22        132.94         2.40 o                         
  -1   4  11         21.00         18.20         1.30 o                         
   0   4  11       1676.73       1611.09        15.95 o                         
   1   4  11        173.38        159.02         2.88 o                         
   2   4  11          0.14          0.00         0.94 o                         
   3   4  11         80.94         74.32         2.15 o                         
   4   4  11         22.44         16.90         1.59 o                         
   5   4  11        176.30        159.74         3.48 o                         
   6   4  11         52.09         44.65         3.54 o                         
   7   4  11         84.45         81.23         2.98 o                         
   8   4  11          2.20          1.75         1.34 o                         
   9   4  11         11.61         11.69         1.64 o                         
  10   4  11          3.88          5.85         1.93 o                         
  11   4  11         10.21          9.84         2.21 o                         
  12   4  11         38.16         44.21         2.98 o                         
 -15   5  11         17.27         17.58         3.23 o                         
 -14   5  11          0.58          0.00         2.46 o                         
 -13   5  11         13.41         13.32         2.38 o                         
 -12   5  11         56.42         56.11         3.76 o                         
 -11   5  11          0.06          0.00         1.92 o                         
 -10   5  11          6.70          5.37         1.68 o                         
  -9   5  11         88.90         86.49         2.85 o                         
  -8   5  11         24.30         22.67         1.84 o                         
  -7   5  11         38.16         37.86         2.14 o                         
  -6   5  11          0.17          0.00         1.09 o                         
  -5   5  11          6.16          7.21         1.34 o                         
  -4   5  11          0.52          0.63         1.03 o                         
  -3   5  11          0.10          0.06         0.96 o                         
  -2   5  11         30.88         27.32         1.46 o                         
  -1   5  11          1.03          1.62         1.07 o                         
   0   5  11        132.73        126.76         2.74 o                         
   1   5  11          0.80          1.31         1.10 o                         
   2   5  11         15.01         12.64         1.48 o                         
   3   5  11         54.28         57.31         2.24 o                         
   4   5  11          3.73          3.26         1.52 o                         
   5   5  11        105.87         98.22         3.92 o                         
   6   5  11          1.57          2.47         1.64 o                         
   7   5  11          0.82          0.40         1.48 o                         
   8   5  11         17.72         15.10         1.93 o                         
   9   5  11         56.16         57.33         3.03 o                         
  10   5  11          0.52          0.00         1.77 o                         
 -13   6  11         12.16         14.07         2.74 o                         
 -12   6  11          2.18          0.00         2.56 o                         
 -11   6  11         10.62          8.28         2.69 o                         
 -10   6  11         16.71         11.76         2.21 o                         
  -9   6  11          0.75          0.00         1.43 o                         
  -8   6  11         41.52         37.87         2.91 o                         
  -7   6  11         13.73         10.23         1.80 o                         
  -6   6  11         27.61         34.05         2.25 o                         
  -5   6  11          1.30          0.00         1.26 o                         
  -4   6  11          0.48          1.28         1.30 o                         
  -3   6  11         34.38         34.71         1.94 o                         
  -2   6  11         19.04         17.02         1.64 o                         
  -1   6  11        115.44        100.84         3.59 o                         
   0   6  11         25.89         22.11         1.64 o                         
   1   6  11         26.10         22.31         1.62 o                         
   2   6  11         12.74         17.76         1.59 o                         
   3   6  11         52.09         53.60         2.56 o                         
   4   6  11         72.63         77.51         2.95 o                         
   5   6  11          1.39          0.53         1.65 o                         
   6   6  11         18.94         14.58         2.18 o                         
   7   6  11         14.76         17.93         2.31 o                         
   8   6  11         31.44         32.75         3.17 o                         
 -10   7  11         10.04          3.85         2.60 o                         
  -9   7  11          2.88          0.83         2.36 o                         
  -8   7  11          3.28          1.59         1.79 o                         
  -7   7  11          2.36          3.62         1.79 o                         
  -6   7  11          3.05          2.88         1.71 o                         
  -5   7  11          7.45          9.66         1.81 o                         
  -4   7  11         26.09         30.55         2.15 o                         
  -3   7  11         14.93         12.14         1.74 o                         
  -2   7  11          2.43          1.69         1.65 o                         
  -1   7  11          2.22          5.41         1.76 o                         
   0   7  11          1.18          5.53         1.76 o                         
   1   7  11         16.42         21.44         2.15 o                         
   2   7  11          2.93          3.53         1.99 o                         
   3   7  11          5.64          7.99         2.31 o                         
   4   7  11          1.37          1.26         2.11 o                         
   5   7  11          3.73          2.62         2.44 o                         
 -18   0  12          0.02          0.00         4.19 o                         
 -17   0  12         39.06         40.67         4.98 o                         
 -16   0  12         47.99         41.53         4.07 o                         
 -15   0  12        152.00        155.76         6.38 o                         
 -14   0  12        218.15        231.83         7.45 o                         
 -13   0  12          1.84          0.00         2.08 o                         
 -12   0  12        101.62         88.57         4.36 o                         
 -11   0  12          3.01          3.59         1.92 o                         
 -10   0  12          0.24          0.83         1.39 o                         
  -9   0  12       1565.40       1682.78        24.47 o                         
  -8   0  12        555.00        522.41         8.97 o                         
  -7   0  12       1499.71       1469.54        19.10 o                         
  -6   0  12        387.11        392.52         6.32 o                         
  -5   0  12          2.71          3.14         1.05 o                         
  -4   0  12         46.52         61.82         3.76 o                         
  -3   0  12          5.74          5.07         1.31 o                         
  -2   0  12       1525.79       1568.01        22.79 o                         
  -1   0  12       1516.42       1641.41        21.06 o                         
   0   0  12       3930.36       4179.43        52.76 o                         
   1   0  12        647.12        598.82         8.72 o                         
   2   0  12        492.23        473.45         7.30 o                         
   3   0  12         23.97         19.54         2.26 o                         
   4   0  12        286.19        278.32         6.93 o                         
   5   0  12        119.41        117.12         8.91 o                         
   6   0  12        385.69        362.85         8.53 o                         
   7   0  12        208.75        177.97         7.32 o                         
   8   0  12         48.40         48.58         4.61 o                         
   9   0  12        123.48        100.57         6.24 o                         
  10   0  12          7.96          9.82         3.29 o                         
  11   0  12          5.03          4.93         2.41 o                         
  12   0  12         12.15          5.61         3.54 o                         
  13   0  12         35.30         48.99         5.55 o                         
 -18   1  12          2.08          0.00         2.40 o                         
 -17   1  12         28.20         33.31         3.29 o                         
 -16   1  12          2.76          1.49         2.16 o                         
 -15   1  12         16.25         14.03         2.46 o                         
 -14   1  12         85.08         80.72         3.31 o                         
 -13   1  12         32.02         32.64         2.28 o                         
 -12   1  12         52.53         51.90         2.62 o                         
 -11   1  12         34.37         34.31         1.83 o                         
 -10   1  12        329.96        333.89         4.99 o                         
  -9   1  12         10.80         13.21         1.13 o                         
  -8   1  12          0.48          0.00         0.71 o                         
  -7   1  12         37.01         45.80         1.44 o                         
  -6   1  12         64.56         63.71         1.93 o                         
  -5   1  12        774.58        823.14         8.43 o                         
  -4   1  12        328.35        358.37         4.14 o                         
  -3   1  12          1.22          1.48         0.81 o                         
  -2   1  12          0.53          0.00         0.82 o                         
  -1   1  12       2255.21       2385.91        22.38 o                         
   0   1  12          6.41         11.57         1.08 o                         
   1   1  12          1.69          5.60         0.79 o                         
   2   1  12        432.70        403.21         5.22 o                         
   3   1  12        673.93        687.64         7.96 o                         
   4   1  12          5.09          8.18         1.16 o                         
   5   1  12        307.37        289.68         4.46 o                         
   6   1  12        333.71        304.51         6.13 o                         
   7   1  12         96.26         92.94         4.44 o                         
   8   1  12          4.63          5.57         1.71 o                         
   9   1  12         41.82         43.16         2.75 o                         
  10   1  12         62.70         66.09         4.79 o                         
  11   1  12         13.20         15.32         2.09 o                         
  12   1  12          0.13          0.00         1.95 o                         
  13   1  12          0.66          2.48         2.36 o                         
 -18   2  12         20.58         18.15         4.10 o                         
 -17   2  12         15.48         14.95         3.32 o                         
 -16   2  12          6.61          2.89         2.58 o                         
 -15   2  12         15.88         12.05         2.73 o                         
 -14   2  12         29.74         31.10         3.16 o                         
 -13   2  12        131.43        144.94         5.46 o                         
 -12   2  12         93.40         98.22         5.13 o                         
 -11   2  12        623.79        678.42        10.77 o                         
 -10   2  12        850.87        873.16        12.95 o                         
  -9   2  12         19.63         21.28         1.54 o                         
  -8   2  12         29.93         37.78         1.55 o                         
  -7   2  12         48.50         41.94         1.57 o                         
  -6   2  12        229.22        254.96         3.69 o                         
  -5   2  12        265.83        276.95         3.63 o                         
  -4   2  12        809.21        843.21         8.41 o                         
  -3   2  12          2.23          0.44         0.44 o                         
  -2   2  12         11.36         12.03         0.90 o                         
  -1   2  12          0.12          0.69         0.68 o                         
   0   2  12         62.34         55.41         1.63 o                         
   1   2  12        769.51        711.79         7.72 o                         
   2   2  12        200.41        202.14         3.04 o                         
   3   2  12          0.50          0.00         0.85 o                         
   4   2  12         22.05         24.64         1.48 o                         
   5   2  12          0.03          0.00         1.03 o                         
   6   2  12          8.82          8.10         1.30 o                         
   7   2  12         57.96         49.40         2.15 o                         
   8   2  12        132.27        126.35         3.96 o                         
   9   2  12         46.21         48.02         2.61 o                         
  10   2  12          0.35          0.00         1.54 o                         
  11   2  12          0.02          0.00         1.56 o                         
  12   2  12          8.18          7.41         2.07 o                         
  13   2  12          1.36          0.00         2.36 o                         
 -17   3  12          0.78          0.00         2.94 o                         
 -16   3  12         15.77         19.54         3.47 o                         
 -15   3  12         23.32         17.59         2.78 o                         
 -14   3  12          6.19          0.37         2.46 o                         
 -13   3  12          9.47          9.99         1.94 o                         
 -12   3  12        174.69        175.64         4.59 o                         
 -11   3  12        380.49        381.53         5.87 o                         
 -10   3  12        265.26        258.68         4.65 o                         
  -9   3  12        561.14        557.31         6.59 o                         
  -8   3  12        796.43        783.63         8.12 o                         
  -7   3  12         26.84         27.88         1.38 o                         
  -6   3  12         50.82         37.99         1.80 o                         
  -5   3  12       1053.12       1097.85        10.71 o                         
  -4   3  12        277.99        260.78         3.85 o                         
  -3   3  12       1329.69       1293.03        12.20 o                         
  -2   3  12          5.20          0.69         0.88 o                         
  -1   3  12        325.81        335.91         4.14 o                         
   0   3  12        935.94        901.12         8.99 o                         
   1   3  12          0.16          0.00         0.88 o                         
   2   3  12         78.65         72.18         2.31 o                         
   3   3  12         55.04         42.98         1.82 o                         
   4   3  12         23.41         22.96         1.63 o                         
   5   3  12        145.31        138.65         3.19 o                         
   6   3  12          0.47          0.11         1.11 o                         
   7   3  12        127.56        123.43         3.30 o                         
   8   3  12          7.28          7.97         1.50 o                         
   9   3  12          5.59          3.43         1.71 o                         
  10   3  12          0.83          0.75         1.71 o                         
  11   3  12         35.18         39.76         2.72 o                         
  12   3  12         32.06         41.83         3.81 o                         
 -16   4  12          0.99          1.34         2.73 o                         
 -15   4  12          6.22          7.08         2.65 o                         
 -14   4  12         13.61         15.84         2.68 o                         
 -13   4  12         14.66         15.54         2.72 o                         
 -12   4  12          0.81          1.59         2.09 o                         
 -11   4  12         15.60         11.80         2.08 o                         
 -10   4  12        157.96        139.51         3.64 o                         
  -9   4  12         90.77         91.04         3.13 o                         
  -8   4  12          0.67          0.94         1.02 o                         
  -7   4  12        151.54        150.37         2.83 o                         
  -6   4  12        248.62        218.19         3.22 o                         
  -5   4  12        253.31        223.28         3.29 o                         
  -4   4  12          0.25          0.00         1.06 o                         
  -3   4  12         59.59         57.82         2.22 o                         
  -2   4  12         93.95         93.56         2.11 o                         
  -1   4  12        334.78        316.99         4.20 o                         
   0   4  12         33.84         40.39         1.96 o                         
   1   4  12        144.78        137.51         2.93 o                         
   2   4  12         42.50         42.70         1.95 o                         
   3   4  12         30.83         36.42         1.89 o                         
   4   4  12         91.41         92.69         3.41 o                         
   5   4  12        185.20        185.75         3.78 o                         
   6   4  12          1.30          0.64         1.37 o                         
   7   4  12          3.68          3.45         1.63 o                         
   8   4  12          0.38          0.35         1.37 o                         
   9   4  12         37.54         38.98         2.47 o                         
  10   4  12          0.31          0.00         1.74 o                         
  11   4  12         43.84         54.90         3.97 o                         
 -15   5  12          8.49          7.87         2.98 o                         
 -14   5  12          4.50          0.00         2.03 o                         
 -13   5  12         23.00         28.06         3.34 o                         
 -12   5  12          6.95          7.93         3.11 o                         
 -11   5  12         12.40         10.54         2.36 o                         
 -10   5  12          8.58          5.38         1.55 o                         
  -9   5  12         20.51         16.09         1.83 o                         
  -8   5  12        289.49        279.70         4.97 o                         
  -7   5  12        105.85        101.07         3.47 o                         
  -6   5  12        129.37        128.71         2.85 o                         
  -5   5  12         31.55         29.64         1.65 o                         
  -4   5  12         97.46        106.57         2.62 o                         
  -3   5  12         11.77         11.30         1.53 o                         
  -2   5  12        141.64        143.56         3.10 o                         
  -1   5  12        247.42        237.24         3.68 o                         
   0   5  12        148.34        135.12         2.89 o                         
   1   5  12         10.01         13.53         1.48 o                         
   2   5  12          0.14          0.00         1.18 o                         
   3   5  12        380.86        395.31         6.14 o                         
   4   5  12         28.36         27.99         2.25 o                         
   5   5  12         23.70         23.31         2.00 o                         
   6   5  12         22.33         23.89         2.18 o                         
   7   5  12          0.02          0.00         1.59 o                         
   8   5  12         33.64         38.76         2.43 o                         
   9   5  12          2.50          2.49         1.85 o                         
 -13   6  12          0.44          0.00         2.24 o                         
 -12   6  12         24.91         24.81         2.97 o                         
 -11   6  12          0.40          0.00         1.93 o                         
 -10   6  12         12.42          5.85         2.50 o                         
  -9   6  12          8.44          6.40         1.78 o                         
  -8   6  12          0.05          0.00         1.58 o                         
  -7   6  12         60.45         62.69         2.85 o                         
  -6   6  12          6.07          2.77         1.61 o                         
  -5   6  12          5.49          3.61         1.50 o                         
  -4   6  12          4.97          5.59         1.54 o                         
  -3   6  12         40.64         42.63         2.15 o                         
  -2   6  12          0.06          0.00         1.27 o                         
  -1   6  12          4.39          4.31         1.37 o                         
   0   6  12          1.46          3.46         1.38 o                         
   1   6  12         16.31         15.34         1.70 o                         
   2   6  12         13.29         16.27         1.76 o                         
   3   6  12         60.24         56.10         2.77 o                         
   4   6  12          4.81          2.92         1.68 o                         
   5   6  12          3.65          5.55         1.74 o                         
   6   6  12          8.46          3.39         1.91 o                         
   7   6  12          0.05          0.00         1.78 o                         
  -9   7  12          9.04          6.04         2.70 o                         
  -8   7  12          0.02          0.00         1.68 o                         
  -7   7  12          7.60          4.96         1.81 o                         
  -6   7  12          5.80          2.19         1.75 o                         
  -5   7  12          0.01          2.07         1.74 o                         
  -4   7  12         41.11         49.87         2.77 o                         
  -3   7  12          6.14          3.32         1.52 o                         
  -2   7  12          0.29          0.00         1.54 o                         
  -1   7  12          7.34          9.76         1.82 o                         
   0   7  12         92.95        101.93         3.49 o                         
   1   7  12         11.08         11.04         2.07 o                         
   2   7  12         55.13         65.80         4.47 o                         
   3   7  12          0.46          0.00         2.18 o                         
   4   7  12          4.39         10.28         2.54 o                         
 -18   1  13          2.96          1.65         3.90 o                         
 -17   1  13         50.79         51.47         3.88 o                         
 -16   1  13         17.62         13.56         2.73 o                         
 -15   1  13          7.75          8.91         2.32 o                         
 -14   1  13          8.08          6.63         2.12 o                         
 -13   1  13         41.21         38.36         2.88 o                         
 -12   1  13         45.14         38.52         2.25 o                         
 -11   1  13         20.32         22.06         1.56 o                         
 -10   1  13        600.40        573.00         7.02 o                         
  -9   1  13        456.79        471.55         5.58 o                         
  -8   1  13         32.58         38.90         1.78 o                         
  -7   1  13         43.88         30.55         1.41 o                         
  -6   1  13       2223.53       2160.85        19.34 o                         
  -5   1  13          3.70          1.43         0.71 o                         
  -4   1  13         51.55         47.33         1.61 o                         
  -3   1  13         52.25         51.81         1.74 o                         
  -2   1  13          3.71          4.55         0.99 o                         
  -1   1  13        898.72        918.88         9.63 o                         
   0   1  13         32.24         43.32         2.36 o                         
   1   1  13        949.43        959.16         8.83 o                         
   2   1  13         20.42         16.42         1.62 o                         
   3   1  13          1.90          2.34         1.03 o                         
   4   1  13        633.56        612.82         7.80 o                         
   5   1  13        381.49        334.30         5.12 o                         
   6   1  13        513.27        483.23        10.77 o                         
   7   1  13        132.44        134.17         6.86 o                         
   8   1  13          0.32          0.00         1.59 o                         
   9   1  13         19.67         24.41         2.35 o                         
  10   1  13         30.51         36.28         2.71 o                         
  11   1  13         34.28         46.33         3.02 o                         
  12   1  13         10.16          9.40         2.51 o                         
  13   1  13          0.07          0.00         4.32 o                         
 -18   2  13          4.14          0.00         3.80 o                         
 -17   2  13         12.92          9.64         3.16 o                         
 -16   2  13         28.30         26.05         3.43 o                         
 -15   2  13         13.04          9.18         3.50 o                         
 -14   2  13         88.05         77.08         4.41 o                         
 -13   2  13          2.13          2.49         2.21 o                         
 -12   2  13         22.54         21.09         2.45 o                         
 -11   2  13         15.89         13.18         1.77 o                         
 -10   2  13         23.96         24.57         2.04 o                         
  -9   2  13        536.34        530.24         6.74 o                         
  -8   2  13         66.78         74.76         2.34 o                         
  -7   2  13        225.27        208.32         3.42 o                         
  -6   2  13         72.69         59.60         1.90 o                         
  -5   2  13        102.68         79.49         2.02 o                         
  -4   2  13         37.60         29.50         1.43 o                         
  -3   2  13          3.66          3.40         0.78 o                         
  -2   2  13         12.72         10.70         0.95 o                         
  -1   2  13         65.85         61.07         1.69 o                         
   0   2  13        375.05        333.47         4.21 o                         
   1   2  13        166.47        158.86         4.07 o                         
   2   2  13        135.08        123.76         3.72 o                         
   3   2  13          6.35          4.97         1.10 o                         
   4   2  13        310.72        293.90         4.34 o                         
   5   2  13        385.68        349.82         5.49 o                         
   6   2  13          7.32          9.64         1.32 o                         
   7   2  13          5.01          4.81         1.63 o                         
   8   2  13          0.06          0.00         1.38 o                         
   9   2  13          0.57          0.00         1.54 o                         
  10   2  13          3.52          2.45         1.90 o                         
  11   2  13          1.06          0.39         1.79 o                         
  12   2  13          0.01          0.00         1.92 o                         
 -17   3  13         19.17         16.36         3.62 o                         
 -16   3  13          1.97          0.00         2.94 o                         
 -15   3  13         13.80          9.03         2.46 o                         
 -14   3  13         12.63         14.35         2.63 o                         
 -13   3  13          0.10          0.00         1.95 o                         
 -12   3  13          3.27          2.44         1.97 o                         
 -11   3  13         49.46         45.29         2.35 o                         
 -10   3  13        123.04        134.10         3.49 o                         
  -9   3  13          0.61          2.61         1.02 o                         
  -8   3  13        124.57        129.37         3.22 o                         
  -7   3  13        203.55        208.70         3.54 o                         
  -6   3  13        106.76        124.85         2.71 o                         
  -5   3  13          0.04          0.00         0.96 o                         
  -4   3  13         54.70         48.64         2.06 o                         
  -3   3  13          8.24          5.23         1.10 o                         
  -2   3  13         20.53         16.58         1.04 o                         
  -1   3  13         91.41         82.89         2.16 o                         
   0   3  13          3.94          2.45         0.99 o                         
   1   3  13        139.64        151.28         2.65 o                         
   2   3  13         22.01         22.43         1.25 o                         
   3   3  13        205.46        165.63         3.25 o                         
   4   3  13        267.91        249.53         4.26 o                         
   5   3  13        165.20        164.32         3.45 o                         
   6   3  13         88.36         86.27         2.75 o                         
   7   3  13          7.63          8.25         1.49 o                         
   8   3  13          0.22          0.00         1.58 o                         
   9   3  13         66.99         64.39         3.22 o                         
  10   3  13          6.08          0.66         1.77 o                         
  11   3  13         60.38         64.47         4.77 o                         
 -16   4  13          9.50          5.62         4.87 o                         
 -15   4  13         36.49         42.37         3.71 o                         
 -14   4  13         10.97          4.40         2.51 o                         
 -13   4  13         32.76         35.55         3.32 o                         
 -12   4  13         18.83         17.33         2.89 o                         
 -11   4  13          4.22          1.47         1.88 o                         
 -10   4  13        212.00        200.60         5.05 o                         
  -9   4  13         53.83         44.17         2.42 o                         
  -8   4  13        124.84        125.87         2.73 o                         
  -7   4  13         38.12         49.09         2.31 o                         
  -6   4  13         67.21         55.68         2.15 o                         
  -5   4  13        187.15        181.18         3.49 o                         
  -4   4  13         61.27         59.50         1.99 o                         
  -3   4  13        359.00        329.31         4.75 o                         
  -2   4  13         81.64         65.78         2.13 o                         
  -1   4  13        149.11        143.11         3.66 o                         
   0   4  13        406.32        374.90         5.22 o                         
   1   4  13         78.75         71.21         2.38 o                         
   2   4  13          2.53          3.75         1.24 o                         
   3   4  13        248.35        240.23         4.13 o                         
   4   4  13          2.17          0.00         1.56 o                         
   5   4  13         21.01         18.91         1.73 o                         
   6   4  13          0.00          1.27         1.39 o                         
   7   4  13          0.60          1.50         1.50 o                         
   8   4  13         34.55         35.48         2.66 o                         
   9   4  13          2.99          3.65         1.79 o                         
  10   4  13         11.18         15.87         2.49 o                         
 -14   5  13         20.38         24.15         3.44 o                         
 -13   5  13          0.83          0.00         2.41 o                         
 -12   5  13         11.52          8.40         2.73 o                         
 -11   5  13          0.05          0.00         1.99 o                         
 -10   5  13          8.94          4.00         1.63 o                         
  -9   5  13         46.24         49.21         2.50 o                         
  -8   5  13         16.70         11.39         2.08 o                         
  -7   5  13         13.40         13.09         1.78 o                         
  -6   5  13        308.10        290.90         5.70 o                         
  -5   5  13         54.35         47.40         2.03 o                         
  -4   5  13         11.66          7.63         1.48 o                         
  -3   5  13         18.39         16.48         1.67 o                         
  -2   5  13         27.31         22.69         1.84 o                         
  -1   5  13         11.34          8.52         1.81 o                         
   0   5  13          9.61          9.25         1.54 o                         
   1   5  13         84.65         85.54         3.05 o                         
   2   5  13         26.98         25.17         1.93 o                         
   3   5  13         74.79         63.71         2.71 o                         
   4   5  13          6.51          4.84         1.73 o                         
   5   5  13         21.26         24.48         2.25 o                         
   6   5  13         84.78         86.11         3.30 o                         
   7   5  13          0.15          0.70         1.68 o                         
   8   5  13          9.27          5.99         1.87 o                         
   9   5  13          0.57          0.00         2.06 o                         
 -12   6  13         32.07         32.60         3.22 o                         
 -11   6  13          5.28          0.00         2.37 o                         
 -10   6  13         15.36         12.65         2.66 o                         
  -9   6  13          1.78          0.00         1.63 o                         
  -8   6  13          3.22          0.00         1.65 o                         
  -7   6  13         84.09         74.39         3.09 o                         
  -6   6  13          2.05          1.02         1.74 o                         
  -5   6  13         72.40         79.91         2.95 o                         
  -4   6  13         44.60         48.25         2.42 o                         
  -3   6  13          0.31          0.00         1.31 o                         
  -2   6  13         11.89         13.00         1.64 o                         
  -1   6  13          6.17          7.96         1.53 o                         
   0   6  13        104.28        105.43         3.20 o                         
   1   6  13          0.19          2.11         1.71 o                         
   2   6  13         35.40         38.76         2.46 o                         
   3   6  13          2.12          0.96         1.93 o                         
   4   6  13          6.10          8.47         1.89 o                         
   5   6  13         22.54         31.19         2.33 o                         
   6   6  13          0.65          0.28         1.78 o                         
   7   6  13          4.89          4.66         1.92 o                         
  -9   7  13          0.41          0.00         2.29 o                         
  -8   7  13          2.84          4.28         2.04 o                         
  -7   7  13         15.64         14.84         2.13 o                         
  -6   7  13         11.02          9.10         2.01 o                         
  -5   7  13         12.29         13.41         2.06 o                         
  -4   7  13          2.08          1.84         1.80 o                         
  -3   7  13          2.29          2.32         1.68 o                         
  -2   7  13          5.70          2.16         1.73 o                         
  -1   7  13          0.59          0.00         1.70 o                         
   0   7  13         10.90         17.09         2.52 o                         
   1   7  13          6.60          8.50         2.42 o                         
   2   7  13         13.20         14.19         2.60 o                         
   3   7  13          0.23          2.14         2.67 o                         
 -18   0  14          0.01          3.26         4.61 o                         
 -17   0  14          8.70          6.57         4.38 o                         
 -16   0  14         57.17         47.47         6.81 o                         
 -15   0  14          9.24          7.10         3.96 o                         
 -14   0  14         88.70         85.91         4.86 o                         
 -13   0  14        105.71        108.36         8.10 o                         
 -12   0  14         30.66         24.10         2.79 o                         
 -11   0  14        396.14        387.26        11.70 o                         
 -10   0  14         61.22         71.10         4.59 o                         
  -9   0  14        270.67        272.54         5.85 o                         
  -8   0  14        230.50        215.45         4.53 o                         
  -7   0  14        158.68        160.41         4.92 o                         
  -6   0  14        461.05        478.09         7.62 o                         
  -5   0  14          3.85          9.29         1.80 o                         
  -4   0  14       3852.87       3698.15        51.43 o                         
  -3   0  14        659.22        642.62        10.94 o                         
  -2   0  14        733.30        696.28        11.75 o                         
  -1   0  14          2.47          3.16         1.33 o                         
   0   0  14        620.69        589.12         8.99 o                         
   1   0  14       1110.05       1154.99        15.66 o                         
   2   0  14       1839.40       1659.58        21.65 o                         
   3   0  14       1161.67       1129.20        20.27 o                         
   4   0  14        256.34        231.07         6.58 o                         
   5   0  14        546.70        499.06        10.93 o                         
   6   0  14         51.22         51.43         3.73 o                         
   7   0  14        396.48        414.95        13.62 o                         
   8   0  14         32.52         23.63         3.96 o                         
   9   0  14         44.39         55.10         6.22 o                         
  10   0  14         15.34         20.32         3.01 o                         
  11   0  14         13.88         14.80         3.96 o                         
  12   0  14          0.22          0.00         6.51 o                         
 -18   1  14          0.20          2.27         3.17 o                         
 -17   1  14         53.53         55.02         4.16 o                         
 -16   1  14         90.18         99.87         4.79 o                         
 -15   1  14         80.05         80.02         4.16 o                         
 -14   1  14         12.65          7.50         2.27 o                         
 -13   1  14          0.01          0.00         1.83 o                         
 -12   1  14        170.75        171.48         4.96 o                         
 -11   1  14         89.17        107.22         3.46 o                         
 -10   1  14         79.77         80.96         2.55 o                         
  -9   1  14        126.31        137.77         2.60 o                         
  -8   1  14        788.63        742.62         8.73 o                         
  -7   1  14        648.57        651.11         7.32 o                         
  -6   1  14         26.80         28.96         1.24 o                         
  -5   1  14        205.55        194.18         2.90 o                         
  -4   1  14        455.81        430.49         5.37 o                         
  -3   1  14          3.88          0.73         1.04 o                         
  -2   1  14         11.13         13.89         1.23 o                         
  -1   1  14          2.98          3.74         1.06 o                         
   0   1  14        172.56        185.04         3.21 o                         
   1   1  14         36.38         46.14         1.75 o                         
   2   1  14        447.39        433.19         5.69 o                         
   3   1  14         12.20         13.74         1.37 o                         
   4   1  14        682.01        635.41         8.17 o                         
   5   1  14         53.72         52.19         2.60 o                         
   6   1  14        151.52        156.62         4.65 o                         
   7   1  14          0.60          1.75         1.97 o                         
   8   1  14          9.45         10.90         2.34 o                         
   9   1  14          0.11          2.79         2.17 o                         
  10   1  14         38.46         38.31         3.04 o                         
  11   1  14          0.05          0.17         1.80 o                         
  12   1  14          1.01          2.16         2.41 o                         
 -17   2  14         11.47         10.30         2.78 o                         
 -16   2  14         36.45         29.49         3.29 o                         
 -15   2  14         11.51          4.37         2.37 o                         
 -14   2  14          7.66          8.73         2.35 o                         
 -13   2  14         31.15         34.45         2.98 o                         
 -12   2  14         22.14         25.55         2.53 o                         
 -11   2  14        100.83        107.71         4.99 o                         
 -10   2  14         95.34        108.69         3.49 o                         
  -9   2  14        545.97        531.35         6.48 o                         
  -8   2  14        564.46        596.71         7.05 o                         
  -7   2  14        331.57        288.29         4.20 o                         
  -6   2  14        326.10        329.30         4.59 o                         
  -5   2  14        166.25        162.67         2.85 o                         
  -4   2  14         10.40          5.32         1.10 o                         
  -3   2  14        390.84        388.02         4.29 o                         
  -2   2  14         81.97         86.79         2.46 o                         
  -1   2  14        576.02        543.02         6.02 o                         
   0   2  14          0.05          0.00         1.03 o                         
   1   2  14          8.34          6.46         1.24 o                         
   2   2  14          9.51          9.16         1.21 o                         
   3   2  14         10.36          8.53         1.23 o                         
   4   2  14        313.29        331.99         4.87 o                         
   5   2  14         78.03        103.42         2.96 o                         
   6   2  14         43.75         43.89         2.35 o                         
   7   2  14          0.79          1.35         1.50 o                         
   8   2  14          3.18          2.61         1.73 o                         
   9   2  14         69.68         64.49         3.67 o                         
  10   2  14          7.06          1.91         2.18 o                         
  11   2  14         31.84         32.22         2.69 o                         
 -17   3  14          0.85          0.00         3.03 o                         
 -16   3  14         19.98         21.98         3.90 o                         
 -15   3  14         12.14          9.77         4.36 o                         
 -14   3  14         42.54         42.96         3.39 o                         
 -13   3  14         35.15         33.54         3.03 o                         
 -12   3  14         11.05          7.80         2.08 o                         
 -11   3  14          3.56          0.97         1.36 o                         
 -10   3  14        103.12         93.65         3.07 o                         
  -9   3  14          0.63          2.25         1.66 o                         
  -8   3  14        510.54        474.42         6.02 o                         
  -7   3  14         40.10         45.80         1.91 o                         
  -6   3  14         21.24         16.65         1.47 o                         
  -5   3  14        326.52        312.52         4.55 o                         
  -4   3  14        120.08        117.78         2.70 o                         
  -3   3  14         85.96         74.04         2.21 o                         
  -2   3  14       1114.67       1096.67        10.78 o                         
  -1   3  14        768.48        743.13         8.25 o                         
   0   3  14        144.95        132.16         2.70 o                         
   1   3  14         61.87         63.68         1.94 o                         
   2   3  14        218.97        212.82         3.31 o                         
   3   3  14        152.61        154.14         3.19 o                         
   4   3  14        276.38        237.58         6.96 o                         
   5   3  14        152.26        159.83         3.52 o                         
   6   3  14          7.26          7.02         1.52 o                         
   7   3  14          4.52          2.55         1.66 o                         
   8   3  14         13.09         17.55         2.16 o                         
   9   3  14          8.20          9.11         2.01 o                         
  10   3  14          2.59          2.14         1.92 o                         
  11   3  14         12.26         19.84         2.64 o                         
 -16   4  14          4.58          1.04         3.47 o                         
 -15   4  14          1.67          0.00         2.82 o                         
 -14   4  14          9.01          5.03         3.03 o                         
 -13   4  14          2.96          3.94         2.45 o                         
 -12   4  14          0.19          0.27         2.23 o                         
 -11   4  14          8.39         12.33         2.23 o                         
 -10   4  14         12.01          8.86         1.70 o                         
  -9   4  14        130.93        136.05         3.53 o                         
  -8   4  14          3.54          2.49         1.27 o                         
  -7   4  14         30.30         26.68         1.49 o                         
  -6   4  14        201.06        199.00         3.23 o                         
  -5   4  14          2.22          1.96         1.04 o                         
  -4   4  14         43.18         38.10         1.85 o                         
  -3   4  14        306.34        288.15         4.43 o                         
  -2   4  14         75.91         74.42         2.39 o                         
  -1   4  14         78.85         68.97         3.30 o                         
   0   4  14          0.18          1.08         1.22 o                         
   1   4  14         18.74         19.52         1.55 o                         
   2   4  14         27.93         30.72         1.86 o                         
   3   4  14        240.75        239.11         4.37 o                         
   4   4  14         12.38         12.67         1.67 o                         
   5   4  14          8.64         13.15         1.66 o                         
   6   4  14         36.28         37.45         2.28 o                         
   7   4  14         17.43         15.81         2.11 o                         
   8   4  14         16.90         11.83         2.15 o                         
   9   4  14         12.88          9.50         2.22 o                         
  10   4  14          5.42         11.36         2.45 o                         
 -14   5  14          3.72          3.90         2.79 o                         
 -13   5  14         18.48         18.85         3.26 o                         
 -12   5  14         77.08         78.69         4.51 o                         
 -11   5  14         19.50         18.42         2.70 o                         
 -10   5  14         55.38         60.05         2.72 o                         
  -9   5  14          0.25          1.11         1.61 o                         
  -8   5  14          8.60          9.01         1.76 o                         
  -7   5  14         68.90         70.66         2.84 o                         
  -6   5  14          0.92          1.22         1.28 o                         
  -5   5  14        379.65        379.89         5.33 o                         
  -4   5  14         31.26         29.03         2.05 o                         
  -3   5  14          0.09          1.17         1.39 o                         
  -2   5  14         13.14         16.11         1.87 o                         
  -1   5  14        233.07        245.26         5.08 o                         
   0   5  14         14.84         16.92         2.23 o                         
   1   5  14         11.39          8.81         1.65 o                         
   2   5  14         55.55         50.42         2.51 o                         
   3   5  14          4.10          2.22         1.78 o                         
   4   5  14         41.59         49.31         2.78 o                         
   5   5  14         16.72         17.04         2.18 o                         
   6   5  14         64.49         66.07         3.90 o                         
   7   5  14          1.53          3.30         1.70 o                         
   8   5  14          3.43          2.38         2.15 o                         
 -12   6  14         12.77         13.66         3.25 o                         
 -11   6  14          6.91          6.17         3.04 o                         
 -10   6  14          3.49          0.47         2.37 o                         
  -9   6  14         24.46         24.54         2.26 o                         
  -8   6  14          4.81          5.88         1.84 o                         
  -7   6  14          4.95          4.46         1.88 o                         
  -6   6  14         17.12         23.43         2.24 o                         
  -5   6  14          8.85          8.35         1.86 o                         
  -4   6  14         32.60         38.07         2.21 o                         
  -3   6  14         12.95         10.81         1.69 o                         
  -2   6  14         80.22         84.98         3.01 o                         
  -1   6  14          0.26          0.00         1.59 o                         
   0   6  14         28.48         34.54         2.45 o                         
   1   6  14         11.52         12.74         2.02 o                         
   2   6  14         26.16         31.07         2.47 o                         
   3   6  14          5.58          5.51         2.05 o                         
   4   6  14         12.90         16.97         2.43 o                         
   5   6  14          0.63          0.39         1.80 o                         
   6   6  14          0.53          3.03         1.82 o                         
  -8   7  14          9.15          9.00         2.08 o                         
  -7   7  14          8.82          7.06         1.95 o                         
  -6   7  14          3.22          2.12         1.95 o                         
  -5   7  14          0.62          0.93         1.90 o                         
  -4   7  14          1.22          0.00         2.43 o                         
  -3   7  14          1.07          0.00         1.61 o                         
  -2   7  14          0.95          2.29         1.91 o                         
  -1   7  14         15.08         11.21         2.48 o                         
   0   7  14          0.23          2.59         2.26 o                         
   1   7  14         12.23         15.48         2.58 o                         
   2   7  14         14.76         18.23         2.70 o                         
 -18   1  15         31.73         34.51         4.49 o                         
 -17   1  15         19.33         24.68         4.27 o                         
 -16   1  15         65.57         68.29         6.14 o                         
 -15   1  15          6.26          6.85         2.46 o                         
 -14   1  15          0.84          0.00         1.91 o                         
 -13   1  15        207.59        227.54         6.72 o                         
 -12   1  15          0.57          1.14         1.83 o                         
 -11   1  15        135.45        145.35         3.97 o                         
 -10   1  15          0.06          0.00         1.19 o                         
  -9   1  15         67.06         54.65         2.37 o                         
  -8   1  15         12.76          7.37         1.25 o                         
  -7   1  15        440.43        417.04         5.40 o                         
  -6   1  15        419.07        407.09         5.26 o                         
  -5   1  15         28.71         28.52         1.74 o                         
  -4   1  15        457.57        417.68         5.43 o                         
  -3   1  15       1761.78       1755.28        17.26 o                         
  -2   1  15          9.25          7.44         1.23 o                         
  -1   1  15        230.54        219.98         3.59 o                         
   0   1  15         18.67         22.59         1.32 o                         
   1   1  15          0.41          0.00         0.75 o                         
   2   1  15         89.26         84.94         2.40 o                         
   3   1  15         72.86         68.69         2.31 o                         
   4   1  15         92.48         94.31         3.19 o                         
   5   1  15        320.85        303.29         5.65 o                         
   6   1  15          2.61          0.50         1.73 o                         
   7   1  15         71.11         71.81         4.00 o                         
   8   1  15         42.16         43.28         3.53 o                         
   9   1  15          0.64          1.82         1.96 o                         
  10   1  15         22.79         20.76         2.54 o                         
  11   1  15         21.01         19.09         2.46 o                         
 -17   2  15         17.92         19.26         3.21 o                         
 -16   2  15          7.40          5.94         2.68 o                         
 -15   2  15         41.30         38.93         3.43 o                         
 -14   2  15        170.75        179.81         5.81 o                         
 -13   2  15         24.22         19.60         2.53 o                         
 -12   2  15          3.33          2.11         2.00 o                         
 -11   2  15         16.07         16.61         2.06 o                         
 -10   2  15         54.79         56.63         2.37 o                         
  -9   2  15         25.36         19.83         1.47 o                         
  -8   2  15         15.40          9.15         1.54 o                         
  -7   2  15         22.84         23.28         1.53 o                         
  -6   2  15        163.21        161.66         2.99 o                         
  -5   2  15        202.32        187.72         3.20 o                         
  -4   2  15          0.46          0.00         1.00 o                         
  -3   2  15         11.51         10.72         1.26 o                         
  -2   2  15        992.85        994.41         9.95 o                         
  -1   2  15         89.79         86.64         3.97 o                         
   0   2  15          9.76          7.92         1.34 o                         
   1   2  15        159.67        139.91         3.02 o                         
   2   2  15          1.24          0.07         1.11 o                         
   3   2  15         75.88         69.55         2.39 o                         
   4   2  15        120.26        108.99         2.70 o                         
   5   2  15         34.38         31.06         2.29 o                         
   6   2  15         25.63         26.86         2.09 o                         
   7   2  15         44.40         39.47         2.48 o                         
   8   2  15          3.88          5.22         1.86 o                         
   9   2  15         16.94         13.39         2.46 o                         
  10   2  15          0.17          0.00         2.07 o                         
  11   2  15         17.98         12.96         2.77 o                         
 -16   3  15         22.41         25.32         3.43 o                         
 -15   3  15          9.19         11.94         2.96 o                         
 -14   3  15          1.50          1.32         2.03 o                         
 -13   3  15        109.38        109.28         4.42 o                         
 -12   3  15        102.25         97.44         5.16 o                         
 -11   3  15         47.22         58.79         2.56 o                         
 -10   3  15          4.47          3.87         1.43 o                         
  -9   3  15          8.85          8.81         1.38 o                         
  -8   3  15         78.54         76.91         2.71 o                         
  -7   3  15         56.96         62.37         2.92 o                         
  -6   3  15        359.29        372.66         5.24 o                         
  -5   3  15          2.45          0.00         1.11 o                         
  -4   3  15         95.87         99.18         2.51 o                         
  -3   3  15         78.01         66.58         3.32 o                         
  -2   3  15        479.08        461.38         5.53 o                         
  -1   3  15          3.97          2.35         1.02 o                         
   0   3  15          2.05          2.80         1.11 o                         
   1   3  15         93.27         84.94         2.51 o                         
   2   3  15          3.20          1.63         1.19 o                         
   3   3  15        107.52        107.72         3.07 o                         
   4   3  15          0.00          2.35         1.38 o                         
   5   3  15         40.03         36.66         2.04 o                         
   6   3  15         21.32         23.64         2.13 o                         
   7   3  15         26.52         28.58         2.47 o                         
   8   3  15         18.02         13.69         2.20 o                         
   9   3  15         15.82         11.60         2.17 o                         
  10   3  15         33.13         30.29         3.00 o                         
 -15   4  15         26.85         36.65         5.38 o                         
 -14   4  15          8.46          7.37         2.81 o                         
 -13   4  15          3.94          5.21         2.57 o                         
 -12   4  15        180.35        205.47         6.35 o                         
 -11   4  15         37.21         35.01         2.96 o                         
 -10   4  15         19.29         24.18         2.24 o                         
  -9   4  15        159.35        160.42         4.14 o                         
  -8   4  15          2.22          4.22         1.47 o                         
  -7   4  15         99.86         88.69         2.81 o                         
  -6   4  15         34.71         42.23         1.84 o                         
  -5   4  15         69.29         77.58         2.35 o                         
  -4   4  15         70.17         77.37         2.70 o                         
  -3   4  15          0.17          0.06         1.23 o                         
  -2   4  15         99.86         93.05         3.27 o                         
  -1   4  15         63.00         66.87         3.55 o                         
   0   4  15         39.03         38.30         1.95 o                         
   1   4  15         98.64         96.58         2.87 o                         
   2   4  15         56.04         58.37         2.43 o                         
   3   4  15        123.45        116.59         3.16 o                         
   4   4  15         42.83         49.67         2.94 o                         
   5   4  15          1.87          2.77         1.52 o                         
   6   4  15        119.46        119.71         3.90 o                         
   7   4  15          0.40          0.60         1.86 o                         
   8   4  15         25.36         30.55         3.21 o                         
   9   4  15          0.59          5.23         2.36 o                         
 -14   5  15         31.44         31.37         3.80 o                         
 -13   5  15          0.02          0.00         2.96 o                         
 -12   5  15         15.55         19.51         2.88 o                         
 -11   5  15          0.07          0.12         2.02 o                         
 -10   5  15         23.63         27.45         2.31 o                         
  -9   5  15          1.71          0.00         1.72 o                         
  -8   5  15         17.23         23.73         2.13 o                         
  -7   5  15         17.09         17.75         1.92 o                         
  -6   5  15        113.89        104.57         3.03 o                         
  -5   5  15          6.08          7.01         1.63 o                         
  -4   5  15         10.18          8.38         1.72 o                         
  -3   5  15        134.02        126.11         3.65 o                         
  -2   5  15          2.34          0.58         1.66 o                         
  -1   5  15          4.73          5.05         1.88 o                         
   0   5  15          0.74          0.00         1.65 o                         
   1   5  15          6.31          4.86         1.94 o                         
   2   5  15         35.14         35.16         2.56 o                         
   3   5  15          9.15          8.82         1.75 o                         
   4   5  15         13.80         14.10         2.46 o                         
   5   5  15          9.05          8.25         1.88 o                         
   6   5  15          7.46          8.02         1.92 o                         
   7   5  15          1.10          0.00         1.88 o                         
 -11   6  15          3.24          1.39         2.24 o                         
 -10   6  15         23.92         24.03         3.12 o                         
  -9   6  15         73.32         79.50         3.43 o                         
  -8   6  15          2.62          0.16         1.74 o                         
  -7   6  15          5.63          6.19         1.96 o                         
  -6   6  15         12.06          9.04         2.02 o                         
  -5   6  15          0.86          0.00         1.63 o                         
  -4   6  15         51.95         49.48         2.58 o                         
  -3   6  15          0.27          0.00         1.63 o                         
  -2   6  15         21.59         25.64         2.39 o                         
  -1   6  15          0.20          0.00         1.77 o                         
   0   6  15          0.01          0.00         1.88 o                         
   1   6  15         16.77         26.39         2.37 o                         
   2   6  15          1.29          0.30         1.82 o                         
   3   6  15         45.86         53.49         3.71 o                         
   4   6  15          0.00          1.17         2.21 o                         
   5   6  15         13.14         13.25         2.46 o                         
  -7   7  15          0.01          1.38         2.01 o                         
  -6   7  15          0.24          0.10         1.99 o                         
  -5   7  15          1.33          3.31         2.03 o                         
  -4   7  15         35.70         37.94         2.83 o                         
  -3   7  15         29.47         33.82         2.61 o                         
  -2   7  15         22.09         28.26         2.96 o                         
  -1   7  15          0.91          1.45         2.31 o                         
   0   7  15          2.49          3.52         2.36 o                         
 -17   0  16         24.81         30.83         6.06 o                         
 -16   0  16          2.79          0.00         5.92 o                         
 -15   0  16         68.27         65.22         6.48 o                         
 -14   0  16          0.45          0.00         3.12 o                         
 -13   0  16        291.25        312.71        11.88 o                         
 -12   0  16          0.02          0.32         3.12 o                         
 -11   0  16        123.62        112.48         6.84 o                         
 -10   0  16          5.72          4.97         1.56 o                         
  -9   0  16         28.94         38.54         2.61 o                         
  -8   0  16        833.99        812.25        11.90 o                         
  -7   0  16        132.88        133.01         4.41 o                         
  -6   0  16          0.07          1.39         1.74 o                         
  -5   0  16          1.20          2.92         1.88 o                         
  -4   0  16        391.63        440.17         8.76 o                         
  -3   0  16       2469.04       2461.77        35.52 o                         
  -2   0  16         42.79         46.08         2.97 o                         
  -1   0  16       2218.49       2183.46        28.21 o                         
   0   0  16         32.63         33.21         3.31 o                         
   1   0  16        446.78        440.48         7.46 o                         
   2   0  16        118.13        130.33         4.60 o                         
   3   0  16       1578.55       1466.24        25.96 o                         
   4   0  16        582.81        567.29        12.28 o                         
   5   0  16        121.33         99.63         4.96 o                         
   6   0  16         14.92         13.07         2.94 o                         
   7   0  16          4.85          5.33         4.74 o                         
   8   0  16        340.28        366.17        18.95 o                         
   9   0  16          5.88          6.73         4.14 o                         
  10   0  16         12.73         19.35         4.55 o                         
  11   0  16          4.10          0.00         3.70 o                         
 -17   1  16          2.29          0.00         3.03 o                         
 -16   1  16          1.94          0.00         2.88 o                         
 -15   1  16         21.80         18.71         3.39 o                         
 -14   1  16         86.56         86.34         4.17 o                         
 -13   1  16         25.95         22.26         2.59 o                         
 -12   1  16         56.04         53.58         3.26 o                         
 -11   1  16          7.26          5.72         1.75 o                         
 -10   1  16          1.97          3.95         1.25 o                         
  -9   1  16         92.33         88.89         3.20 o                         
  -8   1  16          1.02          0.34         1.10 o                         
  -7   1  16          7.57          4.25         1.17 o                         
  -6   1  16         32.94         41.46         1.84 o                         
  -5   1  16        132.68        122.84         2.83 o                         
  -4   1  16        498.32        515.17         6.40 o                         
  -3   1  16          4.10          0.00         1.13 o                         
  -2   1  16        817.50        804.93         8.99 o                         
  -1   1  16        116.65        117.26         2.72 o                         
   0   1  16         74.64         76.34         2.05 o                         
   1   1  16         41.01         33.87         1.77 o                         
   2   1  16         35.01         32.32         1.78 o                         
   3   1  16          0.38          0.00         1.85 o                         
   4   1  16         14.43         16.51         1.91 o                         
   5   1  16          3.65          2.46         1.56 o                         
   6   1  16         12.32         13.65         2.19 o                         
   7   1  16         22.54         23.09         3.00 o                         
   8   1  16          2.36          3.31         3.16 o                         
   9   1  16          6.56          8.06         2.29 o                         
  10   1  16          1.92          0.00         1.87 o                         
  11   1  16         19.22         18.20         3.06 o                         
 -17   2  16          0.09          0.00         2.63 o                         
 -16   2  16         24.20         23.22         3.92 o                         
 -15   2  16         24.04         27.87         3.21 o                         
 -14   2  16          0.01          0.00         2.14 o                         
 -13   2  16        162.86        163.57         5.70 o                         
 -12   2  16          7.84         10.06         2.26 o                         
 -11   2  16         77.69         84.57         5.83 o                         
 -10   2  16         24.74         25.34         1.76 o                         
  -9   2  16          1.48          0.00         1.09 o                         
  -8   2  16         83.28         85.44         2.64 o                         
  -7   2  16         87.10         75.34         2.84 o                         
  -6   2  16        312.68        318.37         4.49 o                         
  -5   2  16        605.03        637.22         7.17 o                         
  -4   2  16        121.47        125.33         3.72 o                         
  -3   2  16        132.27        129.26         2.56 o                         
  -2   2  16        352.85        344.84         4.52 o                         
  -1   2  16          3.93          2.45         1.16 o                         
   0   2  16          0.73          0.00         1.12 o                         
   1   2  16          9.13          5.98         1.29 o                         
   2   2  16        365.94        348.22         5.23 o                         
   3   2  16          0.02          0.00         1.14 o                         
   4   2  16          8.54          9.61         1.54 o                         
   5   2  16         36.84         35.04         2.48 o                         
   6   2  16          4.91          1.88         1.58 o                         
   7   2  16         98.64        102.71         3.68 o                         
   8   2  16          0.86          0.00         1.74 o                         
   9   2  16         20.19         25.51         2.63 o                         
  10   2  16         16.17         20.98         2.60 o                         
 -16   3  16          2.39          0.00         2.68 o                         
 -15   3  16          2.21          3.83         3.46 o                         
 -14   3  16          5.88          0.00         3.04 o                         
 -13   3  16          0.00          0.00         1.90 o                         
 -12   3  16        296.14        297.94         6.54 o                         
 -11   3  16         10.57          4.68         1.61 o                         
 -10   3  16          6.15          1.90         1.67 o                         
  -9   3  16         47.79         38.29         2.09 o                         
  -8   3  16          0.30          0.00         1.18 o                         
  -7   3  16         88.89         80.39         2.48 o                         
  -6   3  16          1.25          1.81         1.18 o                         
  -5   3  16        340.75        345.45         5.03 o                         
  -4   3  16         40.59         35.58         1.79 o                         
  -3   3  16        175.71        170.21         4.24 o                         
  -2   3  16         62.92         49.73         2.09 o                         
  -1   3  16          1.46          1.62         1.02 o                         
   0   3  16        128.54        128.37         2.84 o                         
   1   3  16         59.54         60.89         2.23 o                         
   2   3  16         29.01         31.95         1.89 o                         
   3   3  16        100.73         94.17         2.84 o                         
   4   3  16         70.14         76.81         3.38 o                         
   5   3  16         61.16         57.50         2.88 o                         
   6   3  16         76.10         71.68         3.56 o                         
   7   3  16         35.47         30.92         2.43 o                         
   8   3  16          3.43          6.11         2.06 o                         
   9   3  16          4.35          1.79         2.38 o                         
 -15   4  16          6.08          6.67         3.00 o                         
 -14   4  16         32.53         42.15         3.82 o                         
 -13   4  16         54.73         55.73         4.27 o                         
 -12   4  16         67.49         66.27         4.15 o                         
 -11   4  16         68.02         54.91         3.06 o                         
 -10   4  16         55.73         47.75         2.82 o                         
  -9   4  16         12.37         15.06         2.07 o                         
  -8   4  16        227.57        243.68         4.69 o                         
  -7   4  16         65.20         61.04         2.26 o                         
  -6   4  16         62.82         68.72         2.45 o                         
  -5   4  16         85.06         79.41         3.28 o                         
  -4   4  16         54.61         61.18         3.01 o                         
  -3   4  16        170.27        166.21         3.70 o                         
  -2   4  16         41.50         35.91         2.33 o                         
  -1   4  16        192.94        190.12         4.10 o                         
   0   4  16          3.45          0.00         1.41 o                         
   1   4  16        222.07        228.08         4.38 o                         
   2   4  16          4.08          1.31         1.37 o                         
   3   4  16          0.11          1.60         1.43 o                         
   4   4  16         82.10         76.83         3.20 o                         
   5   4  16         60.35         64.13         3.36 o                         
   6   4  16         50.47         48.43         2.89 o                         
   7   4  16          1.14          2.85         2.04 o                         
   8   4  16         57.98         71.55         3.82 o                         
 -13   5  16          0.41          0.00         2.93 o                         
 -12   5  16         85.13         84.46         4.90 o                         
 -11   5  16          0.67          0.00         2.30 o                         
 -10   5  16          4.32          3.16         2.03 o                         
  -9   5  16        201.71        198.15         5.01 o                         
  -8   5  16          2.05          2.54         1.96 o                         
  -7   5  16         77.23         89.97         3.50 o                         
  -6   5  16          1.76          1.57         1.81 o                         
  -5   5  16          3.39          3.33         1.61 o                         
  -4   5  16         73.65         73.00         3.15 o                         
  -3   5  16          2.35          1.94         1.64 o                         
  -2   5  16        160.02        155.34         4.28 o                         
  -1   5  16         22.11         20.37         2.32 o                         
   0   5  16          1.43          3.72         1.87 o                         
   1   5  16          0.50          1.49         1.82 o                         
   2   5  16         86.95         88.11         3.68 o                         
   3   5  16         18.06         26.45         2.73 o                         
   4   5  16          0.60          0.64         1.79 o                         
   5   5  16         13.90         15.09         2.03 o                         
   6   5  16          1.95          2.23         1.97 o                         
 -10   6  16          6.17          9.58         2.82 o                         
  -9   6  16          9.62         13.17         2.14 o                         
  -8   6  16          5.57          6.95         2.50 o                         
  -7   6  16          2.44          0.99         1.90 o                         
  -6   6  16         23.39         27.34         2.95 o                         
  -5   6  16          1.78          0.00         2.21 o                         
  -4   6  16          7.01          6.16         1.96 o                         
  -3   6  16          1.38          2.81         1.82 o                         
  -2   6  16          6.60          8.87         2.14 o                         
  -1   6  16         20.80         27.08         2.63 o                         
   0   6  16         23.92         26.63         2.69 o                         
   1   6  16         58.18         56.31         3.31 o                         
   2   6  16          0.93          2.47         1.88 o                         
   3   6  16          4.15          0.36         2.15 o                         
   4   6  16          2.34          6.71         2.25 o                         
  -4   7  16          1.24          0.27         2.32 o                         
  -3   7  16          6.20          8.01         2.62 o                         
  -2   7  16          1.38          0.00         2.91 o                         
 -17   1  17          0.00          0.00         3.13 o                         
 -16   1  17         28.70         25.34         3.92 o                         
 -15   1  17         22.49         24.27         3.77 o                         
 -14   1  17          0.33          0.00         2.34 o                         
 -13   1  17         76.45         73.36         3.81 o                         
 -12   1  17        230.70        231.92         6.61 o                         
 -11   1  17        144.85        135.09         5.04 o                         
 -10   1  17          4.78          6.95         1.56 o                         
  -9   1  17         56.91         54.60         2.55 o                         
  -8   1  17         99.46        107.00         4.03 o                         
  -7   1  17         32.79         39.55         1.87 o                         
  -6   1  17        129.27        108.83         3.59 o                         
  -5   1  17         22.05         21.53         1.56 o                         
  -4   1  17        136.45        123.95         3.13 o                         
  -3   1  17        376.69        377.22         5.33 o                         
  -2   1  17        362.63        358.38         5.06 o                         
  -1   1  17        475.56        471.37         6.10 o                         
   0   1  17       1072.68       1069.92        10.75 o                         
   1   1  17          0.02          0.00         1.15 o                         
   2   1  17          0.09          0.00         1.41 o                         
   3   1  17        105.90         99.73         3.50 o                         
   4   1  17         20.15         23.03         2.15 o                         
   5   1  17         74.46         66.38         3.35 o                         
   6   1  17         20.93         13.66         2.37 o                         
   7   1  17         68.51         75.03         4.49 o                         
   8   1  17          8.81          9.20         2.81 o                         
   9   1  17          0.44          2.37         2.24 o                         
  10   1  17          0.77          2.48         2.04 o                         
 -17   2  17          1.85          0.00         3.03 o                         
 -16   2  17          0.54          0.00         2.57 o                         
 -15   2  17         18.85         11.02         2.84 o                         
 -14   2  17          9.24          7.13         2.78 o                         
 -13   2  17         44.67         42.59         3.30 o                         
 -12   2  17         56.32         51.15         3.39 o                         
 -11   2  17          0.34          0.17         1.63 o                         
 -10   2  17         21.74         18.55         1.82 o                         
  -9   2  17         47.00         39.44         1.96 o                         
  -8   2  17          0.14          1.19         1.14 o                         
  -7   2  17         73.16         69.40         2.34 o                         
  -6   2  17          0.42          0.56         1.12 o                         
  -5   2  17         60.96         48.26         2.09 o                         
  -4   2  17         42.43         35.65         2.31 o                         
  -3   2  17         66.37         64.16         2.43 o                         
  -2   2  17        306.52        314.24         4.36 o                         
  -1   2  17          7.17          7.09         1.35 o                         
   0   2  17         13.87          8.41         1.47 o                         
   1   2  17         63.60         63.10         2.39 o                         
   2   2  17        175.80        171.21         3.59 o                         
   3   2  17         10.74          9.77         1.90 o                         
   4   2  17         28.44         27.57         2.64 o                         
   5   2  17         24.55         17.76         2.12 o                         
   6   2  17         10.49         13.05         1.94 o                         
   7   2  17         11.76          9.93         1.88 o                         
   8   2  17          2.28          5.62         2.00 o                         
   9   2  17          8.79         13.47         2.44 o                         
 -16   3  17         16.15         15.89         3.34 o                         
 -15   3  17          3.66          0.00         2.81 o                         
 -14   3  17         14.99         18.36         3.11 o                         
 -13   3  17         88.16         88.08         5.21 o                         
 -12   3  17          0.87          0.00         1.99 o                         
 -11   3  17          1.65          0.00         1.72 o                         
 -10   3  17        100.42         88.32         3.51 o                         
  -9   3  17          0.20          0.72         1.33 o                         
  -8   3  17        102.71        108.03         2.95 o                         
  -7   3  17         17.62         23.72         1.72 o                         
  -6   3  17          3.55          1.66         1.26 o                         
  -5   3  17        116.75        110.12         2.89 o                         
  -4   3  17          2.34          0.00         1.27 o                         
  -3   3  17          2.19          0.98         1.21 o                         
  -2   3  17          8.19          7.65         1.76 o                         
  -1   3  17        102.28         97.93         2.91 o                         
   0   3  17         27.04         26.12         1.63 o                         
   1   3  17         91.07         89.51         2.93 o                         
   2   3  17         72.02         75.93         2.68 o                         
   3   3  17         12.45         11.81         1.57 o                         
   4   3  17         79.02         79.18         4.10 o                         
   5   3  17          1.13          3.20         1.72 o                         
   6   3  17         13.63         11.88         2.02 o                         
   7   3  17         21.11         20.71         2.96 o                         
   8   3  17         11.98         20.20         2.49 o                         
   9   3  17          0.09          0.00         2.10 o                         
 -14   4  17          4.27          6.83         2.90 o                         
 -13   4  17          3.03          3.95         2.85 o                         
 -12   4  17        262.12        298.86         7.77 o                         
 -11   4  17          1.69          2.91         1.89 o                         
 -10   4  17          3.93          1.92         1.93 o                         
  -9   4  17        206.58        210.71         4.96 o                         
  -8   4  17          1.43          6.61         1.69 o                         
  -7   4  17         31.72         32.82         2.14 o                         
  -6   4  17         71.71         81.20         2.76 o                         
  -5   4  17         65.56         69.36         2.40 o                         
  -4   4  17         24.94         21.04         2.13 o                         
  -3   4  17         82.14         83.76         3.34 o                         
  -2   4  17         47.97         50.79         2.91 o                         
  -1   4  17          2.34          2.65         1.62 o                         
   0   4  17         10.87          7.92         1.82 o                         
   1   4  17         21.38         15.14         1.94 o                         
   2   4  17        225.75        228.04         4.74 o                         
   3   4  17         92.10         99.47         3.20 o                         
   4   4  17         33.59         35.20         3.16 o                         
   5   4  17         13.92          9.70         1.98 o                         
   6   4  17         16.97         15.67         2.26 o                         
   7   4  17         52.82         69.43         3.77 o                         
 -13   5  17          0.61          0.07         2.84 o                         
 -12   5  17          0.05          0.00         2.68 o                         
 -11   5  17         24.62         24.73         3.07 o                         
 -10   5  17          8.71          7.59         2.28 o                         
  -9   5  17          4.16          9.96         2.19 o                         
  -8   5  17          1.21          2.30         2.05 o                         
  -7   5  17         49.37         54.15         3.49 o                         
  -6   5  17         29.75         28.28         2.49 o                         
  -5   5  17         33.42         40.38         2.63 o                         
  -4   5  17         86.79         81.85         4.62 o                         
  -3   5  17          2.90          0.98         1.82 o                         
  -2   5  17          5.90          4.29         1.92 o                         
  -1   5  17         14.58         19.02         2.25 o                         
   0   5  17        140.88        141.25         4.54 o                         
   1   5  17          0.06          0.25         1.96 o                         
   2   5  17          0.15          1.95         2.34 o                         
   3   5  17          0.09          0.84         2.13 o                         
   4   5  17          0.73          1.85         1.94 o                         
   5   5  17          0.27          0.00         2.43 o                         
 -10   6  17         51.60         73.22         5.53 o                         
  -9   6  17         14.67         15.94         3.14 o                         
  -8   6  17         36.51         32.10         2.80 o                         
  -7   6  17         74.28         82.99         4.36 o                         
  -6   6  17         27.58         36.74         3.26 o                         
  -5   6  17          0.13          0.00         2.24 o                         
  -4   6  17          0.02          1.61         1.96 o                         
  -3   6  17          5.92          5.25         2.15 o                         
  -2   6  17         10.09         13.15         2.35 o                         
  -1   6  17         68.75         69.92         3.58 o                         
   0   6  17          0.03          0.00         2.09 o                         
   1   6  17         16.78         19.22         2.58 o                         
   2   6  17          1.21          2.12         2.15 o                         
 -17   0  18          3.52          0.00        10.36 o                         
 -16   0  18          5.74         12.90         4.97 o                         
 -15   0  18         77.06         91.25         7.92 o                         
 -14   0  18          7.46          4.14         4.19 o                         
 -13   0  18         13.22          7.99         5.62 o                         
 -12   0  18        340.39        340.89        13.32 o                         
 -11   0  18        308.05        272.01        10.95 o                         
 -10   0  18         34.88         49.97         3.81 o                         
  -9   0  18          0.39          0.00         1.78 o                         
  -8   0  18         26.40         29.85         2.75 o                         
  -7   0  18        220.34        220.80         5.94 o                         
  -6   0  18        106.24         87.96         4.03 o                         
  -5   0  18        337.51        339.11         7.60 o                         
  -4   0  18         43.73         52.85         3.39 o                         
  -3   0  18         42.45         34.54         2.46 o                         
  -2   0  18        218.40        228.28         5.16 o                         
  -1   0  18          7.64          6.86         1.92 o                         
   0   0  18        457.71        435.38         7.77 o                         
   1   0  18         41.27         43.06         3.26 o                         
   2   0  18         15.72         12.97         2.79 o                         
   3   0  18        386.91        352.13         9.19 o                         
   4   0  18        152.72        182.12         6.68 o                         
   5   0  18         55.09         55.72         4.07 o                         
   6   0  18         69.60         82.98        10.63 o                         
   7   0  18          0.82          0.00         3.54 o                         
   8   0  18          6.32          8.99         4.38 o                         
   9   0  18          0.95          0.00         5.62 o                         
 -17   1  18          3.29          0.00         3.24 o                         
 -16   1  18         10.34          1.57         3.36 o                         
 -15   1  18          0.45          0.00         2.96 o                         
 -14   1  18          5.26          4.87         3.03 o                         
 -13   1  18         10.93          8.50         2.88 o                         
 -12   1  18          0.00          0.00         2.10 o                         
 -11   1  18         16.77         16.04         2.44 o                         
 -10   1  18         41.45         41.63         2.35 o                         
  -9   1  18         30.57         26.50         1.84 o                         
  -8   1  18         48.99         44.81         2.02 o                         
  -7   1  18          2.57          2.30         1.36 o                         
  -6   1  18         67.97         61.26         2.35 o                         
  -5   1  18         73.65         76.54         2.56 o                         
  -4   1  18        287.55        266.97         4.39 o                         
  -3   1  18          4.28          5.19         1.33 o                         
  -2   1  18         89.82         97.10         2.73 o                         
  -1   1  18         81.54         73.63         2.40 o                         
   0   1  18          0.63          0.00         1.21 o                         
   1   1  18         95.70         96.40         3.24 o                         
   2   1  18          7.25          4.89         1.66 o                         
   3   1  18         28.55         30.12         2.33 o                         
   4   1  18          0.58          0.00         1.60 o                         
   5   1  18         46.40         54.78         2.96 o                         
   6   1  18          4.80          5.39         2.32 o                         
   7   1  18          4.17          3.29         2.62 o                         
   8   1  18         23.44         22.90         3.43 o                         
   9   1  18          1.09          0.00         2.18 o                         
 -16   2  18          0.00          0.00         3.06 o                         
 -15   2  18         87.15         98.49         7.86 o                         
 -14   2  18          0.72          0.00         2.24 o                         
 -13   2  18         41.06         41.45         3.44 o                         
 -12   2  18          3.13          4.06         2.15 o                         
 -11   2  18          0.74          0.00         1.50 o                         
 -10   2  18        113.24        100.60         4.22 o                         
  -9   2  18        112.84        119.52         3.33 o                         
  -8   2  18        303.93        307.73         4.86 o                         
  -7   2  18          0.15          0.22         1.20 o                         
  -6   2  18         40.50         31.15         1.75 o                         
  -5   2  18        215.80        207.41         3.87 o                         
  -4   2  18          0.98          1.02         1.27 o                         
  -3   2  18        419.29        427.42         5.90 o                         
  -2   2  18        205.51        200.46         3.50 o                         
  -1   2  18        294.01        299.99         4.76 o                         
   0   2  18          0.04          0.00         1.35 o                         
   1   2  18        186.48        209.25         4.12 o                         
   2   2  18         38.95         30.56         2.23 o                         
   3   2  18         87.16         85.17         3.41 o                         
   4   2  18         41.11         44.45         2.82 o                         
   5   2  18         37.97         34.26         3.88 o                         
   6   2  18          6.96          6.89         1.92 o                         
   7   2  18          0.60          2.30         1.98 o                         
   8   2  18         55.29         55.52         3.47 o                         
   9   2  18          8.23          8.48         2.34 o                         
 -15   3  18          1.48          2.15         2.90 o                         
 -14   3  18         11.20         14.16         3.09 o                         
 -13   3  18         30.20         33.82         3.19 o                         
 -12   3  18         28.07         24.21         2.80 o                         
 -11   3  18          7.64          6.01         1.99 o                         
 -10   3  18          0.06          0.00         1.73 o                         
  -9   3  18        143.74        137.16         3.57 o                         
  -8   3  18         43.78         46.64         2.47 o                         
  -7   3  18          5.96          2.55         1.33 o                         
  -6   3  18         20.08         24.42         1.81 o                         
  -5   3  18         32.10         32.09         1.84 o                         
  -4   3  18         20.02         18.95         1.76 o                         
  -3   3  18         51.81         49.96         3.20 o                         
  -2   3  18        124.74        129.78         3.50 o                         
  -1   3  18        214.03        210.69         4.15 o                         
   0   3  18          3.32          2.47         1.67 o                         
   1   3  18         45.11         49.99         2.41 o                         
   2   3  18        107.99        117.90         3.23 o                         
   3   3  18         24.74         34.46         2.47 o                         
   4   3  18         60.22         55.44         2.90 o                         
   5   3  18          7.38          6.65         1.95 o                         
   6   3  18         39.84         42.52         2.77 o                         
   7   3  18         22.38         26.43         2.82 o                         
   8   3  18         18.98         19.52         2.75 o                         
 -14   4  18          0.62          0.00         2.77 o                         
 -13   4  18         14.73         18.77         3.48 o                         
 -12   4  18          3.60          6.21         3.05 o                         
 -11   4  18         27.99         36.08         3.55 o                         
 -10   4  18          9.24         10.36         2.30 o                         
  -9   4  18         20.39         16.07         2.19 o                         
  -8   4  18          2.08          0.39         1.75 o                         
  -7   4  18         21.01         23.24         2.05 o                         
  -6   4  18          2.80          3.30         1.37 o                         
  -5   4  18         51.92         62.45         2.42 o                         
  -4   4  18        101.12         93.16         3.59 o                         
  -3   4  18          4.29          5.43         1.74 o                         
  -2   4  18          3.87          3.38         1.66 o                         
  -1   4  18          0.17          0.00         1.54 o                         
   0   4  18        102.87        111.21         3.68 o                         
   1   4  18          0.38          0.00         1.59 o                         
   2   4  18         31.09         31.37         2.43 o                         
   3   4  18         14.26         20.11         2.55 o                         
   4   4  18          8.11          6.96         1.98 o                         
   5   4  18          0.13          0.00         1.73 o                         
   6   4  18          0.13          1.21         2.02 o                         
 -12   5  18          5.97          5.62         3.11 o                         
 -11   5  18         23.03         22.41         3.08 o                         
 -10   5  18          5.26          8.82         2.35 o                         
  -9   5  18          7.71          2.33         2.19 o                         
  -8   5  18         55.33         55.17         3.64 o                         
  -7   5  18         11.74          6.32         2.42 o                         
  -6   5  18        107.29        117.27         4.18 o                         
  -5   5  18          0.13          1.66         1.73 o                         
  -4   5  18          8.64         13.25         2.21 o                         
  -3   5  18         10.33         11.24         2.22 o                         
  -2   5  18         21.12         23.71         2.49 o                         
  -1   5  18         81.40         86.52         3.75 o                         
   0   5  18          0.01          1.33         1.96 o                         
   1   5  18         69.23         68.36         3.56 o                         
   2   5  18          9.81         11.95         2.30 o                         
   3   5  18          0.27          2.49         2.15 o                         
   4   5  18         10.30         14.94         2.65 o                         
  -8   6  18         13.28         18.17         3.01 o                         
  -7   6  18          3.55          9.04         2.76 o                         
  -6   6  18          4.87          7.31         2.61 o                         
  -5   6  18          9.45         13.60         2.82 o                         
  -4   6  18          0.62          0.00         2.27 o                         
  -3   6  18         31.76         35.66         2.95 o                         
  -2   6  18          0.07          3.93         2.21 o                         
  -1   6  18          0.01          1.56         2.11 o                         
   0   6  18          0.02          4.55         2.27 o                         
   1   6  18         20.36         29.07         2.93 o                         
 -16   1  19         17.46         13.35         3.67 o                         
 -15   1  19        104.87         96.57         5.91 o                         
 -14   1  19          5.83          3.16         3.10 o                         
 -13   1  19         43.03         44.86         4.06 o                         
 -12   1  19         41.53         37.78         3.83 o                         
 -11   1  19          4.12          5.06         2.75 o                         
 -10   1  19        144.66        142.42         3.90 o                         
  -9   1  19         70.39         78.01         2.80 o                         
  -8   1  19          0.77          0.32         1.40 o                         
  -7   1  19        149.04        154.60         3.54 o                         
  -6   1  19         53.84         51.03         2.62 o                         
  -5   1  19         51.85         51.12         2.25 o                         
  -4   1  19        113.09        115.48         3.03 o                         
  -3   1  19         80.28         72.71         2.58 o                         
  -2   1  19          1.66          2.28         1.35 o                         
  -1   1  19         55.66         48.34         2.16 o                         
   0   1  19        212.65        219.27         4.19 o                         
   1   1  19        150.80        147.95         3.97 o                         
   2   1  19         55.99         65.17         2.97 o                         
   3   1  19        193.01        186.50         4.81 o                         
   4   1  19         37.60         40.56         2.75 o                         
   5   1  19          0.21          0.00         1.81 o                         
   6   1  19         74.89         81.25         5.31 o                         
   7   1  19          0.27          0.85         2.73 o                         
   8   1  19         26.72         25.42         3.66 o                         
 -16   2  19         26.94         27.70         4.78 o                         
 -15   2  19          2.13          0.00         2.71 o                         
 -14   2  19          0.10          0.00         2.62 o                         
 -13   2  19         10.58          7.64         2.39 o                         
 -12   2  19          3.40          0.79         2.60 o                         
 -11   2  19         27.67         25.43         2.30 o                         
 -10   2  19          4.46          4.80         1.69 o                         
  -9   2  19        109.67        120.19         4.17 o                         
  -8   2  19          3.88          0.00         1.33 o                         
  -7   2  19         43.56         44.51         2.17 o                         
  -6   2  19        140.16        140.14         3.35 o                         
  -5   2  19        421.09        404.09         5.82 o                         
  -4   2  19         91.13         83.66         3.74 o                         
  -3   2  19         17.46         16.84         1.66 o                         
  -2   2  19         75.14         68.30         2.56 o                         
  -1   2  19         11.29         10.65         1.59 o                         
   0   2  19         92.93         91.79         4.20 o                         
   1   2  19         22.82         23.77         2.52 o                         
   2   2  19         47.53         53.59         2.75 o                         
   3   2  19         16.52         15.42         2.16 o                         
   4   2  19         26.47         24.27         2.46 o                         
   5   2  19          6.71          8.91         2.16 o                         
   6   2  19          0.14          0.00         1.73 o                         
   7   2  19          4.21          6.78         2.29 o                         
   8   2  19          3.26          5.04         2.38 o                         
 -15   3  19          2.28          4.49         3.11 o                         
 -14   3  19          1.48          1.21         3.02 o                         
 -13   3  19          0.41          0.00         2.59 o                         
 -12   3  19          0.11          0.00         2.08 o                         
 -11   3  19          6.10          3.82         1.96 o                         
 -10   3  19        102.91        103.59         4.94 o                         
  -9   3  19         27.11         22.86         2.05 o                         
  -8   3  19         11.11         10.12         1.78 o                         
  -7   3  19          0.83          0.69         1.39 o                         
  -6   3  19         36.70         34.57         2.13 o                         
  -5   3  19         45.56         53.19         2.43 o                         
  -4   3  19          0.24          0.00         1.41 o                         
  -3   3  19         11.35         10.62         1.64 o                         
  -2   3  19          1.78          0.00         1.39 o                         
  -1   3  19         28.29         24.45         3.57 o                         
   0   3  19         47.33         49.34         2.86 o                         
   1   3  19         14.39         16.28         2.09 o                         
   2   3  19         89.21         87.09         3.21 o                         
   3   3  19          3.65          5.25         1.75 o                         
   4   3  19          9.04          3.69         2.42 o                         
   5   3  19          3.05          6.19         1.98 o                         
   6   3  19         41.28         47.20         3.04 o                         
   7   3  19         25.81         22.77         2.84 o                         
 -13   4  19          0.59          0.62         2.86 o                         
 -12   4  19          3.92          1.39         3.12 o                         
 -11   4  19         85.10         89.25         4.48 o                         
 -10   4  19          6.48          9.27         2.51 o                         
  -9   4  19        102.83        115.92         4.13 o                         
  -8   4  19         45.94         49.55         3.44 o                         
  -7   4  19         24.31         27.22         2.52 o                         
  -6   4  19        117.34        115.89         3.31 o                         
  -5   4  19         11.81         14.15         1.84 o                         
  -4   4  19         13.48         14.61         2.32 o                         
  -3   4  19         30.63         29.97         2.45 o                         
  -2   4  19         13.73         15.42         2.05 o                         
  -1   4  19         25.97         25.25         2.25 o                         
   0   4  19          4.75          2.77         1.80 o                         
   1   4  19         14.74         14.35         2.05 o                         
   2   4  19          0.02          0.00         1.85 o                         
   3   4  19          2.75          2.28         2.13 o                         
   4   4  19          3.80          4.55         2.60 o                         
   5   4  19         56.95         59.46         3.72 o                         
 -11   5  19          6.06          2.56         2.73 o                         
 -10   5  19          5.14          3.29         2.65 o                         
  -9   5  19          1.84          2.20         2.32 o                         
  -8   5  19         41.39         41.57         3.43 o                         
  -7   5  19         17.51         13.62         2.64 o                         
  -6   5  19          0.00          0.00         1.92 o                         
  -5   5  19         26.02         32.05         2.59 o                         
  -4   5  19         23.98         25.36         2.62 o                         
  -3   5  19         22.32         20.84         2.55 o                         
  -2   5  19          7.91          7.82         2.23 o                         
  -1   5  19          1.93          0.01         1.90 o                         
   0   5  19          4.41          0.74         1.99 o                         
   1   5  19          8.45          8.33         2.30 o                         
   2   5  19          0.86          0.00         2.06 o                         
   3   5  19         26.32         17.14         2.80 o                         
  -7   6  19         93.98        120.02         5.21 o                         
  -6   6  19          5.50          4.13         2.59 o                         
  -5   6  19         30.96         26.53         3.54 o                         
  -4   6  19         34.28         37.11         3.28 o                         
  -3   6  19         35.08         44.49         3.28 o                         
  -2   6  19          1.25          1.96         2.26 o                         
  -1   6  19          3.88          2.48         3.22 o                         
 -16   0  20          8.88          0.00         7.40 o                         
 -15   0  20         64.78         64.99         7.12 o                         
 -14   0  20         58.54         58.63        18.06 o                         
 -13   0  20        112.20        126.07         8.99 o                         
 -12   0  20         46.91         51.44         6.06 o                         
 -11   0  20         48.01         54.91        11.25 o                         
 -10   0  20        146.77        128.01         6.17 o                         
  -9   0  20        167.15        180.48         5.81 o                         
  -8   0  20         51.76         52.86         4.53 o                         
  -7   0  20        206.43        223.43         6.59 o                         
  -6   0  20         20.40         20.23         2.70 o                         
  -5   0  20          0.76          3.00         2.26 o                         
  -4   0  20        793.16        818.77        12.77 o                         
  -3   0  20         23.33         16.73         2.23 o                         
  -2   0  20        240.80        247.07         5.80 o                         
  -1   0  20         15.75         17.03         2.73 o                         
   0   0  20          2.96          3.43         2.34 o                         
   1   0  20          8.83         10.10         2.50 o                         
   2   0  20         28.50         27.14         4.44 o                         
   3   0  20         26.21         27.56         3.57 o                         
   4   0  20          6.33          2.28         2.58 o                         
   5   0  20         35.46         34.29         3.99 o                         
   6   0  20         28.28         29.08         5.15 o                         
   7   0  20          0.20          0.00         4.12 o                         
 -16   1  20          0.25          0.00         3.39 o                         
 -15   1  20          0.05          0.00         4.07 o                         
 -14   1  20          5.99          0.00         3.13 o                         
 -13   1  20          4.90          1.09         3.03 o                         
 -12   1  20         24.99         27.17         3.53 o                         
 -11   1  20         17.04         19.01         3.39 o                         
 -10   1  20          6.51          7.13         1.99 o                         
  -9   1  20          8.23          6.13         1.94 o                         
  -8   1  20         77.71         85.41         2.95 o                         
  -7   1  20        115.62        132.10         4.60 o                         
  -6   1  20        116.64        112.40         3.18 o                         
  -5   1  20         71.83         74.34         2.70 o                         
  -4   1  20         12.51         10.70         1.61 o                         
  -3   1  20         97.59         95.28         3.30 o                         
  -2   1  20         17.42         16.66         1.76 o                         
  -1   1  20         18.73         17.23         1.80 o                         
   0   1  20          9.56          7.97         1.76 o                         
   1   1  20        217.06        225.33         4.98 o                         
   2   1  20         15.53         16.64         2.26 o                         
   3   1  20          0.09          0.00         1.77 o                         
   4   1  20         33.40         35.32         3.03 o                         
   5   1  20         16.47         24.08         2.47 o                         
   6   1  20          0.06          4.08         2.29 o                         
   7   1  20         12.39         14.73         3.45 o                         
 -15   2  20          2.78          0.00         2.84 o                         
 -14   2  20         45.19         44.59         4.06 o                         
 -13   2  20         31.29         34.01         3.75 o                         
 -12   2  20         41.55         47.88         3.41 o                         
 -11   2  20         37.38         38.63         2.73 o                         
 -10   2  20         10.85         12.46         1.85 o                         
  -9   2  20         18.11         20.50         2.32 o                         
  -8   2  20          0.11          0.00         1.32 o                         
  -7   2  20         79.03         75.66         2.79 o                         
  -6   2  20          3.44          2.68         1.62 o                         
  -5   2  20         12.99         21.57         1.87 o                         
  -4   2  20        108.09        104.54         3.09 o                         
  -3   2  20          0.87          0.00         1.46 o                         
  -2   2  20         11.09          8.03         1.59 o                         
  -1   2  20         31.37         26.97         2.22 o                         
   0   2  20        163.15        164.38         4.31 o                         
   1   2  20         57.12         52.08         2.82 o                         
   2   2  20         26.44         32.10         2.45 o                         
   3   2  20         63.15         73.31         3.63 o                         
   4   2  20         61.06         64.24         3.45 o                         
   5   2  20          1.35          0.04         1.99 o                         
   6   2  20          3.65          0.43         2.05 o                         
   7   2  20          0.22          0.00         2.16 o                         
 -14   3  20         16.66         14.36         3.25 o                         
 -13   3  20         19.31         18.96         3.26 o                         
 -12   3  20          9.41          8.91         2.64 o                         
 -11   3  20         75.26         71.62         5.87 o                         
 -10   3  20          1.22          2.35         1.98 o                         
  -9   3  20          0.02          0.00         1.64 o                         
  -8   3  20          9.20          9.12         1.75 o                         
  -7   3  20         10.07          9.29         1.68 o                         
  -6   3  20         64.00         69.25         3.66 o                         
  -5   3  20        129.08        127.31         3.47 o                         
  -4   3  20         40.55         40.42         2.40 o                         
  -3   3  20          0.84          0.00         1.39 o                         
  -2   3  20         36.92         43.97         2.68 o                         
  -1   3  20          3.06          2.05         1.78 o                         
   0   3  20         67.68         59.54         3.10 o                         
   1   3  20         73.99         70.87         3.73 o                         
   2   3  20         19.86         23.64         2.53 o                         
   3   3  20         13.01         15.79         2.57 o                         
   4   3  20         14.86         14.77         2.34 o                         
   5   3  20         66.06         78.06         3.64 o                         
   6   3  20          1.34          3.13         2.15 o                         
 -13   4  20          0.40          0.00         2.83 o                         
 -12   4  20          2.02          0.00         2.70 o                         
 -11   4  20          0.35          0.00         2.21 o                         
 -10   4  20          2.05          0.00         1.93 o                         
  -9   4  20         42.59         51.39         3.14 o                         
  -8   4  20         60.92         63.75         4.24 o                         
  -7   4  20          8.73          8.97         1.97 o                         
  -6   4  20          0.30          0.00         1.78 o                         
  -5   4  20          0.28          0.00         1.91 o                         
  -4   4  20         11.03          8.98         2.14 o                         
  -3   4  20          7.65         12.24         2.17 o                         
  -2   4  20         13.96         17.21         2.30 o                         
  -1   4  20          1.64          0.00         1.87 o                         
   0   4  20         11.69          7.65         1.97 o                         
   1   4  20          9.89          9.75         2.26 o                         
   2   4  20          0.59          0.19         2.00 o                         
   3   4  20         52.66         56.80         4.07 o                         
   4   4  20          1.28          5.22         2.49 o                         
 -10   5  20         22.60         18.99         3.02 o                         
  -9   5  20          7.07          2.05         2.48 o                         
  -8   5  20         20.18         22.24         3.23 o                         
  -7   5  20         10.39          9.99         2.56 o                         
  -6   5  20          0.15          0.00         2.19 o                         
  -5   5  20         16.03         13.18         2.58 o                         
  -4   5  20          2.88          2.66         2.17 o                         
  -3   5  20        129.70        142.81         4.78 o                         
  -2   5  20         12.00         10.87         2.35 o                         
  -1   5  20          1.68          0.00         2.04 o                         
   0   5  20         27.35         36.22         3.08 o                         
   1   5  20          8.35         12.38         2.43 o                         
 -15   1  21          6.44          7.19         3.69 o                         
 -14   1  21        113.18        104.96        10.99 o                         
 -13   1  21         16.86         12.64         3.60 o                         
 -12   1  21         61.46         65.63         4.94 o                         
 -11   1  21         56.02         59.12         3.82 o                         
 -10   1  21         94.52         94.55         5.59 o                         
  -9   1  21         27.62         30.55         2.15 o                         
  -8   1  21          1.47          1.81         1.54 o                         
  -7   1  21         36.25         41.35         2.38 o                         
  -6   1  21        246.65        259.22         4.70 o                         
  -5   1  21         14.60         13.91         1.78 o                         
  -4   1  21        306.16        300.97         5.11 o                         
  -3   1  21          0.15          0.00         1.62 o                         
  -2   1  21          0.68          0.00         1.43 o                         
  -1   1  21          2.17          2.92         1.63 o                         
   0   1  21         82.26         72.30         3.15 o                         
   1   1  21         58.59         55.27         2.97 o                         
   2   1  21          1.55          0.29         1.85 o                         
   3   1  21         22.65         22.20         2.44 o                         
   4   1  21         12.69         15.42         2.36 o                         
   5   1  21          0.19          0.00         2.92 o                         
   6   1  21         43.89         43.87         6.70 o                         
 -14   2  21          3.67          1.06         2.99 o                         
 -13   2  21         23.89         17.22         3.30 o                         
 -12   2  21          0.30          0.00         2.43 o                         
 -11   2  21         10.47         11.98         2.94 o                         
 -10   2  21         14.69         11.33         1.90 o                         
  -9   2  21          3.28          0.00         1.61 o                         
  -8   2  21         59.69         61.33         3.52 o                         
  -7   2  21          1.04          3.73         1.59 o                         
  -6   2  21          0.03          0.00         1.50 o                         
  -5   2  21         66.23         67.79         2.79 o                         
  -4   2  21          0.49          0.84         1.55 o                         
  -3   2  21          0.89          2.54         1.53 o                         
  -2   2  21         97.66         91.05         3.70 o                         
  -1   2  21          1.08          3.03         1.80 o                         
   0   2  21          1.48          2.38         1.80 o                         
   1   2  21         15.35         18.19         2.44 o                         
   2   2  21          9.55          6.70         1.92 o                         
   3   2  21          5.56          2.46         1.96 o                         
   4   2  21          0.15          2.48         2.11 o                         
   5   2  21          7.46          7.00         2.52 o                         
   6   2  21          0.48          0.30         2.02 o                         
 -13   3  21          3.06          0.00         3.84 o                         
 -12   3  21         10.36          1.62         2.64 o                         
 -11   3  21         24.74         23.63         2.95 o                         
 -10   3  21          0.15          1.44         2.02 o                         
  -9   3  21          2.32          0.36         1.72 o                         
  -8   3  21         57.70         58.00         2.87 o                         
  -7   3  21         53.89         58.67         3.83 o                         
  -6   3  21          1.45          0.77         2.13 o                         
  -5   3  21          2.43          0.00         1.48 o                         
  -4   3  21         43.87         56.06         2.61 o                         
  -3   3  21          5.01          3.32         1.73 o                         
  -2   3  21         14.10         13.24         2.14 o                         
  -1   3  21          0.01          0.00         1.80 o                         
   0   3  21          2.32          4.49         2.21 o                         
   1   3  21         67.11         67.36         3.77 o                         
   2   3  21          4.08          1.42         2.04 o                         
   3   3  21         30.46         28.96         2.96 o                         
   4   3  21          3.30          0.14         2.87 o                         
 -12   4  21         31.47         31.57         3.81 o                         
 -11   4  21          2.24          2.27         2.96 o                         
 -10   4  21         37.84         28.93         2.80 o                         
  -9   4  21         16.91         13.51         2.41 o                         
  -8   4  21         25.73         24.74         2.69 o                         
  -7   4  21         11.01         15.17         2.41 o                         
  -6   4  21          8.82         18.55         2.43 o                         
  -5   4  21         70.97         77.63         3.60 o                         
  -4   4  21         56.50         57.54         3.24 o                         
  -3   4  21        204.82        220.45         8.26 o                         
  -2   4  21          9.80          5.65         2.04 o                         
  -1   4  21          1.73          0.33         1.94 o                         
   0   4  21         52.27         52.38         3.38 o                         
   1   4  21          1.69          4.44         2.17 o                         
   2   4  21         22.19         25.71         2.77 o                         
   3   4  21          8.84          3.79         2.47 o                         
  -8   5  21          0.54          0.00         2.36 o                         
  -7   5  21          5.45          4.54         2.66 o                         
  -6   5  21          0.57          0.00         2.64 o                         
  -5   5  21         31.52         34.05         3.25 o                         
  -4   5  21          7.00          8.12         2.30 o                         
  -3   5  21          0.02          3.10         2.18 o                         
  -2   5  21          0.25          2.93         2.31 o                         
  -1   5  21         63.56         74.33         3.85 o                         
   0   5  21         18.46         19.94         2.69 o                         
 -15   0  22          0.26          0.00         4.97 o                         
 -14   0  22         18.85         11.60         5.92 o                         
 -13   0  22          9.68         14.21         5.86 o                         
 -12   0  22         79.99         87.74        15.99 o                         
 -11   0  22         65.61         73.83        13.32 o                         
 -10   0  22         25.47         21.94         3.92 o                         
  -9   0  22        229.15        254.37         7.32 o                         
  -8   0  22         13.29         20.11         3.00 o                         
  -7   0  22          0.34          1.40         2.36 o                         
  -6   0  22        328.48        344.13         9.38 o                         
  -5   0  22         16.17         18.99         3.02 o                         
  -4   0  22         75.15         66.80         5.99 o                         
  -3   0  22        181.17        195.94         6.51 o                         
  -2   0  22         14.74         13.29         2.86 o                         
  -1   0  22         40.64         45.41         3.81 o                         
   0   0  22         35.17         31.13         5.04 o                         
   1   0  22         36.81         37.52         4.07 o                         
   2   0  22          3.28          4.76         2.86 o                         
   3   0  22          4.97          7.72         2.95 o                         
   4   0  22          4.89          6.20         3.83 o                         
   5   0  22          1.88          2.38         3.07 o                         
 -14   1  22          6.96          0.06         3.59 o                         
 -13   1  22         17.53          8.09         3.62 o                         
 -12   1  22          0.22          0.00         3.17 o                         
 -11   1  22         89.91         95.53         4.79 o                         
 -10   1  22          2.99          4.01         2.18 o                         
  -9   1  22          0.01          1.04         1.79 o                         
  -8   1  22          9.33          9.74         1.82 o                         
  -7   1  22         78.42         80.78         3.06 o                         
  -6   1  22         11.02         11.11         1.85 o                         
  -5   1  22         52.22         55.55         2.64 o                         
  -4   1  22         10.38         11.40         1.86 o                         
  -3   1  22         49.40         52.12         2.77 o                         
  -2   1  22          8.65         12.32         2.02 o                         
  -1   1  22          0.65          0.00         1.71 o                         
   0   1  22          2.62          2.52         1.86 o                         
   1   1  22          0.01          0.55         2.07 o                         
   2   1  22          6.99          7.23         2.16 o                         
   3   1  22          0.02          1.88         2.05 o                         
   4   1  22          9.47         10.30         3.16 o                         
   5   1  22          2.76          2.80         3.48 o                         
 -14   2  22         63.32         69.58         5.01 o                         
 -13   2  22          0.22          1.18         2.96 o                         
 -12   2  22          0.08          0.00         2.86 o                         
 -11   2  22         20.57         18.85         3.28 o                         
 -10   2  22          1.09          0.00         1.91 o                         
  -9   2  22         35.01         37.53         2.83 o                         
  -8   2  22         43.91         49.63         2.85 o                         
  -7   2  22         27.65         30.01         2.22 o                         
  -6   2  22          0.16          0.00         1.50 o                         
  -5   2  22          6.65          6.18         1.71 o                         
  -4   2  22         12.04         14.21         1.98 o                         
  -3   2  22         64.24         53.41         2.61 o                         
  -2   2  22         97.88        103.05         3.59 o                         
  -1   2  22         35.87         40.74         2.83 o                         
   0   2  22          1.23          0.00         2.07 o                         
   1   2  22          1.78          0.00         2.08 o                         
   2   2  22          1.22          4.08         2.73 o                         
   3   2  22         17.76         16.80         2.90 o                         
   4   2  22         88.83         87.74         4.59 o                         
 -12   3  22         14.93          5.59         3.55 o                         
 -11   3  22          8.54          9.47         2.70 o                         
 -10   3  22         38.84         44.83         3.14 o                         
  -9   3  22          0.82          0.00         1.76 o                         
  -8   3  22         16.59         17.67         2.43 o                         
  -7   3  22          6.98          7.02         2.07 o                         
  -6   3  22         24.76         32.23         2.43 o                         
  -5   3  22         10.85          7.02         1.87 o                         
  -4   3  22          9.99          9.39         2.06 o                         
  -3   3  22        144.61        160.74         4.63 o                         
  -2   3  22          5.98          0.72         2.41 o                         
  -1   3  22         12.77         12.10         2.53 o                         
   0   3  22          0.40          0.42         2.32 o                         
   1   3  22         29.35         31.19         3.22 o                         
   2   3  22          0.25          1.02         2.16 o                         
   3   3  22          5.86          7.88         2.55 o                         
 -10   4  22          2.47          2.93         2.27 o                         
  -9   4  22          7.86          7.20         2.33 o                         
  -8   4  22          5.99          3.77         2.49 o                         
  -7   4  22         30.80         28.76         4.02 o                         
  -6   4  22          8.42         10.10         2.51 o                         
  -5   4  22         41.70         38.72         2.98 o                         
  -4   4  22          5.24          9.27         2.29 o                         
  -3   4  22          0.36          1.82         2.11 o                         
  -2   4  22          1.76          2.75         1.97 o                         
  -1   4  22         47.39         54.59         3.47 o                         
   0   4  22          3.96          6.41         2.34 o                         
   1   4  22         31.96         34.50         3.08 o                         
 -13   1  23          1.99          0.00         3.30 o                         
 -12   1  23         21.92         24.97         4.35 o                         
 -11   1  23        115.67        128.12         5.07 o                         
 -10   1  23          0.81          5.12         2.46 o                         
  -9   1  23        190.01        207.47         5.51 o                         
  -8   1  23          0.63          0.23         1.75 o                         
  -7   1  23         29.96         25.83         2.18 o                         
  -6   1  23        117.99        120.76         4.21 o                         
  -5   1  23         16.91         17.30         2.02 o                         
  -4   1  23         52.72         53.55         2.70 o                         
  -3   1  23        140.82        145.44         6.27 o                         
  -2   1  23         14.60         14.69         2.15 o                         
  -1   1  23          0.29          0.74         1.80 o                         
   0   1  23         18.74         26.09         2.56 o                         
   1   1  23          3.92          5.12         2.01 o                         
   2   1  23          2.90          4.27         2.69 o                         
   3   1  23          0.02          0.00         2.67 o                         
   4   1  23          3.12          5.65         2.68 o                         
 -13   2  23         25.49         30.40         3.95 o                         
 -12   2  23          9.64          8.95         3.24 o                         
 -11   2  23         16.07         17.03         3.33 o                         
 -10   2  23         13.89         13.51         2.46 o                         
  -9   2  23          2.74          0.00         1.91 o                         
  -8   2  23          0.93          1.32         2.07 o                         
  -7   2  23         68.79         64.44         4.35 o                         
  -6   2  23          7.92          5.20         1.85 o                         
  -5   2  23          7.35          5.16         1.82 o                         
  -4   2  23         25.04         28.99         2.26 o                         
  -3   2  23          0.15          0.39         1.93 o                         
  -2   2  23          0.81          1.11         1.76 o                         
  -1   2  23          9.12         16.00         2.69 o                         
   0   2  23          4.11          4.42         2.32 o                         
   1   2  23          7.51          9.98         2.56 o                         
   2   2  23          2.28          1.21         2.63 o                         
   3   2  23          0.62          1.79         2.67 o                         
 -11   3  23         18.01         10.05         3.76 o                         
 -10   3  23         14.12         14.18         2.58 o                         
  -9   3  23         12.85          6.43         2.43 o                         
  -8   3  23         23.70         24.53         2.63 o                         
  -7   3  23          8.13          5.44         2.12 o                         
  -6   3  23          0.58          0.00         1.86 o                         
  -5   3  23         62.84         63.36         3.12 o                         
  -4   3  23         55.26         61.27         3.20 o                         
  -3   3  23          0.12          0.00         2.02 o                         
  -2   3  23          0.02          0.00         2.39 o                         
  -1   3  23         66.82         78.51         4.34 o                         
   0   3  23          3.09          1.62         2.44 o                         
   1   3  23         31.56         28.37         3.12 o                         
   2   3  23          0.06          0.00         2.39 o                         
  -9   4  23         13.46         11.35         3.11 o                         
  -8   4  23          4.56          6.90         2.98 o                         
  -7   4  23         11.33          7.64         2.47 o                         
  -6   4  23          4.46          0.50         2.42 o                         
  -5   4  23          9.66         11.51         2.48 o                         
  -4   4  23          0.41          3.02         2.21 o                         
  -3   4  23          9.61         13.19         2.54 o                         
  -2   4  23         49.85         55.35         3.57 o                         
  -1   4  23         25.19         29.74         3.01 o                         
 -13   0  24         11.46          3.74         5.22 o                         
 -12   0  24         16.24         13.33         7.70 o                         
 -11   0  24          0.10          1.78         4.61 o                         
 -10   0  24         21.66         23.58         4.18 o                         
  -9   0  24        151.00        165.18        10.61 o                         
  -8   0  24         14.79         19.53         3.02 o                         
  -7   0  24         35.94         29.73         3.02 o                         
  -6   0  24        204.04        212.50         7.28 o                         
  -5   0  24         13.48         17.59         3.38 o                         
  -4   0  24         13.37          5.13         2.82 o                         
  -3   0  24         87.29         93.06         5.17 o                         
  -2   0  24         23.30         29.72         3.77 o                         
  -1   0  24          2.70          1.23         2.73 o                         
   0   0  24         11.08         16.01         3.30 o                         
   1   0  24          4.23          6.69         3.38 o                         
   2   0  24         15.03         22.17         3.73 o                         
 -12   1  24          0.07          0.00         2.82 o                         
 -11   1  24          0.07          0.00         2.30 o                         
 -10   1  24         24.68         25.87         3.18 o                         
  -9   1  24         14.41         14.43         2.30 o                         
  -8   1  24          0.02          0.00         1.72 o                         
  -7   1  24         11.53         12.33         2.07 o                         
  -6   1  24         18.40         14.17         2.30 o                         
  -5   1  24          1.10          0.00         1.70 o                         
  -4   1  24         27.56         27.59         2.48 o                         
  -3   1  24          2.46          1.20         1.97 o                         
  -2   1  24          0.09          0.00         1.95 o                         
  -1   1  24          2.36          1.21         1.86 o                         
   0   1  24         11.73         10.14         2.26 o                         
   1   1  24          3.50          1.13         2.17 o                         
   2   1  24          0.03          0.00         2.48 o                         
 -11   2  24         81.42         95.84         6.86 o                         
 -10   2  24          2.30          4.49         2.37 o                         
  -9   2  24          3.78          0.70         2.05 o                         
  -8   2  24          6.17          7.68         2.07 o                         
  -7   2  24          9.59          7.14         2.03 o                         
  -6   2  24        106.90        110.67         3.79 o                         
  -5   2  24          1.47          0.00         1.87 o                         
  -4   2  24          9.10          8.80         2.09 o                         
  -3   2  24          1.42          1.32         1.99 o                         
  -2   2  24         60.42         65.85         3.94 o                         
  -1   2  24         58.36         55.44         3.76 o                         
   0   2  24         17.04         13.15         2.77 o                         
   1   2  24         31.03         34.03         3.28 o                         
 -10   3  24         34.37         38.89         4.26 o                         
  -9   3  24          2.39          1.22         2.53 o                         
  -8   3  24          6.34          4.40         2.15 o                         
  -7   3  24         23.97         27.51         2.84 o                         
  -6   3  24         24.70         25.36         2.71 o                         
  -5   3  24         20.33         29.02         2.72 o                         
  -4   3  24         19.02         22.62         2.48 o                         
  -3   3  24          0.45          1.52         2.47 o                         
  -2   3  24          6.43          6.73         2.64 o                         
  -1   3  24          0.05          0.00         2.30 o                         
   0   3  24         10.18         21.94         3.18 o                         
 -11   1  25         16.44         21.05         3.09 o                         
 -10   1  25         13.88         16.74         2.94 o                         
  -9   1  25         29.14         34.32         2.78 o                         
  -8   1  25         10.74          9.94         2.28 o                         
  -7   1  25         47.44         50.77         2.90 o                         
  -6   1  25         50.36         57.56         3.07 o                         
  -5   1  25         70.38         73.44         3.52 o                         
  -4   1  25          0.02          0.00         1.95 o                         
  -3   1  25         11.66         10.60         2.41 o                         
  -2   1  25         17.45         25.99         2.91 o                         
  -1   1  25         16.10         15.59         2.54 o                         
   0   1  25         20.57         24.26         2.79 o                         
 -10   2  25         31.83         37.43         3.45 o                         
  -9   2  25          0.04          0.00         2.14 o                         
  -8   2  25         16.10         16.78         2.94 o                         
  -7   2  25         17.36         23.73         2.46 o                         
  -6   2  25         18.23         18.46         2.25 o                         
  -5   2  25          1.47          1.84         2.02 o                         
  -4   2  25          7.00          3.05         2.06 o                         
  -3   2  25          1.96          0.39         2.18 o                         
  -2   2  25          1.10          0.75         2.44 o                         
  -1   2  25          2.59          5.06         2.62 o                         
  -7   3  25          9.22         12.89         2.82 o                         
  -6   3  25          0.44          0.01         2.44 o                         
  -5   3  25         32.02         38.07         2.91 o                         
  -4   3  25         10.50         13.59         2.88 o                         
  -9   0  26         19.78         24.48         3.76 o                         
  -8   0  26          0.02          0.00         2.48 o                         
  -7   0  26         51.28         46.79         4.39 o                         
  -6   0  26         52.05         65.06         5.47 o                         
  -5   0  26         51.31         54.43         4.66 o                         
  -4   0  26         14.18         14.97         3.53 o                         
  -3   0  26          1.04          3.08         3.16 o                         
  -2   0  26         23.00         24.23         3.69 o                         
  -9   1  26          8.44          7.45         2.54 o                         
  -8   1  26          2.91          4.34         2.16 o                         
  -7   1  26          0.04          0.00         2.07 o                         
  -6   1  26          0.35          1.16         2.13 o                         
  -5   1  26          0.28          0.00         2.09 o                         
  -4   1  26          4.94          5.22         2.28 o                         
  -3   1  26          0.15          2.71         2.09 o                         
  -2   1  26          2.09          1.75         2.14 o                         
  -6   2  26          0.86          0.00         2.08 o                         
  -5   2  26         52.89         67.82         3.57 o                         
                                                                                
